# Supplementary material for: Multi-omics profiling of younger Asian breast cancers reveals distinctive molecular signatures
Source: Nat Commun. 2018 Apr 30;9:1725. doi: 10.1038/s41467-018-04129-4 (PMC5928087; doi:10.1038/s41467-018-04129-4)
Supplement: Supplementary file 4 — Supplementary Data 1 [file 41467_2018_4129_MOESM4_ESM.xlsx]

## Sheet: S1
Supplementary Data 1: SMC and TCGA sample annotation.
sample_id	dataset	cohort	race	age	tnm_stage	subtype_consensus	subtype_ihc	subtype_pam50	menopausal_status	tumor_purity_path	mut_burden	cytscore	histology_subtype	chemotherapy_treated
BB01_002	SMC	IBC	ASIAN	58.91	3A	ER+	ER+	LumB	post	40	1.30103	11.6559	Ductal carcinoma
BB01_004	SMC	IBC	ASIAN	46.69	2A	TN	TN	Basal	pre	85	0.69897	61.0773	Ductal carcinoma
BB01_005	SMC	IBC	ASIAN	50.84	2A	ER+	ER+HER2+	LumB	pre	85	1.54407	11.3295	Ductal carcinoma
BB01_006	SMC	IBC	ASIAN	52.64	3C	ER+	ER+	LumB	post	40	1.75587	5.98887	Ductal carcinoma
BB01_007	SMC	IBC	ASIAN	46.96	3C	ER+HER2+	UA	LumB	pre	75	1.44716	6.63509	Ductal carcinoma	Y
BB01_008	SMC	IBC	ASIAN	61.26	2A	ER+HER2+	UA	LumB	post	60	1.34242	12.2238	Ductal carcinoma
BB01_009	SMC	IBC	ASIAN	42.86	2A	ER+	ER+	LumA	pre	70	1.11394	18.3794	Ductal carcinoma
BB01_010	SMC	IBC	ASIAN	50.53	2A	ER+	ER+	LumB	peri	75	1.32222	6.53153	Ductal carcinoma
BB01_011	SMC	IBC	ASIAN	47.45	3A	ER+	ER+	LumA	pre	75	0.90309	10.8758	Ductal carcinoma
BB01_012	SMC	YBC	ASIAN	31.19	2B	ER+	ER+	LumB	pre	75	1.07918	3.10781	Ductal carcinoma
BB01_013	SMC	IBC	ASIAN	41.04	3A	ER+HER2+	ER+HER2+	LumB	pre	80	0.95424	4.17363	Ductal carcinoma
BB01_014	SMC	IBC	ASIAN	51.01	1A	ER+	ER+	LumB	pre	90	1.14613	0.969948	Ductal carcinoma
BB01_015	SMC	IBC	ASIAN	62.51	3C	ER+	ER+	LumB	post	90	1.14613	13.6512	Ductal carcinoma
BB01_016	SMC	IBC	ASIAN	60.94	3A	HER2+	HER2+	LumB	post	90	0.69897	23.9298	Ductal carcinoma
BB01_017	SMC	IBC	ASIAN	54.11	2A	ER+HER2+	ER+HER2+	Her2	NA	70	1.6721	5.40685	Ductal carcinoma
BB01_018	SMC	IBC	ASIAN	54.33	3A	HER2+	HER2+	Her2	post	75	1.53148	8.39731	Ductal carcinoma
BB01_019	SMC	YBC	ASIAN	37.17	3C	ER+	ER+	LumB	pre	75	1.27875	6.20743	Ductal carcinoma
BB01_022	SMC	IBC	ASIAN	51.14	2A	TN	TN	Her2	post	90	0.90309	17.8125	Ductal carcinoma
BB01_023	SMC	IBC	ASIAN	51.98	3A	ER+	ER+	LumB	pre	65	1.14613	11.9995	Ductal carcinoma
BB01_024	SMC	IBC	ASIAN	44.64	2B	ER+	ER+	LumA	pre	70	0.95424	13.9045	Ductal carcinoma
BB01_026	SMC	IBC	ASIAN	42.68	2B	TN	TN	Basal	pre	90	1.85126	12.4132	Ductal carcinoma
BB01_027	SMC	IBC	ASIAN	59.42	3A	ER+	ER+	LumB	post	70	1.80618	3.16653	Ductal carcinoma
BB01_028	SMC	IBC	ASIAN	55.62	3C	ER+	ER+	LumB	post	90	1.34242	4.42818	Ductal carcinoma
BB01_029	SMC	IBC	ASIAN	53.14	2A	HER2+	HER2+	Her2	post	60	1.23045	7.1214	Ductal carcinoma
BB01_030	SMC	IBC	ASIAN	46.52	2A	ER+	ER+	LumB	pre	65	1.27875	1.60866	Ductal carcinoma
BB01_031	SMC	IBC	ASIAN	55.91	3C	ER+	HER2+	LumB	NA	60	1.53148	15.561	Ductal carcinoma
BB01_034	SMC	IBC	ASIAN	53.52	2A	HER2+	HER2+	Her2	post	75	1.64345	1.76771	Ductal carcinoma
BB01_035	SMC	IBC	ASIAN	52.86	3A	TN	TN	Basal	post	75	1.11394	16.0697	Ductal carcinoma
BB01_036	SMC	IBC	ASIAN	51.71	2B	ER+	ER+	LumA	pre	75	1.17609	2.51137	Ductal carcinoma
BB01_037	SMC	IBC	ASIAN	55.24	2A	TN	TN	Basal	post	70	2.03743	6.13909	Ductal carcinoma
BB01_039	SMC	IBC	ASIAN	63.01	2A	ER+	ER+	LumB	post	75	1.49136	2.65868	Ductal carcinoma
BB01_040	SMC	IBC	ASIAN	54.01	2B	TN	TN	Basal	post	85	0.60206	19.6154	Ductal carcinoma
BB01_041	SMC	IBC	ASIAN	47.11	2A	TN	TN	Basal	pre	50	1.73239	12.2315	Ductal carcinoma
BB01_044	SMC	YBC	ASIAN	30.74	3A	TN	TN	Basal	pre	75	1.85733	12.0745	Ductal carcinoma
BB01_045	SMC	IBC	ASIAN	53.85	3A	ER+	ER+	LumB	post	70	1.99564	5.63505	Ductal carcinoma
BB01_046	SMC	IBC	ASIAN	42.73	3C	ER+HER2+	ER+	LumB	pre	75	1.39794	5.049	Ductal carcinoma
BB01_047	SMC	IBC	ASIAN	49.18	2B	ER+	ER+	LumA	pre	75	2.15229	19.2119	Ductal carcinoma
BB01_049	SMC	IBC	ASIAN	54.69	3C	HER2+	HER2+	Her2	post	60	0.95424	20.9564	Ductal carcinoma
BB01_051	SMC	IBC	ASIAN	64.52	1A	ER+	ER+	LumB	post	75	1.51851	2.99333	Ductal carcinoma
BB01_053	SMC	IBC	ASIAN	43.8	2B	ER+	ER+	LumA	pre	70	1.32222	3.7888	Ductal carcinoma
BB01_055	SMC	YBC	ASIAN	28.89	3A	ER+HER2+	ER+HER2+	LumB	pre	75	1.49136	1.55145	Ductal carcinoma
BB01_059	SMC	IBC	ASIAN	46.18	3A	TN	TN	Basal	pre	90	1.49136	6.34583	Ductal carcinoma
BB01_061	SMC	IBC	ASIAN	48.13	2A	ER+	ER+	LumB	pre	95	2.10721	28.1967	Ductal carcinoma
BB01_062	SMC	IBC	ASIAN	42.92	3C	ER+HER2+	ER+HER2+	LumB	pre	75	1.70757	17.9288	Ductal carcinoma
BB01_067	SMC	IBC	ASIAN	48.18	2B	TN	TN	Basal	pre	70	1.95904	22.4493	Ductal carcinoma
BB01_068	SMC	IBC	ASIAN	47.2	3A	ER+	ER+	LumB	pre	60	1.17609	2.66672	Ductal carcinoma
BB01_074	SMC	YBC	ASIAN	39.61	2B	TN	TN	Basal	pre	20	1.78533	8.16963	Ductal carcinoma
BB01_078	SMC	YBC	ASIAN	36.8	2B	HER2+	HER2+	Her2	pre	90	1.4624	12.0946	Ductal carcinoma
BB01_079	SMC	IBC	ASIAN	41.53	2A	TN	TN	Basal	pre	90	1.92428	9.19108	Ductal carcinoma
BB01_080	SMC	YBC	ASIAN	37.06	3C	ER+HER2+	ER+HER2+	LumB	pre	70	1.73239	5.31996	Ductal carcinoma
BB01_081	SMC	IBC	ASIAN	40.38	3A	ER+	ER+	LumA	pre	80	1.38021	24.8515	Ductal carcinoma
BB01_086	SMC	IBC	ASIAN	45.75	2B	ER+	ER+	LumB	pre	85	1.39794	32.8116	Ductal carcinoma
BB01_088	SMC	IBC	ASIAN	46.98	3C	HER2+	ER+HER2+	Her2	post	70	2.07555	25.6281	Ductal carcinoma
BB01_090	SMC	IBC	ASIAN	48.31	2B	ER+	ER+	LumB	pre	90	2.00432	3.14471	Ductal carcinoma
BB01_094	SMC	IBC	ASIAN	49.24	2B	TN	TN	Basal	pre	85	1.81291	14.0312	Ductal carcinoma
BB01_099	SMC	IBC	ASIAN	45.37	2A	TN	TN	Basal	pre	90	2.07188	4.03309	Ductal carcinoma
BB01_103	SMC	IBC	ASIAN	41.55	2B	ER+HER2+	ER+HER2+	LumB	pre	90	2.23045	3.36125	Ductal carcinoma
BB01_104	SMC	IBC	ASIAN	45.29	2A	HER2+	HER2+	Her2	pre	90	1.6902	14.5524	Ductal carcinoma
BB01_105	SMC	IBC	ASIAN	49.78	3A	ER+	ER+	LumB	pre	70	1.07918	3.36388	Ductal carcinoma
BB01_108	SMC	IBC	ASIAN	45.08	2A	ER+	ER+	LumB	pre	75	1.39794	4.35107	Ductal carcinoma
BB01_109	SMC	YBC	ASIAN	28.81	2A	TN	TN	Basal	pre	85	1.50515	7.1224	Ductal carcinoma
BB01_110	SMC	IBC	ASIAN	42.45	2B	TN	TN	Basal	pre	95	1.80618	2.21097	Ductal carcinoma
BB01_111	SMC	IBC	ASIAN	43.16	2A	ER+	ER+	LumB	pre	75	2.49969	8.52018	Ductal carcinoma
BB01_112	SMC	YBC	ASIAN	35.51	2A	HER2+	HER2+	Her2	pre	90	2.15534	15.8921	Ductal carcinoma
BB01_116	SMC	IBC	ASIAN	50.39	2A	ER+HER2+	ER+HER2+	Her2	pre	90	1.53148	14.5557	Ductal carcinoma
BB01_119	SMC	YBC	ASIAN	35.24	2A	TN	TN	LumB	pre	70	1.81954	10.8403	Ductal carcinoma
BB01_120	SMC	IBC	ASIAN	44.5	2A	HER2+	HER2+	Her2	pre	80	1.41497	5.19134	Ductal carcinoma
BB01_124	SMC	IBC	ASIAN	46.44	2A	ER+	ER+	Normal	pre	40	1.74819	23.1565	Ductal carcinoma
BB01_125	SMC	IBC	ASIAN	43.77	2B	HER2+	HER2+	Her2	pre	75	1.30103	9.78519	Ductal carcinoma
BB01_126	SMC	YBC	ASIAN	27.44	2B	TN	TN	Basal	pre	85	1.49136	6.51698	Ductal carcinoma
BB01_128	SMC	IBC	ASIAN	45.52	4	HER2+	HER2+	Her2	pre	30	1.6721	2.45927	Ductal carcinoma
BB01_130	SMC	IBC	ASIAN	47.54	2B	ER+	ER+	LumB	pre	85	0.90309	3.67925	Ductal carcinoma
BB01_131	SMC	YBC	ASIAN	37.02	3C	ER+HER2+	ER+HER2+	LumA	pre	80	0.60206	11.4055	Ductal carcinoma
BR016	SMC	YBC	ASIAN	23.36	2A	ER+HER2+	ER+HER2+	NA	pre	60	0.95424	NA	Ductal carcinoma
BR017	SMC	YBC	ASIAN	32.35	2A	TN	TN	NA	pre	60	1.6902	NA	Ductal carcinoma
BR018	SMC	YBC	ASIAN	34.6	2A	ER+HER2+	ER+HER2+	LumB	pre	80	1.4624	19.7043	Ductal carcinoma
BR020	SMC	YBC	ASIAN	29.53	2A	ER+	ER+	NA	pre	60	1	NA	Others
BR023	SMC	YBC	ASIAN	33.59	1A	ER+	ER+	NA	pre	80	1.61278	NA	Ductal carcinoma
BR029	SMC	YBC	ASIAN	34.93	2A	ER+	ER+	LumB	pre	80	0.95424	0.264953	Ductal carcinoma
BR033	SMC	YBC	ASIAN	28.63	2B	ER+	ER+	NA	pre	40	0.60206	NA	Ductal carcinoma
BR037	SMC	YBC	ASIAN	35.74	3C	ER+	ER+	NA	pre	60	1	NA	Ductal carcinoma
BR038	SMC	YBC	ASIAN	31.04	2B	ER+	ER+	LumA	pre	70	1.39794	3.71599	Ductal carcinoma
BR041	SMC	YBC	ASIAN	32.34	1A	TN	TN	NA	pre	60	1.41497	NA	Ductal carcinoma
BR042	SMC	YBC	ASIAN	35.38	1A	ER+	ER+	NA	pre	60	1.44716	NA	Ductal carcinoma
BR043	SMC	YBC	ASIAN	32.61	2A	HER2+	HER2+	NA	pre	60	1.25527	NA	Others
BR048	SMC	YBC	ASIAN	28.02	2B	ER+	ER+	NA	pre	80	1.57978	NA	Ductal carcinoma
BR052	SMC	YBC	ASIAN	35.67	3C	ER+	UA	LumA	pre	30	0.95424	1.61802	Ductal carcinoma	Y
BR055	SMC	YBC	ASIAN	28.85	2A	ER+	ER+	NA	pre	90	0.47712	NA	Others
BR060	SMC	YBC	ASIAN	29.6	2B	ER+	ER+	NA	pre	60	0.8451	4.16449	Ductal carcinoma
BR063	SMC	YBC	ASIAN	36.68	2A	ER+	ER+	NA	pre	60	1.23045	NA	Others
BR064	SMC	YBC	ASIAN	33.45	3A	ER+	ER+	LumB	pre	80	1.72428	6.32193	Ductal carcinoma
BR067	SMC	YBC	ASIAN	32.99	3A	TN	TN	Basal	pre	100	1.83251	6.93521	Ductal carcinoma	Y
BR069	SMC	YBC	ASIAN	36.07	2A	ER+	ER+	NA	pre	90	2.05308	0.14	Ductal carcinoma
BR071	SMC	YBC	ASIAN	33.08	3C	ER+	ER+	NA	pre	40	1.74819	NA	Ductal carcinoma
BR077	SMC	YBC	ASIAN	33.15	1A	ER+	ER+	LumB	pre	90	1.32222	1.08	Ductal carcinoma
BR078	SMC	YBC	ASIAN	32.38	3C	TN	TN	Basal	pre	80	1.38021	18.0393	Ductal carcinoma
BR079	SMC	YBC	ASIAN	34.67	3A	HER2+	ER+	Her2	pre	60	0.69897	10.913	Ductal carcinoma
BR080	SMC	YBC	ASIAN	37.9	2B	TN	TN	Basal	pre	90	1.57978	1.43478	Others
BR081	SMC	YBC	ASIAN	36.92	1A	ER+HER2+	ER+HER2+	LumB	pre	60	0.77815	30.0603	Ductal carcinoma
BR084	SMC	YBC	ASIAN	25.45	3A	ER+	ER+	LumB	pre	40	1.36173	5.06596	Ductal carcinoma
BR085	SMC	YBC	ASIAN	34.87	3A	HER2+	HER2+	NA	pre	20	1.36173	NA	Ductal carcinoma	Y
BR088	SMC	YBC	ASIAN	32.57	1A	ER+	ER+	Basal	pre	80	1.6902	0.10583	Ductal carcinoma
BR089	SMC	YBC	ASIAN	36.09	3A	ER+	UA	LumB	pre	90	1.69897	7.89722	Ductal carcinoma
BR090	SMC	YBC	ASIAN	36.94	3A	HER2+	UA	Her2	pre	50	1.27875	38.9155	Ductal carcinoma
BR091	SMC	YBC	ASIAN	33.03	1A	TN	TN	Basal	pre	90	1.81954	24.852	Ductal carcinoma
BR094	SMC	YBC	ASIAN	34.92	1A	TN	TN	NA	pre	80	1.80618	NA	Ductal carcinoma
BR097	SMC	YBC	ASIAN	33.06	2B	TN	TN	Basal	pre	90	2.10721	4.48798	Ductal carcinoma
BR099	SMC	YBC	ASIAN	32.12	1A	ER+	ER+	LumA	pre	60	0.47712	5.37389	Ductal carcinoma
BR100	SMC	YBC	ASIAN	29	2B	TN	TN	Basal	pre	30	1.68124	0.632772	Ductal carcinoma	Y
BR103	SMC	YBC	ASIAN	33.49	2A	ER+	ER+	LumA	pre	70	1.11394	13.4771	Ductal carcinoma
BR105	SMC	YBC	ASIAN	29.16	3A	TN	TN	Basal	pre	80	1.4624	4.67265	Ductal carcinoma
BR106	SMC	YBC	ASIAN	36.18	1B	ER+	ER+	LumA	pre	60	1.07918	12.5824	Ductal carcinoma
BR107	SMC	YBC	ASIAN	32.3	2B	ER+HER2+	ER+HER2+	LumA	pre	80	1.11394	1.43363	Ductal carcinoma
BR108	SMC	YBC	ASIAN	34.11	1B	TN	TN	Basal	pre	80	1.74819	6.0514	Ductal carcinoma
BR112	SMC	YBC	ASIAN	35.34	2A	ER+	ER+	LumA	pre	90	1.49136	7.89015	Ductal carcinoma
BR114	SMC	YBC	ASIAN	35.22	2A	ER+HER2+	ER+HER2+	LumB	pre	90	1.04139	0.337639	Ductal carcinoma
BR116	SMC	YBC	ASIAN	33.82	1A	ER+HER2+	ER+HER2+	Normal	pre	50	1.11394	7.44908	Ductal carcinoma
BR121	SMC	YBC	ASIAN	37.26	2A	ER+	ER+	Basal	pre	95	1.86332	7.56604	Ductal carcinoma
BR124	SMC	YBC	ASIAN	34.06	1A	ER+	ER+	LumB	pre	70	1.4624	1.6459	Ductal carcinoma
BR127	SMC	YBC	ASIAN	36.14	1A	ER+	ER+	LumA	pre	70	0.8451	4.58358	Ductal carcinoma
BR128	SMC	YBC	ASIAN	28.77	2A	ER+	ER+	LumB	pre	70	1.11394	5.39201	Ductal carcinoma
BR135	SMC	YBC	ASIAN	37.87	2A	ER+	ER+	LumA	pre	70	1	4.17842	Ductal carcinoma
BR136	SMC	YBC	ASIAN	36.81	1A	ER+	ER+	LumA	pre	40	0.90309	5.61505	Ductal carcinoma
BR143	SMC	YBC	ASIAN	31.34	1A	ER+	ER+	LumA	pre	80	0.60206	2.1281	Ductal carcinoma
BR145	SMC	YBC	ASIAN	31.58	2B	TN	ER+	Basal	pre	90	1.23045	27.7738	Ductal carcinoma
BR148	SMC	YBC	ASIAN	37.26	2B	ER+	ER+	LumA	pre	50	0.69897	4.68668	Lobular carcinoma
BR152	SMC	YBC	ASIAN	33.81	1A	ER+	ER+	LumB	pre	95	1.23045	3.05995	Others
BR154	SMC	YBC	ASIAN	37.91	2A	ER+	ER+	LumA	pre	50	1.07918	6.79124	Lobular carcinoma
BR159	SMC	YBC	ASIAN	37.79	3A	ER+	ER+	LumB	pre	50	1.50515	50.4113	Ductal carcinoma
BR161	SMC	YBC	ASIAN	36.76	1A	ER+	ER+	LumB	pre	50	0.90309	13.5447	Ductal carcinoma
BR164	SMC	YBC	ASIAN	34.12	1A	TN	TN	Basal	pre	80	1.68124	2.21959	Ductal carcinoma
BR167	SMC	YBC	ASIAN	33.65	1B	ER+	ER+	LumA	pre	50	0.8451	17.8576	Ductal carcinoma
BR170	SMC	YBC	ASIAN	25.9	1B	ER+	ER+	LumA	pre	90	1.04139	13.3416	Ductal carcinoma
BR175	SMC	YBC	ASIAN	35.55	1A	ER+	ER+	LumB	pre	70	0.60206	30.0646	Ductal carcinoma
BR176	SMC	YBC	ASIAN	30.65	1A	TN	ER+	Basal	pre	50	1.5682	53.4061	Others
BR181	SMC	YBC	ASIAN	35.79	3C	ER+HER2+	ER+HER2+	LumB	pre	30	1.91908	5.04315	Ductal carcinoma	Y
BR182	SMC	YBC	ASIAN	35.81	2B	ER+HER2+	ER+HER2+	LumA	pre	40	1.32222	9.48373	Ductal carcinoma
BR183	SMC	YBC	ASIAN	34.51	2A	ER+	ER+	LumB	pre	80	1.04139	4.29036	Ductal carcinoma
BR187	SMC	YBC	ASIAN	28.11	3A	ER+HER2+	ER+HER2+	LumB	pre	80	1.95424	5.75303	Ductal carcinoma	Y
BR188	SMC	YBC	ASIAN	33.09	2A	ER+	ER+	LumA	pre	80	1.07918	8.6912	Ductal carcinoma
BR194	SMC	YBC	ASIAN	34.94	1A	ER+	ER+	LumA	pre	70	1.68124	3.97884	Ductal carcinoma
BR195	SMC	YBC	ASIAN	30.96	3C	ER+HER2+	ER+HER2+	Her2	pre	70	1.90849	6.06495	Ductal carcinoma	Y
BR196	SMC	YBC	ASIAN	34.73	1A	ER+	ER+	LumA	pre	30	0.95424	14.7855	Ductal carcinoma
BR200	SMC	YBC	ASIAN	32.06	2A	TN	TN	Basal	pre	95	1.72428	1.89407	Ductal carcinoma
BR202	SMC	YBC	ASIAN	37.53	2A	ER+	ER+	NA	pre	30	0.60206	NA	Lobular carcinoma
BR205	SMC	YBC	ASIAN	36.05	3A	ER+	ER+	LumA	pre	NA	1.11394	5.70736	Ductal carcinoma
BR206	SMC	YBC	ASIAN	37.37	2A	ER+	ER+	NA	pre	80	0.90309	NA	Ductal carcinoma
BR212	SMC	YBC	ASIAN	37.81	2B	ER+HER2+	ER+HER2+	LumA	pre	NA	1.36173	8.62081	Ductal carcinoma
BR226	SMC	YBC	ASIAN	37.74	3C	ER+	ER+	LumA	pre	NA	0.90309	1.71178	Ductal carcinoma
BR233	SMC	YBC	ASIAN	28.01	2A	ER+	ER+	LumB	pre	NA	1.43136	1.74198	Ductal carcinoma
BR235	SMC	YBC	ASIAN	36.24	3A	ER+	ER+	LumB	pre	NA	1.53148	3.9856	Ductal carcinoma
BR246	SMC	YBC	ASIAN	37.8	2A	ER+HER2+	ER+HER2+	LumB	pre	NA	1.95424	7.90574	Ductal carcinoma
BR248	SMC	YBC	ASIAN	37.58	2A	ER+HER2+	ER+HER2+	LumB	pre	NA	1.49136	0.997246	Ductal carcinoma
BR251	SMC	YBC	ASIAN	34.12	3A	ER+	ER+	LumA	pre	NA	1.20412	5.52567	Lobular carcinoma
BR255	SMC	YBC	ASIAN	31.98	2A	TN	TN	Basal	pre	NA	2.14613	3.59374	Others
BR259	SMC	YBC	ASIAN	35.87	2A	ER+	ER+	LumA	pre	NA	1.25527	7.8099	Lobular carcinoma
BR300	SMC	YBC	ASIAN	32.09	3C	ER+	ER+	LumA	pre	NA	0.77815	3.09504	Ductal carcinoma
BR301	SMC	YBC	ASIAN	29.32	2A	TN	TN	Basal	pre	NA	1.74819	2.53724	Ductal carcinoma
BR303	SMC	YBC	ASIAN	34.05	2A	ER+HER2+	ER+HER2+	LumB	pre	NA	1.07918	0.972728	Ductal carcinoma
BR307	SMC	YBC	ASIAN	39.2	2B	ER+	ER+	LumA	pre	NA	1.23045	14.4883	Ductal carcinoma
BR309	SMC	YBC	ASIAN	38.77	3A	ER+	ER+	LumA	pre	NA	1.07918	1.91016	Ductal carcinoma
BR313	SMC	YBC	ASIAN	39.17	2A	TN	TN	Basal	pre	NA	1.49136	9.92999	Ductal carcinoma
BR316	SMC	YBC	ASIAN	36.62	3A	ER+	ER+	LumA	pre	NA	1.11394	8.06419	Ductal carcinoma
BR331	SMC	YBC	ASIAN	31.49	2A	ER+HER2+	ER+HER2+	LumB	pre	NA	1.20412	7.0134	Ductal carcinoma
BR355	SMC	IBC	ASIAN	40.34	3A	ER+	ER+	LumA	pre	NA	1.25527	4.8877	Ductal carcinoma
BR356	SMC	YBC	ASIAN	33.57	3A	ER+	ER+	LumB	pre	NA	1.59106	2.0199	Ductal carcinoma
BR367	SMC	YBC	ASIAN	38.12	2A	TN	TN	Basal	pre	NA	1.62325	1.83812	Ductal carcinoma
BR371	SMC	YBC	ASIAN	38.31	2A	ER+	ER+	LumA	pre	NA	1.41497	3.12791	Ductal carcinoma
BR374	SMC	YBC	ASIAN	36.63	2A	ER+HER2+	ER+HER2+	LumB	pre	NA	1.11394	2.42949	Ductal carcinoma
BR383	SMC	YBC	ASIAN	29.86	2B	ER+	ER+	LumB	pre	NA	1.54407	5.4425	Ductal carcinoma
BR386	SMC	YBC	ASIAN	39.88	3A	ER+	ER+	LumA	pre	NA	1.25527	6.94886	Ductal carcinoma
BR391	SMC	YBC	ASIAN	38.61	3C	ER+	ER+	LumB	pre	NA	1.30103	17.4312	Ductal carcinoma
BR393	SMC	YBC	ASIAN	35.54	2A	TN	TN	Basal	pre	NA	1.79239	4.9761	Ductal carcinoma
BR395	SMC	YBC	ASIAN	28.43	3A	TN	ER+	Basal	pre	NA	1.27875	63.5241	Ductal carcinoma
BR408	SMC	YBC	ASIAN	39.21	2B	ER+	HER2+	Her2	pre	NA	1.53148	6.92214	Ductal carcinoma
BR412	SMC	YBC	ASIAN	35.74	2A	ER+	ER+	LumA	pre	NA	0.69897	14.5088	Ductal carcinoma
BR413	SMC	YBC	ASIAN	37.7	2A	ER+HER2+	ER+HER2+	LumB	pre	NA	1.41497	19.2413	Ductal carcinoma
BR414	SMC	YBC	ASIAN	31.88	2A	ER+	ER+	LumA	pre	NA	1.63347	2.25167	Ductal carcinoma
BR418	SMC	YBC	ASIAN	33.76	2A	ER+	ER+	LumA	pre	NA	0.69897	6.69162	Ductal carcinoma
BR419	SMC	YBC	ASIAN	36.23	2B	TN	TN	LumB	pre	NA	1.86332	73.4317	Ductal carcinoma
BR431	SMC	YBC	ASIAN	34.04	2B	ER+	ER+	LumA	pre	NA	1.38021	4.406	Ductal carcinoma
BR437	SMC	YBC	ASIAN	36.97	2B	ER+	ER+	LumA	pre	NA	1.73239	9.17421	Ductal carcinoma
BR442	SMC	YBC	ASIAN	38.88	2B	ER+	ER+	LumA	pre	NA	1.53148	4.73895	Ductal carcinoma
BR457	SMC	YBC	ASIAN	37.48	3C	ER+	ER+	LumB	pre	NA	1.76343	36.1381	Ductal carcinoma
BR469	SMC	YBC	ASIAN	38.68	3C	ER+	ER+	LumB	pre	NA	1.11394	17.3199	Ductal carcinoma
BR065	SMC	YBC	ASIAN	33.7	3C	ER+	ER+	LumA	pre	80	NA	2.747	Lobular carcinoma	Y
BR366	SMC	YBC	ASIAN	38.97	2B	ER+	ER+	LumA	pre	50	0	12.6737	Lobular carcinoma
TCGA-A1-A0SB-01A	TCGA	OBC	WHITE	70	1	ER+	ER+	Normal	post	85	1.20412	0.393502	Others
TCGA-A1-A0SD-01A	TCGA	IBC	WHITE	59	2A	ER+	ER+	LumA	unknown	70	1.38021	3.83525	Ductal carcinoma
TCGA-A1-A0SE-01A	TCGA	IBC	WHITE	56	1	ER+	ER+	LumA	pre	90	1.25527	3.02402	Ductal carcinoma
TCGA-A1-A0SF-01A	TCGA	IBC	WHITE	54	2A	ER+	ER+	LumA	pre	75	1.51851	10.2269	Ductal carcinoma
TCGA-A1-A0SG-01A	TCGA	OBC	WHITE	61	2B	ER+	ER+	LumA	post	90	1.41497	3.15291	N/A
TCGA-A1-A0SH-01A	TCGA	YBC	WHITE	39	2A	ER+	ER+	LumA	pre	75	1.8451	1.74485	Ductal carcinoma
TCGA-A1-A0SI-01A	TCGA	IBC	WHITE	52	2B	ER+	ER+	LumB	unknown	85	2.13988	11.4154	Ductal carcinoma
TCGA-A1-A0SJ-01A	TCGA	YBC	BLACK	39	3A	ER+	ER+	LumA	unknown	80	1.41497	3.49912	Ductal carcinoma
TCGA-A1-A0SK-01A	TCGA	IBC	ASIAN	54	2A	TN	TN	Basal	unknown	95	1.93952	0.447805	N/A
TCGA-A1-A0SM-01A	TCGA	OBC	WHITE	77	2A	ER+HER2+	ER+HER2+	LumB	unknown	90	1.34242	1.06569	Ductal carcinoma
TCGA-A1-A0SN-01A	TCGA	IBC	WHITE	50	2A	ER+HER2+	ER+HER2+	LumB	post	80	1.59106	7.47604	Ductal carcinoma
TCGA-A1-A0SO-01A	TCGA	OBC	WHITE	67	2B	TN	TN	LumB	post	90	2.19033	1.79494	Ductal carcinoma
TCGA-A1-A0SP-01A	TCGA	YBC	.	40	2A	TN	TN	Basal	unknown	90	1.53148	2.94433	Ductal carcinoma
TCGA-A1-A0SQ-01A	TCGA	IBC	WHITE	45	2B	ER+	ER+	LumA	pre	90	1.27875	2.01784	Ductal carcinoma
TCGA-A2-A04N-01A	TCGA	OBC	WHITE	66	1A	ER+	ER+	LumA	post	80	1.50515	1.7036	Ductal carcinoma
TCGA-A2-A04P-01A	TCGA	YBC	BLACK	36	3C	TN	TN	Basal	pre	90	1.92942	2.44923	Ductal carcinoma
TCGA-A2-A04Q-01A	TCGA	IBC	WHITE	48	1A	TN	TN	Basal	post	70	0.90309	36.1727	Ductal carcinoma
TCGA-A2-A04R-01A	TCGA	YBC	BLACK	36	1A	ER+	ER+	LumB	pre	85	1.80618	0.750077	Ductal carcinoma
TCGA-A2-A04T-01A	TCGA	OBC	WHITE	62	2A	TN	TN	Basal	post	90	1.80618	11.115	Ductal carcinoma
TCGA-A2-A04U-01A	TCGA	IBC	WHITE	47	2A	TN		Basal	peri	85	1.6721	0.937319	Ductal carcinoma
TCGA-A2-A04V-01A	TCGA	YBC	WHITE	39	2A	ER+	ER+	LumB	pre	85	1.39794	1.37395	Ductal carcinoma
TCGA-A2-A04W-01A	TCGA	IBC	WHITE	50	2B	HER2+	HER2+	Her2	pre	80	1.91381	2.10125	Ductal carcinoma
TCGA-A2-A04X-01A	TCGA	YBC	WHITE	34	2A	ER+HER2+	ER+HER2+	Her2	pre	80	1.27875	11.3884	Ductal carcinoma
TCGA-A2-A04Y-01A	TCGA	IBC	WHITE	53	2B	ER+	ER+	LumB	post	95	1.66276	4.33493	Ductal carcinoma
TCGA-A2-A0CK-01A	TCGA	IBC	WHITE	60	3A	ER+		LumA	post	80	1.07918	6.65342	Lobular carcinoma
TCGA-A2-A0CL-01A	TCGA	YBC	BLACK	37	3A	ER+	ER+	LumB	pre	80	1.20412	28.1231	Ductal carcinoma
TCGA-A2-A0CM-01A	TCGA	YBC	BLACK	40	2A	TN	TN	Basal	pre	80	1.63347	17.9211	Ductal carcinoma
TCGA-A2-A0CO-01A	TCGA	OBC	WHITE	85	2B	ER+		LumA	post	85	1.27875	13.0257	Lobular carcinoma
TCGA-A2-A0CP-01A	TCGA	IBC	WHITE	60	1A	ER+	ER+	LumA	post	80	1.86923	2.26619	Ductal carcinoma
TCGA-A2-A0CQ-01A	TCGA	OBC	BLACK	62	1A	ER+	ER+	LumA	post	90	1.39794	1.37	Ductal carcinoma
TCGA-A2-A0CR-01A	TCGA	IBC	ASIAN	54	2B	ER+		LumA	post	80	1.95904	28.4167	Lobular carcinoma
TCGA-A2-A0CS-01A	TCGA	OBC	WHITE	73	4	ER+	ER+	LumA	post	80	1.41497	0.853687	Ductal carcinoma
TCGA-A2-A0CT-01A	TCGA	OBC	WHITE	71	2A	ER+	ER+	LumA	post	85	1.76343	1.02182	Ductal carcinoma
TCGA-A2-A0CU-01A	TCGA	OBC	WHITE	73	2A	ER+	ER+	LumB	post	95	1.5682	1.91149	Ductal carcinoma
TCGA-A2-A0CV-01A	TCGA	IBC	ASIAN	41	2B	ER+	ER+	LumA	post	75	1.25527	5.93178	Ductal carcinoma
TCGA-A2-A0CW-01A	TCGA	OBC	WHITE	67	2B	ER+	ER+	LumB	post	85	1.68124	4.01402	Ductal carcinoma
TCGA-A2-A0CX-01A	TCGA	IBC	WHITE	52	2A	HER2+	ER+HER2+	Her2	pre	85	2.17319	4.40979	Ductal carcinoma
TCGA-A2-A0D0-01A	TCGA	IBC	BLACK	60	2A	TN	TN	Basal	post	85	1.68124	11.7124	Ductal carcinoma
TCGA-A2-A0D1-01A	TCGA	OBC	WHITE	76	2A	HER2+	HER2+	Her2	post	85	1.73239	1.38478	Ductal carcinoma
TCGA-A2-A0D2-01A	TCGA	IBC	WHITE	45	2A	TN	TN	Basal	pre	80	1.78533	10.5231	Ductal carcinoma
TCGA-A2-A0D3-01A	TCGA	IBC	WHITE	42	1A	ER+	ER+	LumA	post	75	1.27875	6.26232	Ductal carcinoma
TCGA-A2-A0D4-01A	TCGA	YBC	BLACK	37	2B	ER+	ER+	LumB	pre	85	1.39794	1.14687	Ductal carcinoma
TCGA-A2-A0EM-01A	TCGA	OBC	WHITE	73	1A	ER+	ER+	LumA	post	90	1.43136	1.67509	Ductal carcinoma
TCGA-A2-A0EN-01A	TCGA	OBC	WHITE	70	2A	ER+	ER+	LumA	post	85	1.43136	10.5633	Lobular carcinoma
TCGA-A2-A0EO-01A	TCGA	IBC	WHITE	54	1A	ER+	ER+	LumA	peri	90	1.36173	4.39646	Ductal carcinoma
TCGA-A2-A0EP-01A	TCGA	IBC	WHITE	56	1	ER+		LumA	post	75	0.47712	21.7615	Lobular carcinoma
TCGA-A2-A0EQ-01A	TCGA	OBC	BLACK	64	2A	TN		Her2	post	80	1.82607	27.5343	Ductal carcinoma
TCGA-A2-A0ER-01A	TCGA	OBC	WHITE	63	1B	ER+	ER+	LumB	post	75	1.30103	1.57222	Ductal carcinoma
TCGA-A2-A0ES-01A	TCGA	IBC	WHITE	52	2A	ER+	ER+	LumA	post	70	0.47712	5.14346	Lobular carcinoma
TCGA-A2-A0ET-01A	TCGA	IBC	WHITE	58	3A	ER+	ER+	LumB	post	90	1.36173	3.85752	Ductal carcinoma
TCGA-A2-A0EU-01A	TCGA	OBC	WHITE	79	1A	ER+	ER+	LumA	post	90	1.51851	2.5537	Ductal carcinoma
TCGA-A2-A0EV-01A	TCGA	OBC	WHITE	80	1A	ER+	ER+	LumA	post	90	1.716	6.42269	Ductal carcinoma
TCGA-A2-A0EW-01A	TCGA	IBC	WHITE	53	3C	ER+	ER+	LumA	post	70	1.04139	6.48957	Lobular carcinoma
TCGA-A2-A0EX-01A	TCGA	IBC	WHITE	46	2B	ER+	ER+	LumA	post	75	1.39794	2.73411	Lobular carcinoma
TCGA-A2-A0EY-01A	TCGA	OBC	WHITE	62	2B	ER+HER2+	ER+HER2+	LumB	post	80	2.14922	5.01206	Ductal carcinoma
TCGA-A2-A0ST-01A	TCGA	OBC	WHITE	62	2A	TN	TN	Basal	post	80	0.60206	38.1955	Ductal carcinoma
TCGA-A2-A0SU-01A	TCGA	OBC	WHITE	66	2A	ER+	ER+	LumA	post	80	1.23045	4.06243	Ductal carcinoma
TCGA-A2-A0SV-01A	TCGA	OBC	WHITE	63	4	ER+	ER+	LumB	post	80	1.38021	2.67255	Ductal carcinoma
TCGA-A2-A0SW-01A	TCGA	OBC	WHITE	82	4	ER+	ER+	LumB	post	75	1.61278	15.1892	Ductal carcinoma
TCGA-A2-A0SX-01A	TCGA	IBC	WHITE	48	1A	TN	TN	Basal	pre	85	1.32222	16.8313	Ductal carcinoma
TCGA-A2-A0SY-01A	TCGA	OBC	WHITE	62	3A	ER+	ER+HER2+	LumA	post	70	1.99123	5.37284	Lobular carcinoma
TCGA-A2-A0T0-01A	TCGA	IBC	WHITE	59	2B	TN	TN	Basal	post	85	2.13033	6.00757	Ductal carcinoma
TCGA-A2-A0T1-01A	TCGA	IBC	INDIAN	55	3C	HER2+	HER2+	Her2	post	85	1.07918	17.6478	Ductal carcinoma
TCGA-A2-A0T2-01A	TCGA	OBC	WHITE	66	4	TN	TN	Basal	post	85	1.5563	4.39123	Ductal carcinoma
TCGA-A2-A0T3-01A	TCGA	YBC	WHITE	37	1B	ER+	ER+	LumB	pre	85	1.36173	1.58056	Ductal carcinoma
TCGA-A2-A0T4-01A	TCGA	OBC	WHITE	62	2A	ER+	ER+	LumA	post	75	1.41497	8.44044	Lobular carcinoma
TCGA-A2-A0T5-01A	TCGA	YBC	WHITE	39	2A	ER+	ER+	LumA	pre	80	3.03503	1.1772	Ductal carcinoma
TCGA-A2-A0T6-01A	TCGA	IBC	WHITE	50	2B	ER+	ER+	LumA	pre	90	1.95904	8.94018	Lobular carcinoma
TCGA-A2-A0T7-01A	TCGA	IBC	WHITE	51	2A	ER+	ER+	LumA	pre	85	1.23045	3.54493	Ductal carcinoma
TCGA-A2-A0YC-01A	TCGA	IBC	WHITE	59	2B	ER+	ER+	LumB	post	90	1.17609	3.54868	Ductal carcinoma
TCGA-A2-A0YD-01A	TCGA	OBC	WHITE	63	2B	ER+	ER+	LumA	post	90	1.63347	8.78706	Lobular carcinoma
TCGA-A2-A0YE-01A	TCGA	IBC	WHITE	48	2B	TN	TN	Basal	post	75	1.53148	2.55119	Ductal carcinoma
TCGA-A2-A0YF-01A	TCGA	OBC	BLACK	67	1A	ER+	ER+	LumB	post	75	1.17609	1.86362	Ductal carcinoma
TCGA-A2-A0YG-01A	TCGA	OBC	WHITE	63	3C	ER+HER2+	ER+HER2+	LumB	post	90	1.5682	1.86241	Ductal carcinoma
TCGA-A2-A0YH-01A	TCGA	IBC	WHITE	53	3A	ER+	ER+	LumB	post	95	1.66276	9.17586	Ductal carcinoma
TCGA-A2-A0YI-01A	TCGA	OBC	WHITE	62	1A	ER+	ER+	LumA	post	70	1	11.6501	Ductal carcinoma
TCGA-A2-A0YJ-01A	TCGA	YBC	WHITE	39	3A	ER+	ER+	Basal	pre	90	1.66276	1.51915	Ductal carcinoma
TCGA-A2-A0YK-01A	TCGA	OBC	WHITE	61	2A	ER+	ER+	LumA	post	70	2.13672	23.1293	Lobular carcinoma
TCGA-A2-A0YL-01A	TCGA	IBC	WHITE	48	3A	ER+	ER+	LumA	pre	80	0.90309	6.74947	Lobular carcinoma
TCGA-A2-A0YM-01A	TCGA	OBC	WHITE	67	2A	TN	TN	Basal	post	85	1.716	4.16998	Ductal carcinoma
TCGA-A2-A0YT-01A	TCGA	IBC	WHITE	56	3B	ER+	ER+	LumB	post	90	1.59106	4.85635	Ductal carcinoma	Y
TCGA-A2-A1FV-01A	TCGA	OBC	WHITE	74	2B	ER+	ER+	LumA	post	90	1.49136	0.610843	Lobular carcinoma
TCGA-A2-A1FW-01A	TCGA	OBC	WHITE	62	3A	ER+	ER+	LumB	post	90	1.63347	2.41383	Ductal carcinoma
TCGA-A2-A1FX-01A	TCGA	OBC	WHITE	61	3A	ER+	ER+	LumB	post	90	1.23045	4.29214	Ductal carcinoma
TCGA-A2-A1FZ-01A	TCGA	OBC	WHITE	63	2A	ER+	ER+	LumA	post	80	1.38021	5.05926	Ductal carcinoma
TCGA-A2-A1G0-01A	TCGA	IBC	WHITE	49	2B	ER+	ER+	LumA	pre	75	1.30103	6.81659	Ductal carcinoma
TCGA-A2-A1G1-01A	TCGA	OBC	WHITE	85	2B	HER2+	HER2+	Basal	post	85	1.30103	7.66088	Ductal carcinoma
TCGA-A2-A1G4-01A	TCGA	OBC	WHITE	71	3A	ER+	ER+	LumB	post	80	1.39794	2.06425	Ductal carcinoma
TCGA-A2-A1G6-01A	TCGA	IBC	WHITE	50	3A	ER+	TN	LumA	pre	65	0.60206	5.63264	Ductal carcinoma
TCGA-A2-A259-01A	TCGA	OBC	BLACK	70	1A	ER+	ER+	LumA	post	65	1.04139	3.35048	Ductal carcinoma
TCGA-A2-A25A-01A	TCGA	IBC	WHITE	44	2A	ER+	ER+	LumA	pre	65	1.90309	8.91041	Lobular carcinoma
TCGA-A2-A25B-01A	TCGA	YBC	BLACK	39	2B	ER+	ER+	LumB	pre	75	1.77085	3.24782	Ductal carcinoma
TCGA-A2-A25C-01A	TCGA	IBC	WHITE	50	2B	ER+	ER+	LumB	pre	80	1.27875	3.95743	Ductal carcinoma
TCGA-A2-A25D-01A	TCGA	OBC	WHITE	90	3C	ER+	ER+	LumB	post	80	1.60206	9.76752	Lobular carcinoma
TCGA-A2-A25E-01A	TCGA	YBC	BLACK	34	3A	ER+		LumB	pre	65	1.68124	1.94946	Ductal carcinoma
TCGA-A2-A25F-01A	TCGA	OBC	WHITE	66	2A	TN	ER+	Basal	post	60	0.47712	47.6876	Ductal carcinoma
TCGA-A2-A3KC-01A	TCGA	IBC	BLACK	55	2B	ER+	ER+	LumA	pre	65	1.32222	4.94898	Lobular carcinoma
TCGA-A2-A3KD-01A	TCGA	IBC	WHITE	47	3A	ER+	ER+	LumA	pre	80	0.77815	2.2792	Others
TCGA-A2-A3XS-01A	TCGA	OBC	BLACK	62	3A	TN		Basal	post	65	1.27875	4.2245	Ductal carcinoma
TCGA-A2-A3XT-01A	TCGA	IBC	BLACK	45	2B	ER+		Basal	pre	90	1.83251	5.07939	Ductal carcinoma
TCGA-A2-A3XU-01A	TCGA	YBC	BLACK	35	2B	TN		Basal	post	85	1.20412	0.247229	Ductal carcinoma
TCGA-A2-A3XV-01A	TCGA	IBC	BLACK	46	2A	TN		Her2	pre	80	1.59106	1.24883	Ductal carcinoma
TCGA-A2-A3XW-01A	TCGA	IBC	BLACK	42	2B	ER+		LumA	pre	75	0.47712	3.69645	Ductal carcinoma
TCGA-A2-A3XX-01A	TCGA	IBC	BLACK	49	2A	TN		Basal	post	65	1.4624	4.08458	Ductal carcinoma
TCGA-A2-A3XY-01A	TCGA	IBC	BLACK	49	2B	TN		Basal	post	60	1.53148	5.91644	Ductal carcinoma
TCGA-A2-A3XZ-01A	TCGA	IBC	BLACK	46	1A	HER2+		Her2	pre	55	1.50515	9.99484	Ductal carcinoma
TCGA-A2-A3Y0-01A	TCGA	IBC	BLACK	57	2B	TN		Basal	post	85	2.12385	13.777	Ductal carcinoma
TCGA-A2-A4RW-01A	TCGA	IBC	WHITE	49	3C	ER+		LumA	pre	75	1.9345	8.12318	Lobular carcinoma
TCGA-A2-A4RX-01A	TCGA	OBC	BLACK	67	2A	ER+		Basal	post	70	1.07918	6.51751	Others
TCGA-A2-A4RY-01A	TCGA	IBC	WHITE	46	3C	ER+		LumA	pre	85	1.04139	6.05077	Lobular carcinoma
TCGA-A2-A4S0-01A	TCGA	OBC	WHITE	77	2A	ER+		LumA	post	95	0.77815	1.44168	Others
TCGA-A2-A4S1-01A	TCGA	OBC	WHITE	66	2A	TN		LumB	post	80	1.78533	4.76319	Others
TCGA-A2-A4S2-01A	TCGA	OBC	WHITE	62	3A	ER+		LumA	post	75	1.49136	11.5502	Lobular carcinoma
TCGA-A2-A4S3-01A	TCGA	IBC	BLACK	59	2B	ER+		LumB	post	75	1.69897	7.69109	Ductal carcinoma
TCGA-A7-A0CD-01A	TCGA	OBC	WHITE	66	1	ER+	ER+	LumB	unknown	80	1.39794	0.981908	Ductal carcinoma
TCGA-A7-A0CE-01A	TCGA	IBC	WHITE	57	2A	TN	TN	Basal	unknown	80	1.95424	3.4152	Ductal carcinoma
TCGA-A7-A0CG-01A	TCGA	OBC	WHITE	78	2A	ER+	ER+	LumA	post	90	1.43136	10.2323	Ductal carcinoma
TCGA-A7-A0CH-01A	TCGA	OBC	WHITE	79	2A	ER+		LumA	post	95	1.43136	1.76284	Ductal carcinoma
TCGA-A7-A0CJ-01A	TCGA	IBC	WHITE	57	2A	ER+	ER+	LumB	post	80	1.5682	2.97218	Ductal carcinoma
TCGA-A7-A0D9-01A	TCGA	YBC	WHITE	37	2A	ER+	ER+	LumA	pre	95	1.34242	1.39167	Ductal carcinoma
TCGA-A7-A0DA-01A	TCGA	OBC	WHITE	62	2A	TN	TN	Basal	post	75	2.02938	1.29133	Ductal carcinoma
TCGA-A7-A0DB-01A	TCGA	IBC	WHITE	56	2A	ER+	ER+	LumA	post	95	1.39794	0.837701	Ductal carcinoma
TCGA-A7-A13D-01A	TCGA	IBC	BLACK	46	2A	TN	ER+	Basal	post	95	1.88649	0.466843	Ductal carcinoma
TCGA-A7-A13E-01A	TCGA	OBC	WHITE	62	2B	TN	ER+	Basal	post	80	1.65321	0.995288	Ductal carcinoma
TCGA-A7-A13F-01A	TCGA	IBC	WHITE	44	3A	ER+	ER+	LumB	pre	90	1.47712	0.809134	Ductal carcinoma
TCGA-A7-A13G-01A	TCGA	OBC	WHITE	79	2A	ER+	ER+	LumA	post	75	1.20412	0.0937023	Ductal carcinoma
TCGA-A7-A13H-01A	TCGA	OBC	WHITE	61	2B	ER+		LumA	post	75	1.32222	9.9627	Lobular carcinoma
TCGA-A7-A26E-01A	TCGA	OBC	WHITE	71	3A	ER+	ER+	LumA	post	90	1.54407	1.70978	Lobular carcinoma
TCGA-A7-A26E-01B	TCGA	OBC	WHITE	71	3A	ER+		LumA	post	NA	2.3075	0.659895	Lobular carcinoma
TCGA-A7-A26F-01A	TCGA	IBC	WHITE	55	1A	TN	TN	Basal	post	95	1.36173	1.13087	Others
TCGA-A7-A26F-01B	TCGA	IBC	WHITE	55	1A	TN	TN	Normal	post	NA	1.74036	2.90327	Others
TCGA-A7-A26G-01A	TCGA	IBC	BLACK	50	2A	TN	TN	Basal	pre	70	1.53148	5.7977	Others
TCGA-A7-A26H-01A	TCGA	OBC	WHITE	72	2A	ER+	ER+HER2+	LumA	post	90	1.8451	4.48242	Ductal carcinoma
TCGA-A7-A26I-01A	TCGA	OBC	WHITE	65	2A	TN	TN	Basal	post	95	1.43136	0.290735	Ductal carcinoma
TCGA-A7-A26J-01A	TCGA	IBC	WHITE	49	2A	ER+	ER+	LumA	pre	90	1.23045	2.23774	Ductal carcinoma
TCGA-A7-A26J-01B	TCGA	IBC	WHITE	49	2A	ER+		LumA	pre	NA	2.07555	4.88541	Ductal carcinoma
TCGA-A7-A2KD-01A	TCGA	IBC	BLACK	53	3A	ER+HER2+	ER+HER2+	LumB	post	95	1.41497	6.65257	Ductal carcinoma
TCGA-A7-A3IY-01A	TCGA	OBC	WHITE	71	1	ER+	ER+	LumA	post	95	1.04139	3.2934	Others
TCGA-A7-A3IZ-01A	TCGA	OBC	WHITE	62	2A	ER+	ER+	LumB	post	80	1.79934	0.799784	Lobular carcinoma
TCGA-A7-A3J0-01A	TCGA	OBC	WHITE	62	2A	ER+	ER+	LumA	post	75	1.36173	5.62504	Others
TCGA-A7-A3J1-01A	TCGA	OBC	WHITE	63	1A	ER+	ER+	LumA	post	80	1.25527	15.3544	Lobular carcinoma
TCGA-A7-A3RF-01A	TCGA	OBC	WHITE	79	2A	ER+	ER+	LumB	post	95	1.65321	1.01112	Others
TCGA-A7-A425-01A	TCGA	OBC	WHITE	70	3C	ER+		LumA	post	90	1.51851	3.13157	Lobular carcinoma
TCGA-A7-A426-01A	TCGA	IBC	WHITE	50	3C	ER+		LumA	pre	90	1.41497	8.03308	Lobular carcinoma
TCGA-A7-A4SA-01A	TCGA	YBC	WHITE	40	2B	ER+		LumA	pre	90	1.68124	9.73512	Lobular carcinoma
TCGA-A7-A4SB-01A	TCGA	IBC	WHITE	56	3A	ER+		LumA	post	95	1.47712	1.84768	Lobular carcinoma
TCGA-A7-A4SD-01A	TCGA	IBC	BLACK	52	2A	TN		Basal	post	95	1.59106	12.8403	Ductal carcinoma
TCGA-A7-A4SE-01A	TCGA	IBC	BLACK	54	2A	TN		Basal	post	75	1.88649	2.65518	Ductal carcinoma
TCGA-A7-A4SF-01A	TCGA	IBC	BLACK	54	2A	ER+HER2+		LumB	post	95	1.6902	4.53163	Ductal carcinoma
TCGA-A7-A56D-01A	TCGA	OBC	BLACK	84	2A	ER+		LumB	post	80	1.94939	1.89353	Ductal carcinoma
TCGA-A7-A5ZV-01A	TCGA	OBC	BLACK	62	2A	TN		Basal	post	95	2.13988	0.954627	N/A
TCGA-A7-A5ZW-01A	TCGA	IBC	BLACK	47	2A	ER+		LumA	peri	75	1.32222	4.84301	Ductal carcinoma
TCGA-A7-A5ZX-01A	TCGA	IBC	WHITE	48	3C	ER+		LumA	pre	90	1.38021	1.87354	Lobular carcinoma
TCGA-A8-A06N-01A	TCGA	OBC	.	66	3B	ER+	ER+	LumB	post	70	1.39794	1.20683	Ductal carcinoma
TCGA-A8-A06O-01A	TCGA	IBC	.	60	1	ER+	ER+	LumB	post	70	1.72428	2.31704	Ductal carcinoma
TCGA-A8-A06P-01A	TCGA	OBC	.	63	3A	ER+	ER+	LumA	post	70	1.57978	1.90011	Ductal carcinoma
TCGA-A8-A06Q-01A	TCGA	OBC	.	63	3A	ER+	ER+	LumB	post	70	2.233	0.650772	Ductal carcinoma
TCGA-A8-A06R-01A	TCGA	OBC	.	69	2B	ER+	ER+HER2+	LumB	post	70	1.65321	4.52362	Ductal carcinoma
TCGA-A8-A06T-01A	TCGA	OBC	.	75	3A	ER+	ER+HER2+	LumB	post	70	1.34242	5.44136	Ductal carcinoma
TCGA-A8-A06U-01A	TCGA	OBC	.	80	2B	ER+	ER+HER2+	LumA	post	70	1.6721	4.60229	Ductal carcinoma
TCGA-A8-A06X-01A	TCGA	OBC	.	77	2B	ER+	ER+HER2+	LumB	post	70	2.15229	5.9732	Ductal carcinoma
TCGA-A8-A06Y-01A	TCGA	OBC	.	66	2A	ER+	ER+	LumA	post	70	1.39794	0.447346	Ductal carcinoma
TCGA-A8-A06Z-01A	TCGA	OBC	.	84	2B	ER+	ER+	LumB	post	70	1.64345	0.581711	Ductal carcinoma
TCGA-A8-A075-01A	TCGA	IBC	.	42	2B	ER+	ER+HER2+	LumB	pre	70	1.72428	8.10622	Ductal carcinoma
TCGA-A8-A076-01A	TCGA	OBC	.	66	2A	ER+HER2+	ER+HER2+	LumB	post	70	1.63347	2.18981	Ductal carcinoma
TCGA-A8-A079-01A	TCGA	OBC	.	69	3B	ER+	ER+	LumB	post	70	1.60206	1.1758	Ductal carcinoma
TCGA-A8-A07B-01A	TCGA	OBC	.	69	2A	ER+HER2+	ER+HER2+	LumB	post	70	1.6902	2.44504	Ductal carcinoma
TCGA-A8-A07E-01A	TCGA	OBC	.	81	X	ER+	ER+	LumA	post	70	1.81954	9.23278	Ductal carcinoma
TCGA-A8-A07F-01A	TCGA	OBC	.	65	2B	ER+	ER+	LumA	post	70	1.36173	4.3327	Ductal carcinoma
TCGA-A8-A07G-01A	TCGA	OBC	.	65	2A	ER+	ER+	LumA	post	70	1.62325	3.39078	Ductal carcinoma
TCGA-A8-A07I-01A	TCGA	OBC	.	69	3A	ER+HER2+	ER+HER2+	LumB	post	70	1.47712	4.05701	Ductal carcinoma
TCGA-A8-A07J-01A	TCGA	YBC	.	35	2B	ER+	ER+	LumA	pre	70	1.51851	4.73832	Ductal carcinoma
TCGA-A8-A07L-01A	TCGA	IBC	.	58	3A	ER+	ER+	LumB	post	70	1.88649	0.890602	Ductal carcinoma
TCGA-A8-A07O-01A	TCGA	IBC	.	51	2A	TN	TN	Basal	post	70	1.50515	4.20958	Ductal carcinoma
TCGA-A8-A07P-01A	TCGA	OBC	.	68	2B	ER+	ER+HER2+	LumA	post	70	1.5682	1.30788	Ductal carcinoma
TCGA-A8-A07R-01A	TCGA	OBC	.	80	3C	TN	HER2+	Basal	unknown	70	2.56348	0.570047	Ductal carcinoma
TCGA-A8-A07U-01A	TCGA	OBC	.	66	3A	ER+	ER+	Her2	post	70	1.44716	23.3681	Ductal carcinoma
TCGA-A8-A07W-01A	TCGA	OBC	.	76	4	ER+	ER+	LumB	post	70	1.77815	4.54336	Ductal carcinoma
TCGA-A8-A07Z-01A	TCGA	OBC	.	85	2A	ER+	ER+	LumA	post	70	1.27875	5.15115	Ductal carcinoma
TCGA-A8-A081-01A	TCGA	OBC	.	80	2A	ER+	ER+	LumB	post	70	1.81954	16.9909	Ductal carcinoma
TCGA-A8-A082-01A	TCGA	IBC	.	58	2B	ER+	ER+	LumB	post	70	1.23045	0.444987	Ductal carcinoma
TCGA-A8-A083-01A	TCGA	OBC	.	67	2B	ER+	ER+	LumA	post	70	1.44716	2.36504	Ductal carcinoma
TCGA-A8-A084-01A	TCGA	OBC	.	81	2B	ER+	ER+	LumB	post	70	1.75587	1.14169	Ductal carcinoma	Y
TCGA-A8-A085-01A	TCGA	IBC	.	44	2B	ER+	ER+	LumB	unknown	70	1.72428	0.0858167	Ductal carcinoma
TCGA-A8-A086-01A	TCGA	IBC	.	59	2A	ER+	ER+	LumA	post	70	1.25527	0.750241	Ductal carcinoma
TCGA-A8-A08A-01A	TCGA	OBC	.	89	1	ER+	ER+	LumA	post	70	1.39794	2.40652	Ductal carcinoma
TCGA-A8-A08B-01A	TCGA	IBC	.	52	2A	ER+HER2+	ER+HER2+	LumB	pre	70	1.27875	7.08127	Ductal carcinoma
TCGA-A8-A08C-01A	TCGA	OBC	.	65	2A	ER+	ER+HER2+	LumB	post	70	0.30103	1.90279	Ductal carcinoma
TCGA-A8-A08F-01A	TCGA	IBC	.	59	3C	ER+	ER+	LumB	post	70	1.94448	8.54827	Ductal carcinoma	Y
TCGA-A8-A08G-01A	TCGA	IBC	.	41	2A	ER+	ER+HER2+	LumB	pre	70	1.4624	2.93323	Ductal carcinoma
TCGA-A8-A08H-01A	TCGA	OBC	.	66	2A	ER+	ER+HER2+	LumB	post	70	1.66276	12.2924	Ductal carcinoma
TCGA-A8-A08I-01A	TCGA	IBC	.	53	2A	ER+	ER+	LumB	post	70	1.50515	38.5054	Ductal carcinoma
TCGA-A8-A08J-01A	TCGA	IBC	.	52	4	ER+HER2+	ER+	LumB	post	70	1.44716	2.45133	Others
TCGA-A8-A08L-01A	TCGA	OBC	.	89	3A	ER+	ER+	LumB	post	70	2.19312	11.5577	Ductal carcinoma
TCGA-A8-A08O-01A	TCGA	IBC	.	45	4	ER+	ER+	LumA	pre	70	1.30103	1.43551	Ductal carcinoma
TCGA-A8-A08P-01A	TCGA	OBC	.	70	3A	ER+	ER+HER2+	LumB	post	70	1.49136	9.49759	Ductal carcinoma
TCGA-A8-A08R-01A	TCGA	IBC	.	52	2B	TN	TN	Basal	post	70	2.09691	14.3246	Ductal carcinoma
TCGA-A8-A08S-01A	TCGA	OBC	.	71	2A	ER+HER2+	ER+HER2+	LumB	post	70	1.60206	1.59636	Ductal carcinoma	Y
TCGA-A8-A08T-01A	TCGA	OBC	.	64	4	ER+	ER+HER2+	LumA	post	70	1.60206	1.80172	Ductal carcinoma
TCGA-A8-A08X-01A	TCGA	IBC	.	43	3C	HER2+	HER2+	Her2	pre	70	1.11394	4.7957	Ductal carcinoma
TCGA-A8-A08Z-01A	TCGA	OBC	.	76	3B	ER+	ER+	LumB	post	70	1.36173	4.47124	Ductal carcinoma
TCGA-A8-A090-01A	TCGA	OBC	.	74	2A	ER+	ER+HER2+	LumB	post	70	1.41497	4.5555	Ductal carcinoma
TCGA-A8-A091-01A	TCGA	OBC	.	61	2A	ER+	ER+	LumA	post	70	1.32222	4.52768	Ductal carcinoma
TCGA-A8-A092-01A	TCGA	IBC	.	48	3A	ER+	ER+	LumB	pre	70	1.80618	1.62213	Ductal carcinoma
TCGA-A8-A093-01A	TCGA	OBC	.	61	2A	ER+	ER+	LumA	post	70	1.86923	0.641709	Ductal carcinoma
TCGA-A8-A094-01A	TCGA	OBC	.	75	2A	ER+	ER+	Her2	post	70	2.13354	15.4286	Ductal carcinoma
TCGA-A8-A095-01A	TCGA	IBC	.	45	1	ER+	ER+	LumB	pre	70	1.92942	4.14144	Ductal carcinoma
TCGA-A8-A096-01A	TCGA	OBC	.	73	2A	ER+	ER+	LumB	post	70	1.43136	10.1415	Ductal carcinoma
TCGA-A8-A097-01A	TCGA	OBC	.	65	2B	ER+HER2+	ER+HER2+	LumB	post	70	1.95424	2.72877	Ductal carcinoma
TCGA-A8-A099-01A	TCGA	OBC	.	76	X	ER+	ER+HER2+	LumB	post	70	1.17609	2.28266	Ductal carcinoma
TCGA-A8-A09A-01A	TCGA	YBC	.	40	X	ER+	ER+	LumA	pre	70	1.88081	6.66387	Ductal carcinoma
TCGA-A8-A09B-01A	TCGA	IBC	.	58	3B	ER+	ER+	LumA	post	70	1.41497	2.41598	Ductal carcinoma
TCGA-A8-A09C-01A	TCGA	OBC	.	69	X	ER+	ER+	LumB	post	70	1.25527	1.06905	Ductal carcinoma
TCGA-A8-A09D-01A	TCGA	IBC	.	47	2B	ER+	ER+	LumB	post	70	1.47712	5.43645	Ductal carcinoma
TCGA-A8-A09E-01A	TCGA	OBC	.	73	3B	ER+	ER+HER2+	LumB	post	70	1.57978	1.51439	Ductal carcinoma	Y
TCGA-A8-A09G-01A	TCGA	OBC	.	79	3C	ER+HER2+	ER+HER2+	Her2	post	70	2.27184	9.76585	Ductal carcinoma
TCGA-A8-A09I-01A	TCGA	OBC	.	84	2A	ER+HER2+	ER+HER2+	LumB	post	70	1.99123	5.91099	Ductal carcinoma
TCGA-A8-A09K-01A	TCGA	OBC	.	68	2A	ER+	ER+	LumB	post	70	1.47712	14.6059	Ductal carcinoma	Y
TCGA-A8-A09M-01A	TCGA	OBC	.	75	3C	ER+	ER+	LumB	post	70	1.83885	8.40563	Ductal carcinoma
TCGA-A8-A09N-01A	TCGA	IBC	.	57	3C	ER+	ER+HER2+	LumB	post	70	1.70757	4.45046	Ductal carcinoma
TCGA-A8-A09Q-01A	TCGA	OBC	.	83	3B	ER+	ER+	LumB	post	70	1.86332	7.02958	Ductal carcinoma
TCGA-A8-A09R-01A	TCGA	OBC	.	82	2B	ER+	ER+	LumB	post	70	1.60206	7.1251	Ductal carcinoma
TCGA-A8-A09T-01A	TCGA	OBC	.	68	X	ER+	ER+	LumA	post	70	1.36173	0.969977	Lobular carcinoma
TCGA-A8-A09V-01A	TCGA	IBC	.	51	2A	ER+	ER+	LumA	pre	70	1.32222	0.45679	Lobular carcinoma
TCGA-A8-A09W-01A	TCGA	OBC	.	70	3B	ER+	ER+	LumB	post	70	1.77815	2.13505	Lobular carcinoma
TCGA-A8-A09X-01A	TCGA	OBC	.	62	3C	TN	TN	Her2	post	70	1.66276	13.4796	Lobular carcinoma
TCGA-A8-A09Z-01A	TCGA	OBC	.	83	2B	ER+	ER+	LumB	post	70	3.00346	18.211	Lobular carcinoma
TCGA-A8-A0A1-01A	TCGA	OBC	.	84	2A	ER+	ER+	LumB	post	70	1.47712	9.05816	Lobular carcinoma
TCGA-A8-A0A2-01A	TCGA	OBC	.	66	2A	ER+	ER+	LumA	post	70	1.38021	5.21776	Lobular carcinoma
TCGA-A8-A0A4-01A	TCGA	OBC	.	73	2A	ER+	ER+	LumA	post	70	1.38021	3.14948	Lobular carcinoma
TCGA-A8-A0A6-01A	TCGA	OBC	.	64	3C	ER+	ER+	LumA	post	70	3.31323	16.6544	Lobular carcinoma
TCGA-A8-A0A7-01A	TCGA	IBC	.	57	2B	ER+	HER2+	LumB	post	70	1.8451	38.8627	Lobular carcinoma
TCGA-A8-A0A9-01A	TCGA	OBC	.	80	2A	ER+	ER+	LumB	post	70	1.60206	2.9051	Ductal carcinoma
TCGA-A8-A0AB-01A	TCGA	IBC	.	54	2A	ER+	ER+HER2+	LumA	post	70	1.30103	0.643306	Lobular carcinoma
TCGA-A8-A0AD-01A	TCGA	OBC	.	83	1	ER+	ER+	LumA	post	70	1.30103	1.08687	Ductal carcinoma
TCGA-AC-A23C-01A	TCGA	OBC	WHITE	62	2B	ER+HER2+	ER+HER2+	LumA	post	70	1.89763	6.84599	Ductal carcinoma
TCGA-AC-A23E-01A	TCGA	IBC	WHITE	50	2B	ER+		LumA	unknown	65	1.17609	1.05995	Ductal carcinoma
TCGA-AC-A23G-01A	TCGA	OBC	WHITE	76	2A	ER+	ER+HER2+	LumA	post	70	1.27875	4.75361	Lobular carcinoma
TCGA-AC-A23H-01A	TCGA	OBC	WHITE	90	2A	HER2+	ER+HER2+	Her2	post	85	3.54245	0.960018	Ductal carcinoma
TCGA-AC-A2B8-01A	TCGA	OBC	WHITE	84	2B	ER+	ER+	LumA	post	85	1.85126	7.75964	Lobular carcinoma
TCGA-AC-A2BK-01A	TCGA	OBC	BLACK	78	3A	TN	TN	Basal	post	85	1.79239	1.77731	Ductal carcinoma
TCGA-AC-A2BM-01A	TCGA	IBC	BLACK	41	2B	ER+	ER+	LumB	unknown	80	1.20412	6.30708	Ductal carcinoma
TCGA-AC-A2FB-01A	TCGA	OBC	WHITE	65	2A	ER+HER2+	ER+HER2+	LumA	unknown	60	1.11394	26.1282	Lobular carcinoma
TCGA-AC-A2FE-01A	TCGA	YBC	.	NA	.	ER+		LumA	post	60	1.23045	23.0912	Lobular carcinoma
TCGA-AC-A2FF-01A	TCGA	YBC	ASIAN	40	2B	ER+	ER+	LumA	unknown	65	1.17609	10.9565	Lobular carcinoma
TCGA-AC-A2FG-01A	TCGA	OBC	WHITE	79	2B	ER+	ER+	LumA	post	80	1.5682	2.98709	Lobular carcinoma
TCGA-AC-A2FK-01A	TCGA	IBC	.	45	3C	ER+	ER+	LumA	unknown	80	0	6.68789	Lobular carcinoma
TCGA-AC-A2FM-01A	TCGA	OBC	WHITE	87	2B	ER+		LumA	post	95	1.51851	2.49143	Lobular carcinoma
TCGA-AC-A2FO-01A	TCGA	OBC	WHITE	65	2B	ER+	ER+	LumA	post	85	1.32222	18.4301	Lobular carcinoma
TCGA-AC-A2QH-01A	TCGA	IBC	WHITE	58	2B	TN	TN	LumB	post	90	1.32222	0.434198	Others
TCGA-AC-A2QH-01B	TCGA	IBC	WHITE	58	2B	TN	TN	Basal	post	NA	1.70757	0.241237	Others
TCGA-AC-A2QI-01A	TCGA	OBC	WHITE	76	3A	ER+	ER+	LumA	post	65	1.73239	8.36066	Lobular carcinoma
TCGA-AC-A2QJ-01A	TCGA	IBC	.	48	3B	TN	TN	Basal	peri	65	1.49136	5.03101	Others
TCGA-AC-A3BB-01A	TCGA	IBC	BLACK	46	3A	ER+	ER+	LumA	unknown	60	1.77085	15.8131	Lobular carcinoma
TCGA-AC-A3EH-01A	TCGA	YBC	.	NA	.	ER+		LumA	post	80	1.53148	2.40637	Ductal carcinoma
TCGA-AC-A3HN-01A	TCGA	OBC	WHITE	87	2B	ER+	ER+	LumA	post	75	1.07918	8.62202	Lobular carcinoma
TCGA-AC-A3OD-01A	TCGA	OBC	WHITE	68	2B	ER+	ER+	LumA	post	80	1.30103	1.84289	Lobular carcinoma
TCGA-AC-A3OD-01B	TCGA	OBC	WHITE	68	2B	ER+	ER+	LumA	post	NA	1.94939	7.61026	Lobular carcinoma
TCGA-AC-A3QP-01A	TCGA	OBC	WHITE	79	2B	ER+		LumA	post	70	1.38021	3.80576	Lobular carcinoma
TCGA-AC-A3TM-01A	TCGA	YBC	.	NA	.	ER+		LumA	peri	80	1.53148	5.66064	Lobular carcinoma
TCGA-AC-A3TN-01A	TCGA	OBC	WHITE	75	2B	ER+	ER+HER2+	LumA	post	75	1.79239	2.45376	Lobular carcinoma
TCGA-AC-A3W5-01A	TCGA	OBC	BLACK	65	2A	ER+HER2+		Her2	unknown	75	2	10.5365	Lobular carcinoma
TCGA-AC-A3W6-01A	TCGA	OBC	WHITE	90	3A	ER+		LumB	post	70	2.16435	15.6914	Lobular carcinoma
TCGA-AC-A3W7-01A	TCGA	YBC	.	NA	.	ER+		LumA	post	80	1.716	3.67009	Lobular carcinoma
TCGA-AC-A3YI-01A	TCGA	OBC	WHITE	74	3C	ER+		LumA	post	80	1.07918	4.57294	Lobular carcinoma
TCGA-AC-A3YJ-01A	TCGA	OBC	WHITE	66	2A	ER+		LumA	post	65	1.27875	2.50941	Others
TCGA-AC-A5EH-01A	TCGA	YBC	.	NA	.	TN		LumB	unknown	85	2.01703	3.4723	Ductal carcinoma
TCGA-AC-A5EI-01A	TCGA	YBC	.	NA	.	TN		NA	unknown	95	1.38021	NA	Others
TCGA-AC-A5XS-01A	TCGA	OBC	WHITE	74	2A	ER+		LumB	unknown	85	2.55871	9.5848	Lobular carcinoma
TCGA-AC-A5XU-01A	TCGA	YBC	.	NA	.	ER+		LumA	unknown	75	1.61278	2.3995	Ductal carcinoma
TCGA-AC-A62X-01A	TCGA	OBC	BLACK	72	2A	TN		Basal	post	85	1.64345	0.547402	Ductal carcinoma
TCGA-AC-A62Y-01A	TCGA	OBC	WHITE	79	2B	ER+		LumB	post	80	1.716	3.41373	Lobular carcinoma
TCGA-AN-A03X-01A	TCGA	OBC	WHITE	74	2A	ER+	ER+HER2+	LumB	post	85	1.54407	2.47961	Ductal carcinoma
TCGA-AN-A03Y-01A	TCGA	OBC	WHITE	66	2A	ER+	ER+	LumB	post	80	1.32222	4.49893	Ductal carcinoma
TCGA-AN-A041-01A	TCGA	YBC	WHITE	29	2B	ER+	ER+HER2+	LumB	pre	80	1.25527	1.23032	Ductal carcinoma
TCGA-AN-A046-01A	TCGA	OBC	WHITE	68	2A	ER+	ER+	LumA	post	70	3.63979	9.51573	Ductal carcinoma
TCGA-AN-A049-01A	TCGA	OBC	WHITE	62	2A	ER+	ER+	LumB	post	85	1.44716	3.12982	Ductal carcinoma
TCGA-AN-A04A-01A	TCGA	YBC	WHITE	36	3A	ER+	ER+	LumA	peri	70	1.30103	2.36458	Ductal carcinoma
TCGA-AN-A04C-01A	TCGA	IBC	WHITE	51	2B	HER2+	HER2+	Her2	post	80	1.79934	2.1534	Ductal carcinoma
TCGA-AN-A04D-01A	TCGA	IBC	WHITE	58	2B	TN	TN	Basal	post	85	1.85733	0.637599	Ductal carcinoma
TCGA-AN-A0AJ-01A	TCGA	OBC	WHITE	79	2B	ER+	ER+HER2+	LumB	post	90	1.75587	13.9214	Ductal carcinoma
TCGA-AN-A0AK-01A	TCGA	OBC	WHITE	76	2A	ER+	ER+HER2+	LumB	post	90	2.96755	4.6006	Ductal carcinoma
TCGA-AN-A0AL-01A	TCGA	IBC	WHITE	41	3B	TN	TN	Basal	pre	90	1.81291	13.7274	Ductal carcinoma
TCGA-AN-A0AM-01A	TCGA	IBC	WHITE	56	2A	ER+	ER+	LumB	post	80	1.60206	6.29155	Ductal carcinoma
TCGA-AN-A0AR-01A	TCGA	IBC	WHITE	55	2A	TN	TN	Basal	pre	90	1.94448	0.83316	Ductal carcinoma
TCGA-AN-A0AS-01A	TCGA	OBC	WHITE	70	3A	ER+	ER+	LumB	post	80	1.59106	1.34223	Ductal carcinoma
TCGA-AN-A0AT-01A	TCGA	OBC	WHITE	62	2A	TN	TN	Basal	post	70	1.94448	5.11425	Ductal carcinoma
TCGA-AN-A0FD-01A	TCGA	OBC	WHITE	71	2A	ER+	ER+HER2+	LumA	post	70	1.50515	4.38057	Ductal carcinoma
TCGA-AN-A0FF-01A	TCGA	YBC	WHITE	32	1A	ER+	ER+	LumB	pre	85	1.32222	4.93028	Ductal carcinoma
TCGA-AN-A0FJ-01A	TCGA	IBC	WHITE	59	4	TN	ER+HER2+	Basal	peri	90	1.81291	3.7375	Ductal carcinoma
TCGA-AN-A0FK-01A	TCGA	OBC	WHITE	88	3B	ER+	ER+HER2+	LumB	post	70	1.4624	1.39003	Ductal carcinoma
TCGA-AN-A0FL-01A	TCGA	OBC	WHITE	62	2A	HER2+	HER2+	Basal	post	90	2.13354	0.902226	Ductal carcinoma
TCGA-AN-A0FN-01A	TCGA	OBC	WHITE	61	1B	ER+	ER+HER2+	LumA	post	70	1.38021	20.1899	Ductal carcinoma
TCGA-AN-A0FS-01A	TCGA	IBC	WHITE	55	1B	ER+	ER+HER2+	LumA	peri	85	1.6902	1.36044	Ductal carcinoma
TCGA-AN-A0FT-01A	TCGA	OBC	WHITE	63	2B	ER+HER2+	ER+HER2+	LumB	post	85	1.81291	2.89684	Ductal carcinoma
TCGA-AN-A0FV-01A	TCGA	IBC	WHITE	58	2A	HER2+	HER2+	Her2	post	75	1.76343	0.35088	Ductal carcinoma
TCGA-AN-A0FW-01A	TCGA	OBC	WHITE	67	3A	ER+	ER+	LumB	post	75	1.88649	5.14441	Ductal carcinoma
TCGA-AN-A0FX-01A	TCGA	IBC	WHITE	52	2A	HER2+	HER2+	Basal	post	75	2.09342	2.51873	Ductal carcinoma
TCGA-AN-A0FY-01A	TCGA	IBC	WHITE	55	1B	ER+	ER+	LumB	post	75	1.70757	1.80942	Ductal carcinoma
TCGA-AN-A0FZ-01A	TCGA	IBC	WHITE	45	3A	ER+	ER+HER2+	LumB	pre	70	1.5563	0.64694	Ductal carcinoma
TCGA-AN-A0G0-01A	TCGA	IBC	WHITE	56	2A	TN	TN	Basal	post	80	1.51851	5.30565	Ductal carcinoma
TCGA-AN-A0XL-01A	TCGA	OBC	WHITE	61	2A	ER+	ER+	LumA	post	70	1.32222	4.41236	Ductal carcinoma
TCGA-AN-A0XN-01A	TCGA	OBC	WHITE	68	3A	ER+	ER+	LumB	post	70	1.96848	3.3786	Ductal carcinoma
TCGA-AN-A0XO-01A	TCGA	IBC	WHITE	59	3A	ER+	ER+	LumA	post	70	1.32222	0.388839	Ductal carcinoma
TCGA-AN-A0XP-01A	TCGA	OBC	WHITE	69	3A	ER+	ER+HER2+	LumA	post	80	1.30103	1.11299	Ductal carcinoma
TCGA-AN-A0XR-01A	TCGA	IBC	WHITE	55	3A	ER+	ER+	LumB	post	90	1.41497	0.583231	Ductal carcinoma
TCGA-AN-A0XS-01A	TCGA	OBC	WHITE	63	3A	ER+	ER+	LumA	post	85	1.36173	9.30925	Ductal carcinoma
TCGA-AN-A0XT-01A	TCGA	IBC	WHITE	54	3A	ER+	ER+	LumA	post	85	0.8451	1.52283	Ductal carcinoma
TCGA-AN-A0XU-01A	TCGA	IBC	WHITE	54	2A	TN	TN	Basal	post	75	1.89763	16.9352	Ductal carcinoma
TCGA-AN-A0XV-01A	TCGA	OBC	WHITE	67	3A	ER+		LumA	post	80	1.36173	6.71238	Ductal carcinoma
TCGA-AN-A0XW-01A	TCGA	YBC	WHITE	36	3A	ER+		LumB	pre	70	2.21748	14.1451	Ductal carcinoma
TCGA-AO-A03L-01A	TCGA	YBC	ASIAN	34	3A	ER+		LumB	pre	70	1.32222	3.34003	Ductal carcinoma
TCGA-AO-A03M-01B	TCGA	YBC	WHITE	29	1A	ER+	ER+	LumA	pre	70	2.74586	13.2717	Ductal carcinoma
TCGA-AO-A03N-01B	TCGA	IBC	WHITE	59	2B	ER+	ER+	LumB	post	70	1.8451	1.39564	Ductal carcinoma
TCGA-AO-A03O-01A	TCGA	OBC	BLACK	69	2A	ER+	ER+	LumB	post	80	1.74036	8.10624	Ductal carcinoma
TCGA-AO-A03P-01A	TCGA	IBC	BLACK	54	2A	ER+	ER+	LumB	post	80	1.5563	0.887168	Ductal carcinoma
TCGA-AO-A03R-01A	TCGA	IBC	WHITE	57	2B	ER+	ER+	LumB	post	70	1.49136	6.87325	Ductal carcinoma
TCGA-AO-A03T-01A	TCGA	IBC	WHITE	42	2B	ER+	ER+	LumA	pre	80	1.8451	2.57551	Ductal carcinoma
TCGA-AO-A03U-01B	TCGA	YBC	WHITE	31	1A	TN	TN	Normal	pre	70	0.77815	69.4737	N/A
TCGA-AO-A03V-01A	TCGA	IBC	WHITE	41	1	ER+	ER+	LumA	peri	70	1.66276	2.21652	Ductal carcinoma
TCGA-AO-A0J2-01A	TCGA	IBC	WHITE	41	1A	TN	TN	Her2	pre	70	1.6721	19.8432	Ductal carcinoma
TCGA-AO-A0J3-01A	TCGA	OBC	WHITE	67	2B	ER+	ER+	LumB	post	70	1.78533	1.81262	Ductal carcinoma
TCGA-AO-A0J4-01A	TCGA	IBC	BLACK	41	1A	TN	TN	Basal	pre	70	1.8451	8.89091	Ductal carcinoma
TCGA-AO-A0J5-01A	TCGA	IBC	WHITE	48	4	ER+	ER+	LumB	pre	70	1.66276	2.5576	Ductal carcinoma	Y
TCGA-AO-A0J6-01A	TCGA	OBC	WHITE	61	2A	TN	TN	Basal	post	80	1.92942	28.6654	Ductal carcinoma
TCGA-AO-A0J7-01A	TCGA	OBC	WHITE	71	2B	ER+	ER+	LumB	post	70	1.34242	0.775695	Ductal carcinoma
TCGA-AO-A0J8-01A	TCGA	OBC	WHITE	61	2A	ER+	ER+	LumB	post	70	1.23045	5.63213	Lobular carcinoma
TCGA-AO-A0J9-01A	TCGA	OBC	WHITE	61	3C	ER+	ER+	LumA	post	70	1.86332	7.57522	Lobular carcinoma
TCGA-AO-A0JA-01A	TCGA	YBC	BLACK	36	3C	ER+	ER+	LumA	pre	70	1.39794	4.7212	Ductal carcinoma
TCGA-AO-A0JB-01A	TCGA	IBC	WHITE	50	3A	ER+	ER+	LumA	pre	70	1.81291	0.974148	Ductal carcinoma
TCGA-AO-A0JC-01A	TCGA	OBC	WHITE	64	2A	ER+	ER+	LumB	post	90	0.77815	60.3919	Ductal carcinoma
TCGA-AO-A0JD-01A	TCGA	IBC	WHITE	59	3A	ER+	ER+	LumB	post	80	1.91908	3.94958	Ductal carcinoma
TCGA-AO-A0JE-01A	TCGA	IBC	BLACK	53	3A	HER2+	HER2+	Her2	post	70	1.49136	12.5711	Ductal carcinoma
TCGA-AO-A0JF-01A	TCGA	OBC	WHITE	68	2A	ER+	ER+	LumA	post	70	1.30103	9.20952	Ductal carcinoma
TCGA-AO-A0JG-01A	TCGA	IBC	WHITE	49	3A	ER+	ER+	LumA	post	70	1.25527	18.2215	Ductal carcinoma
TCGA-AO-A0JI-01A	TCGA	IBC	WHITE	56	2A	ER+	ER+	LumA	post	80	1.11394	2.12121	Ductal carcinoma
TCGA-AO-A0JJ-01A	TCGA	IBC	WHITE	54	2B	ER+	ER+	LumA	post	80	1.07918	11.221	Lobular carcinoma
TCGA-AO-A0JL-01A	TCGA	IBC	WHITE	59	3A	HER2+		Basal	post	80	1.6902	1.86366	Ductal carcinoma
TCGA-AO-A0JM-01A	TCGA	YBC	.	40	2B	ER+HER2+	ER+HER2+	LumB	pre	70	1.38021	2.60153	Ductal carcinoma
TCGA-AO-A124-01A	TCGA	YBC	WHITE	38	2A	TN	TN	Basal	pre	80	2.0569	2.11997	Ductal carcinoma
TCGA-AO-A125-01A	TCGA	OBC	BLACK	72	2A	ER+	ER+	LumA	post	95	1.47712	0.189496	Others
TCGA-AO-A126-01A	TCGA	YBC	ASIAN	39	2A	ER+	ER+	LumB	pre	80	1.20412	3.6336	Ductal carcinoma
TCGA-AO-A128-01A	TCGA	OBC	WHITE	61	2A	TN	TN	LumB	post	80	2.83948	101.814	Ductal carcinoma
TCGA-AO-A129-01A	TCGA	YBC	WHITE	29	2B	TN	TN	Basal	pre	90	1.81291	10.5279	Ductal carcinoma
TCGA-AO-A12A-01A	TCGA	IBC	WHITE	47	2A	ER+	ER+	LumA	pre	70	1	5.58462	Ductal carcinoma
TCGA-AO-A12B-01A	TCGA	OBC	WHITE	63	2A	ER+	ER+	LumB	post	90	1.14613	1.34083	Ductal carcinoma
TCGA-AO-A12D-01A	TCGA	IBC	WHITE	43	2A	HER2+	HER2+	Her2	pre	70	1.38021	8.62695	Ductal carcinoma
TCGA-AO-A12E-01A	TCGA	IBC	WHITE	51	2B	ER+	ER+	LumA	pre	90	2.5172	1.80692	Lobular carcinoma
TCGA-AO-A12F-01A	TCGA	YBC	WHITE	36	2A	TN	TN	Basal	pre	80	1.44716	1.84101	Ductal carcinoma
TCGA-AO-A12G-01A	TCGA	OBC	WHITE	75	2A	ER+		LumA	post	80	1.43136	1.86893	Ductal carcinoma
TCGA-AO-A12H-01A	TCGA	OBC	BLACK	69	2A	ER+	ER+	LumB	pre	80	1.20412	0.788911	Ductal carcinoma
TCGA-AO-A1KO-01A	TCGA	IBC	WHITE	46	2B	ER+	ER+	Normal	pre	80	1.39794	1.83667	Lobular carcinoma
TCGA-AO-A1KP-01A	TCGA	OBC	WHITE	77	2A	ER+	ER+	LumB	post	80	1.17609	0.391964	Ductal carcinoma
TCGA-AO-A1KR-01A	TCGA	IBC	WHITE	51	2A	TN	TN	Basal	pre	70	1.6902	6.70659	Ductal carcinoma
TCGA-AO-A1KS-01A	TCGA	OBC	WHITE	69	2A	ER+	ER+	LumB	post	80	1.4624	3.21035	Lobular carcinoma
TCGA-AO-A1KT-01A	TCGA	OBC	WHITE	78	2A	ER+	ER+	LumB	post	70	1.43136	2.1277	Ductal carcinoma
TCGA-AQ-A04H-01B	TCGA	OBC	WHITE	61	3A	ER+	ER+HER2+	LumB	post	90	1.716	2.97771	Ductal carcinoma
TCGA-AQ-A04J-01A	TCGA	IBC	WHITE	45	2A	TN	TN	Basal	pre	70	1.64345	8.77919	Ductal carcinoma
TCGA-AQ-A04L-01B	TCGA	IBC	WHITE	48	2A	ER+	ER+HER2+	LumB	peri	70	1.51851	0.44809	Ductal carcinoma
TCGA-AQ-A0Y5-01A	TCGA	OBC	WHITE	70	3A	ER+HER2+	ER+HER2+	LumA	post	70	1.5682	1.02019	Ductal carcinoma	Y
TCGA-AQ-A1H2-01A	TCGA	OBC	WHITE	84	3A	ER+	ER+HER2+	LumB	post	70	1.34242	1.70391	Ductal carcinoma
TCGA-AQ-A1H3-01A	TCGA	IBC	WHITE	49	3C	ER+	ER+	LumA	pre	60	1.30103	5.63477	Ductal carcinoma
TCGA-AQ-A54N-01A	TCGA	IBC	BLACK	51	2A	TN		Basal	post	70	1.77815	1.65215	Ductal carcinoma
TCGA-AQ-A54O-01A	TCGA	IBC	BLACK	51	2A	ER+		LumB	unknown	70	1.34242	2.38588	Ductal carcinoma
TCGA-AR-A0TP-01A	TCGA	IBC	WHITE	43	2A	TN	ER+	Basal	pre	70	1.69897	0.396789	Ductal carcinoma
TCGA-AR-A0TQ-01A	TCGA	YBC	WHITE	27	3A	ER+HER2+	ER+HER2+	LumB	pre	70	1.30103	10.0525	Ductal carcinoma
TCGA-AR-A0TR-01A	TCGA	OBC	WHITE	68	2B	ER+	ER+	LumA	post	70	1.41497	2.38149	Ductal carcinoma
TCGA-AR-A0TS-01A	TCGA	IBC	WHITE	46	2B	TN	TN	Basal	pre	70	1.49136	11.7674	Ductal carcinoma
TCGA-AR-A0TT-01A	TCGA	IBC	BLACK	53	3A	ER+	ER+	LumB	pre	70	1.54407	19.7343	Ductal carcinoma
TCGA-AR-A0TV-01A	TCGA	OBC	.	66	2A	ER+	ER+	LumB	post	70	1.70757	9.19831	Ductal carcinoma
TCGA-AR-A0TW-01A	TCGA	IBC	WHITE	50	3A	ER+	ER+	LumB	pre	70	1.5682	17.3412	Ductal carcinoma
TCGA-AR-A0TX-01A	TCGA	OBC	.	64	2A	HER2+	ER+HER2+	Her2	post	70	2.33244	18.4273	Ductal carcinoma
TCGA-AR-A0TY-01A	TCGA	IBC	WHITE	54	2A	ER+	ER+	LumB	post	70	1.99564	0.750456	Ductal carcinoma
TCGA-AR-A0TZ-01A	TCGA	IBC	WHITE	43	3A	ER+	ER+	LumB	pre	70	1.68124	1.48282	Ductal carcinoma
TCGA-AR-A0U0-01A	TCGA	OBC	WHITE	73	2B	TN		Basal	post	70	1.61278	28.2847	Ductal carcinoma
TCGA-AR-A0U1-01A	TCGA	YBC	WHITE	36	2B	TN	TN	NA	pre	70	1.72428	NA	Ductal carcinoma
TCGA-AR-A0U2-01A	TCGA	IBC	WHITE	47	3A	ER+	ER+	LumB	pre	70	1.65321	10.3819	Ductal carcinoma
TCGA-AR-A0U3-01A	TCGA	IBC	WHITE	59	2B	ER+	ER+	LumB	post	70	1.44716	1.78543	Ductal carcinoma
TCGA-AR-A0U4-01A	TCGA	IBC	WHITE	54	2A	TN	TN	Basal	pre	70	2.04532	7.99063	Ductal carcinoma
TCGA-AR-A1AH-01A	TCGA	IBC	WHITE	51	2B	TN	ER+	Basal	post	95	1.75587	0.653059	Ductal carcinoma
TCGA-AR-A1AI-01A	TCGA	IBC	WHITE	47	2A	TN	TN	Basal	post	80	1.70757	18.9444	Ductal carcinoma
TCGA-AR-A1AJ-01A	TCGA	OBC	WHITE	83	1	TN	ER+	Basal	post	85	1.32222	28.5158	Ductal carcinoma
TCGA-AR-A1AK-01A	TCGA	OBC	WHITE	70	1	ER+	ER+	LumA	post	70	1.68124	14.4043	Lobular carcinoma
TCGA-AR-A1AL-01A	TCGA	IBC	WHITE	60	3A	ER+	ER+	LumA	post	80	1.27875	5.93893	Lobular carcinoma
TCGA-AR-A1AM-01A	TCGA	IBC	WHITE	52	2	ER+		LumA	post	NA	1.32222	6.04193	Lobular carcinoma
TCGA-AR-A1AN-01A	TCGA	IBC	WHITE	46	2A	ER+	ER+	LumA	pre	90	1.14613	2.62394	Ductal carcinoma
TCGA-AR-A1AO-01A	TCGA	IBC	WHITE	47	2A	ER+	ER+	Normal	pre	80	0.60206	20.3122	Ductal carcinoma
TCGA-AR-A1AP-01A	TCGA	OBC	WHITE	80	1	ER+	ER+	LumA	post	90	1.44716	3.66502	Ductal carcinoma
TCGA-AR-A1AQ-01A	TCGA	IBC	WHITE	49	2A	TN	TN	Basal	post	90	1.53148	14.7288	Ductal carcinoma
TCGA-AR-A1AR-01A	TCGA	IBC	WHITE	50	3A	TN	TN	Basal	post	90	1.60206	12.8674	Ductal carcinoma
TCGA-AR-A1AS-01A	TCGA	IBC	ASIAN	54	2B	ER+	ER+	LumB	post	85	1.44716	0.119851	Ductal carcinoma
TCGA-AR-A1AU-01A	TCGA	YBC	WHITE	39	3A	ER+	ER+	LumA	pre	85	1.11394	2.20294	Ductal carcinoma
TCGA-AR-A1AV-01A	TCGA	OBC	WHITE	68	2B	ER+	ER+	LumB	unknown	90	1.53148	0.834864	Ductal carcinoma
TCGA-AR-A1AW-01A	TCGA	OBC	WHITE	65	2A	ER+	ER+	LumB	post	80	1.20412	41.8697	Ductal carcinoma
TCGA-AR-A1AX-01A	TCGA	OBC	WHITE	64	1	ER+	ER+HER2+	LumA	post	70	1.07918	20.9691	Ductal carcinoma
TCGA-AR-A1AY-01A	TCGA	OBC	WHITE	65	1	TN	TN	Basal	post	85	1.59106	2.1546	Ductal carcinoma
TCGA-AR-A24H-01A	TCGA	OBC	WHITE	65	2A	ER+	ER+	LumB	post	90	1.99123	5.67679	Lobular carcinoma
TCGA-AR-A24K-01A	TCGA	IBC	WHITE	46	2A	ER+	ER+	LumB	pre	70	1.34242	0.350768	Ductal carcinoma
TCGA-AR-A24L-01A	TCGA	YBC	WHITE	26	2B	ER+	ER+	LumA	pre	65	1.53148	2.08936	Ductal carcinoma
TCGA-AR-A24M-01A	TCGA	YBC	WHITE	38	3A	ER+	ER+	LumA	pre	70	1.11394	1.40158	Ductal carcinoma
TCGA-AR-A24N-01A	TCGA	IBC	WHITE	54	1	ER+	ER+	LumB	peri	70	1.36173	1.67633	Ductal carcinoma
TCGA-AR-A24O-01A	TCGA	IBC	WHITE	43	3A	ER+	ER+	LumA	pre	65	1.17609	7.86511	Ductal carcinoma
TCGA-AR-A24P-01A	TCGA	IBC	WHITE	47	1	ER+	ER+	LumA	post	75	1.30103	1.70718	Ductal carcinoma
TCGA-AR-A24Q-01A	TCGA	IBC	WHITE	49	2B	ER+	ER+	Basal	post	65	2.01284	10.1371	Ductal carcinoma
TCGA-AR-A24R-01A	TCGA	IBC	WHITE	45	3A	ER+	ER+	LumB	pre	80	1.27875	5.66121	Ductal carcinoma
TCGA-AR-A24S-01A	TCGA	OBC	WHITE	61	1	ER+	ER+	LumB	post	70	1.47712	3.49858	Ductal carcinoma
TCGA-AR-A24T-01A	TCGA	IBC	WHITE	46	3C	ER+	ER+	LumA	pre	60	1.30103	3.14251	Lobular carcinoma
TCGA-AR-A24U-01A	TCGA	IBC	WHITE	47	2A	HER2+	HER2+	Her2	pre	75	1.14613	10.671	Ductal carcinoma
TCGA-AR-A24V-01A	TCGA	IBC	WHITE	52	2B	ER+	ER+	LumA	peri	75	1.25527	1.96207	Ductal carcinoma
TCGA-AR-A24W-01A	TCGA	IBC	WHITE	55	2B	ER+	ER+	LumA	post	75	0.77815	1.81313	Ductal carcinoma
TCGA-AR-A24X-01A	TCGA	IBC	WHITE	52	2A	ER+	ER+	LumA	pre	80	1.23045	3.33148	Ductal carcinoma
TCGA-AR-A24Z-01A	TCGA	IBC	WHITE	57	2A	ER+	ER+	LumB	post	85	1.49136	1.58976	Ductal carcinoma
TCGA-AR-A250-01A	TCGA	IBC	WHITE	58	2A	ER+HER2+	ER+HER2+	LumB	post	60	1.6902	3.70233	Ductal carcinoma
TCGA-AR-A251-01A	TCGA	IBC	WHITE	51	3A	TN	ER+	Basal	pre	80	2.08991	4.08701	Ductal carcinoma
TCGA-AR-A252-01A	TCGA	IBC	WHITE	50	1	ER+	ER+	LumA	pre	70	0.8451	36.0927	Ductal carcinoma
TCGA-AR-A254-01A	TCGA	IBC	WHITE	50	3A	ER+HER2+	ER+HER2+	LumB	pre	80	1.39794	7.6437	Ductal carcinoma
TCGA-AR-A255-01A	TCGA	OBC	WHITE	62	1	ER+	ER+HER2+	LumA	post	75	1.63347	6.57863	Ductal carcinoma
TCGA-AR-A256-01A	TCGA	IBC	WHITE	45	2A	TN	TN	Basal	pre	85	2.14922	1.46006	Ductal carcinoma
TCGA-AR-A2LE-01A	TCGA	OBC	WHITE	69	1	ER+		LumA	post	70	2.34044	2.36434	Lobular carcinoma
TCGA-AR-A2LH-01A	TCGA	IBC	WHITE	55	3	ER+	TN	LumA	post	60	1.25527	17.7882	Lobular carcinoma
TCGA-AR-A2LJ-01A	TCGA	YBC	WHITE	40	3A	ER+HER2+		LumA	pre	70	1.04139	6.2603	Lobular carcinoma
TCGA-AR-A2LK-01A	TCGA	OBC	WHITE	62	3	ER+	ER+	LumB	post	70	1.44716	1.70714	Lobular carcinoma
TCGA-AR-A2LL-01A	TCGA	OBC	WHITE	70	2	ER+	ER+	LumB	post	NA	1.41497	1.40587	Lobular carcinoma
TCGA-AR-A2LM-01A	TCGA	IBC	WHITE	49	2	ER+	ER+	LumA	pre	80	1.04139	6.20132	Lobular carcinoma
TCGA-AR-A2LN-01A	TCGA	OBC	WHITE	65	2A	ER+	ER+	LumA	post	60	1.41497	5.42263	Lobular carcinoma
TCGA-AR-A2LO-01A	TCGA	IBC	WHITE	46	2B	ER+	ER+	LumA	pre	70	1	12.6686	Lobular carcinoma
TCGA-AR-A2LQ-01A	TCGA	IBC	WHITE	59	2B	ER+	ER+	LumA	post	65	0.69897	3.40205	Lobular carcinoma
TCGA-AR-A2LR-01A	TCGA	IBC	WHITE	49	1	TN	TN	Basal	post	70	1.6721	3.21531	Others
TCGA-AR-A5QM-01A	TCGA	OBC	WHITE	62	2A	ER+		LumA	post	80	1.32222	4.81319	Lobular carcinoma
TCGA-AR-A5QN-01A	TCGA	OBC	WHITE	68	3C	ER+		LumA	post	65	1.41497	4.3129	Lobular carcinoma
TCGA-AR-A5QP-01A	TCGA	IBC	WHITE	54	2B	ER+		LumA	post	65	1.36173	3.77683	Lobular carcinoma
TCGA-AR-A5QQ-01A	TCGA	OBC	WHITE	68	3A	TN		Basal	post	80	1.62325	17.2416	Others
TCGA-B6-A0I1-01A	TCGA	OBC	BLACK	73	2A	TN		Basal	post	70	1.5563	0.420885	Ductal carcinoma
TCGA-B6-A0I2-01A	TCGA	IBC	WHITE	45	1A	ER+		Basal	unknown	70	1.60206	32.7773	Ductal carcinoma
TCGA-B6-A0I5-01A	TCGA	IBC	WHITE	49	2B	ER+		LumA	unknown	70	1.25527	1.71434	Ductal carcinoma
TCGA-B6-A0I6-01A	TCGA	IBC	BLACK	49	2A	TN		Basal	unknown	70	1.85126	1.02292	Ductal carcinoma
TCGA-B6-A0I8-01A	TCGA	IBC	WHITE	46	X	ER+		LumA	unknown	70	1.88081	0.79393	Ductal carcinoma
TCGA-B6-A0I9-01A	TCGA	OBC	WHITE	62	4	ER+HER2+		LumB	unknown	70	1.76343	2.3985	Ductal carcinoma
TCGA-B6-A0IA-01A	TCGA	IBC	WHITE	51	2A	ER+		LumB	unknown	90	1.62325	0.347706	Ductal carcinoma
TCGA-B6-A0IB-01A	TCGA	OBC	WHITE	64	4	ER+		LumB	unknown	70	1.68124	0.666782	Ductal carcinoma
TCGA-B6-A0IC-01A	TCGA	OBC	WHITE	90	X	ER+		LumB	post	90	1.5563	0.338675	Ductal carcinoma
TCGA-B6-A0IE-01A	TCGA	YBC	BLACK	38	Tis	ER+		LumA	pre	80	1.44716	1.40098	Lobular carcinoma
TCGA-B6-A0IG-01A	TCGA	IBC	WHITE	50	2B	ER+HER2+		LumB	unknown	75	1.57978	1.57611	Ductal carcinoma
TCGA-B6-A0IH-01A	TCGA	OBC	WHITE	81	3A	ER+		LumA	post	70	1.30103	14.5818	Lobular carcinoma
TCGA-B6-A0IJ-01A	TCGA	IBC	BLACK	42	2B	ER+		Basal	unknown	75	2.04532	8.35013	Ductal carcinoma
TCGA-B6-A0IK-01A	TCGA	OBC	WHITE	63	3B	ER+		Her2	unknown	70	2.02119	3.57064	Ductal carcinoma
TCGA-B6-A0IM-01A	TCGA	OBC	BLACK	75	2B	ER+		LumB	post	70	1.47712	2.12679	Ductal carcinoma
TCGA-B6-A0IN-01A	TCGA	IBC	WHITE	45	X	ER+		LumB	unknown	75	1.44716	4.16781	Ductal carcinoma
TCGA-B6-A0IO-01A	TCGA	OBC	WHITE	66	2A	ER+		LumA	unknown	70	1.6902	2.43863	Ductal carcinoma
TCGA-B6-A0IP-01A	TCGA	OBC	WHITE	74	1A	ER+		LumA	post	70	1.30103	3.80271	Lobular carcinoma
TCGA-B6-A0IQ-01A	TCGA	YBC	WHITE	40	3A	TN		Basal	unknown	70	1.65321	3.8872	Ductal carcinoma
TCGA-B6-A0RE-01A	TCGA	OBC	BLACK	61	X	TN		Basal	unknown	70	1.89209	1.37516	Ductal carcinoma
TCGA-B6-A0RG-01A	TCGA	YBC	WHITE	26	2B	ER+		LumA	unknown	80	1.69897	0.653906	Ductal carcinoma
TCGA-B6-A0RH-01A	TCGA	IBC	BLACK	51	2A	ER+HER2+		LumB	unknown	70	1.44716	1.83011	Ductal carcinoma
TCGA-B6-A0RI-01A	TCGA	IBC	WHITE	44	3B	ER+		LumA	unknown	70	1.14613	0.9193	Ductal carcinoma
TCGA-B6-A0RL-01A	TCGA	IBC	BLACK	60	2A	ER+		LumB	unknown	70	1.64345	0.11354	Ductal carcinoma
TCGA-B6-A0RM-01A	TCGA	IBC	BLACK	57	X	ER+		LumB	unknown	70	1.36173	2.07816	Ductal carcinoma
TCGA-B6-A0RN-01A	TCGA	IBC	WHITE	60	1A	ER+		LumA	post	70	1.43136	1.28875	Ductal carcinoma
TCGA-B6-A0RO-01A	TCGA	OBC	WHITE	71	3B	ER+		LumA	post	70	1.41497	1.65686	Ductal carcinoma
TCGA-B6-A0RP-01A	TCGA	OBC	WHITE	73	3B	ER+		LumA	post	75	1.25527	5.46652	Ductal carcinoma
TCGA-B6-A0RQ-01A	TCGA	OBC	WHITE	68	2B	ER+		LumA	post	70	1	1.61592	Lobular carcinoma
TCGA-B6-A0RS-01A	TCGA	YBC	WHITE	38	2A	TN		Her2	unknown	70	1.93952	5.38088	Ductal carcinoma
TCGA-B6-A0RT-01A	TCGA	YBC	WHITE	39	3A	ER+		Basal	unknown	75	1.07918	63.6826	Ductal carcinoma
TCGA-B6-A0RU-01A	TCGA	IBC	WHITE	49	1A	ER+		Basal	unknown	80	1.50515	1.83551	Ductal carcinoma
TCGA-B6-A0RV-01A	TCGA	IBC	WHITE	42	3A	ER+		LumA	unknown	75	1.47712	6.53838	Ductal carcinoma
TCGA-B6-A0WS-01A	TCGA	IBC	BLACK	58	X	ER+		LumA	unknown	70	1.04139	11.931	Ductal carcinoma
TCGA-B6-A0WT-01A	TCGA	OBC	WHITE	61	2B	ER+		LumA	post	70	1.11394	1.55495	Ductal carcinoma
TCGA-B6-A0WV-01A	TCGA	OBC	WHITE	67	2B	ER+		LumB	post	70	1.34242	0.538179	Ductal carcinoma
TCGA-B6-A0WW-01A	TCGA	IBC	BLACK	58	X	ER+		LumB	unknown	70	1.43136	1.33863	Ductal carcinoma
TCGA-B6-A0WX-01A	TCGA	YBC	BLACK	40	3A	TN		Normal	pre	70	1.34242	5.16135	Lobular carcinoma
TCGA-B6-A0WY-01A	TCGA	YBC	WHITE	40	3A	ER+		LumA	pre	70	1.07918	3.43834	Ductal carcinoma
TCGA-B6-A0WZ-01A	TCGA	IBC	BLACK	50	2B	ER+		LumB	unknown	70	1.36173	1.09324	Ductal carcinoma
TCGA-B6-A0X0-01A	TCGA	IBC	WHITE	54	1A	ER+		LumA	unknown	70	1.17609	1.24454	Others
TCGA-B6-A0X1-01A	TCGA	IBC	WHITE	48	4	ER+		Basal	unknown	90	1.66276	17.566	Ductal carcinoma
TCGA-B6-A0X4-01A	TCGA	OBC	WHITE	62	2B	ER+		LumA	post	90	1.17609	0.205975	Ductal carcinoma
TCGA-B6-A0X5-01A	TCGA	OBC	BLACK	61	2B	ER+		LumB	post	75	1.36173	0.505629	Ductal carcinoma
TCGA-B6-A0X7-01A	TCGA	OBC	WHITE	62	X	ER+		LumA	post	70	1.11394	1.78527	Ductal carcinoma
TCGA-B6-A1KC-01B	TCGA	OBC	WHITE	67	2A	ER+	ER+	LumB	post	85	1.23045	0.749542	Ductal carcinoma
TCGA-B6-A1KF-01A	TCGA	OBC	WHITE	68	2B	HER2+		Her2	post	80	1.5682	0.137404	Ductal carcinoma
TCGA-B6-A1KI-01A	TCGA	OBC	WHITE	63	1	ER+	ER+	LumA	post	70	1.11394	1.23249	Ductal carcinoma
TCGA-B6-A1KN-01A	TCGA	IBC	WHITE	57	3B	ER+HER2+		LumB	post	90	1.65321	3.51519	Ductal carcinoma
TCGA-B6-A2IU-01A	TCGA	OBC	WHITE	62	2A	ER+		LumA	unknown	75	1.49136	1.48331	Lobular carcinoma
TCGA-B6-A3ZX-01A	TCGA	YBC	.	NA	.	TN		Basal	unknown	70	1.51851	24.191	Ductal carcinoma
TCGA-B6-A400-01A	TCGA	YBC	.	NA	.	TN		Basal	unknown	70	1.94448	2.76091	Ductal carcinoma
TCGA-B6-A401-01A	TCGA	IBC	BLACK	47	2A	ER+		LumA	unknown	75	1.25527	4.44967	Ductal carcinoma
TCGA-B6-A402-01A	TCGA	IBC	BLACK	47	1	TN		Basal	unknown	70	1.5563	0.888041	Ductal carcinoma
TCGA-B6-A408-01A	TCGA	IBC	BLACK	55	3C	ER+		LumA	unknown	85	1.47712	7.61788	Ductal carcinoma
TCGA-B6-A409-01A	TCGA	YBC	.	NA	.	TN		Basal	pre	75	1.36173	2.08719	Ductal carcinoma
TCGA-B6-A40B-01A	TCGA	OBC	WHITE	76	1	ER+		LumA	post	80	1.61278	1.25927	Lobular carcinoma
TCGA-B6-A40C-01A	TCGA	IBC	WHITE	51	2B	ER+		LumB	unknown	90	1.4624	3.68117	Lobular carcinoma
TCGA-BH-A0AU-01A	TCGA	IBC	WHITE	45	2A	ER+		LumB	pre	70	1.14613	5.45668	Ductal carcinoma
TCGA-BH-A0AV-01A	TCGA	IBC	BLACK	52	1	TN	TN	Basal	unknown	70	1.65321	2.44246	Ductal carcinoma
TCGA-BH-A0AW-01A	TCGA	IBC	WHITE	56	2A	HER2+	ER+HER2+	Her2	post	70	2.02531	17.6785	Ductal carcinoma
TCGA-BH-A0AY-01A	TCGA	OBC	WHITE	62	2A	ER+	ER+	LumB	post	NA	1.63347	5.88484	Ductal carcinoma
TCGA-BH-A0AZ-01A	TCGA	IBC	WHITE	47	3A	ER+	ER+	LumA	pre	70	1.64345	3.94805	Ductal carcinoma
TCGA-BH-A0B0-01A	TCGA	IBC	BLACK	56	1	ER+	ER+	LumA	peri	70	1.54407	8.1406	Ductal carcinoma
TCGA-BH-A0B1-01A	TCGA	OBC	WHITE	66	2B	ER+	ER+	LumA	post	70	1.6721	2.44106	Ductal carcinoma
TCGA-BH-A0B3-01A	TCGA	IBC	WHITE	53	2B	TN	TN	Basal	post	70	1.44716	5.94652	Ductal carcinoma
TCGA-BH-A0B4-01A	TCGA	OBC	WHITE	65	3A	ER+	ER+HER2+	LumA	unknown	70	1.72428	3.96826	Ductal carcinoma
TCGA-BH-A0B5-01A	TCGA	YBC	WHITE	40	3A	ER+	ER+	LumB	pre	70	1.70757	5.70764	Lobular carcinoma
TCGA-BH-A0B6-01A	TCGA	IBC	WHITE	47	1	ER+	ER+HER2+	LumA	unknown	70	2.69108	33.6142	Ductal carcinoma	Y
TCGA-BH-A0B7-01A	TCGA	IBC	WHITE	42	2B	HER2+	ER+HER2+	Her2	pre	70	1.04139	11.1203	Ductal carcinoma
TCGA-BH-A0B8-01A	TCGA	OBC	WHITE	64	1	ER+	ER+	LumA	post	70	1.53148	1.98039	Ductal carcinoma
TCGA-BH-A0B9-01A	TCGA	IBC	WHITE	44	1A	TN	TN	Basal	pre	70	1.50515	11.889	Ductal carcinoma
TCGA-BH-A0BA-01A	TCGA	IBC	WHITE	51	3C	ER+	ER+	LumA	pre	70	1.39794	6.18345	Ductal carcinoma
TCGA-BH-A0BC-01A	TCGA	IBC	WHITE	60	3C	ER+	ER+	LumA	post	70	1.38021	5.3177	Ductal carcinoma
TCGA-BH-A0BD-01A	TCGA	IBC	WHITE	47	2A	ER+	ER+	LumB	pre	70	1.20412	7.79911	Ductal carcinoma
TCGA-BH-A0BF-01A	TCGA	IBC	WHITE	56	2B	ER+	ER+	LumB	post	70	1.27875	21.1995	Ductal carcinoma
TCGA-BH-A0BG-01A	TCGA	OBC	WHITE	73	1	TN	TN	Basal	post	70	1.4624	12.6071	Ductal carcinoma
TCGA-BH-A0BJ-01A	TCGA	IBC	WHITE	41	2B	ER+	ER+	LumA	pre	70	1.39794	5.67912	Ductal carcinoma
TCGA-BH-A0BL-01A	TCGA	YBC	WHITE	35	1	TN	TN	Basal	pre	70	1.6721	12.1891	Ductal carcinoma
TCGA-BH-A0BM-01A	TCGA	IBC	WHITE	54	2B	ER+	ER+	LumA	post	70	1.49136	2.22784	Ductal carcinoma
TCGA-BH-A0BO-01A	TCGA	IBC	WHITE	54	1	ER+	ER+	LumA	pre	70	1.30103	3.55704	Ductal carcinoma
TCGA-BH-A0BP-01A	TCGA	OBC	WHITE	76	1	ER+	ER+	LumA	post	70	2.01703	2.53448	Ductal carcinoma
TCGA-BH-A0BQ-01A	TCGA	YBC	WHITE	39	1	ER+	ER+HER2+	LumA	pre	70	1.17609	6.58387	Ductal carcinoma
TCGA-BH-A0BR-01A	TCGA	IBC	WHITE	59	1	ER+	ER+	LumB	post	70	1.73239	5.24446	Ductal carcinoma
TCGA-BH-A0BS-01A	TCGA	IBC	WHITE	55	3A	ER+	ER+	LumA	post	70	0.90309	0.514303	Ductal carcinoma
TCGA-BH-A0BT-01A	TCGA	IBC	WHITE	56	2A	ER+	ER+	LumA	unknown	70	1.4624	3.8445	Ductal carcinoma
TCGA-BH-A0BV-01A	TCGA	OBC	WHITE	78	2B	ER+	ER+	LumA	post	70	1.44716	6.83158	Ductal carcinoma
TCGA-BH-A0BW-01A	TCGA	OBC	BLACK	71	1	TN	TN	Basal	post	70	1.85733	30.9168	Ductal carcinoma
TCGA-BH-A0BZ-01A	TCGA	IBC	WHITE	59	3A	ER+	ER+	LumB	post	70	2.25768	19.114	Ductal carcinoma
TCGA-BH-A0C0-01A	TCGA	OBC	WHITE	62	2A	ER+	ER+HER2+	LumB	post	70	1.81291	30.8355	Ductal carcinoma
TCGA-BH-A0C1-01B	TCGA	OBC	WHITE	61	3A	ER+	ER+	LumB	post	70	1.34242	7.64046	Lobular carcinoma
TCGA-BH-A0C3-01A	TCGA	IBC	WHITE	47	1	ER+	ER+	LumB	pre	70	1.04139	9.03074	Ductal carcinoma
TCGA-BH-A0C7-01B	TCGA	IBC	WHITE	48	2B	ER+	ER+HER2+	LumB	peri	70	1.39794	3.05633	Ductal carcinoma
TCGA-BH-A0DD-01A	TCGA	IBC	WHITE	58	2B	ER+HER2+	ER+HER2+	LumB	unknown	70	1.11394	3.51444	Ductal carcinoma
TCGA-BH-A0DE-01A	TCGA	OBC	WHITE	62	2A	ER+	ER+	LumA	post	70	1.34242	5.24361	Ductal carcinoma
TCGA-BH-A0DG-01A	TCGA	YBC	BLACK	30	2A	ER+	ER+	LumA	pre	70	1.36173	4.30587	Ductal carcinoma
TCGA-BH-A0DH-01A	TCGA	OBC	WHITE	63	2B	ER+	ER+	LumA	post	70	1.50515	2.49804	Ductal carcinoma
TCGA-BH-A0DI-01A	TCGA	OBC	WHITE	63	2B	ER+	ER+	LumA	post	70	1.34242	6.86952	Ductal carcinoma
TCGA-BH-A0DK-01A	TCGA	IBC	WHITE	49	2A	ER+	ER+	LumA	pre	70	1.83251	12.3723	Ductal carcinoma
TCGA-BH-A0DL-01A	TCGA	OBC	WHITE	64	2A	ER+	ER+	Basal	post	70	1.53148	6.51315	Others
TCGA-BH-A0DO-01B	TCGA	OBC	WHITE	78	1	ER+	ER+	LumA	post	70	1.11394	2.21879	Ductal carcinoma
TCGA-BH-A0DP-01A	TCGA	IBC	WHITE	60	2B	ER+	ER+	LumA	post	70	1.53148	5.14964	Lobular carcinoma
TCGA-BH-A0DQ-01A	TCGA	IBC	WHITE	42	2B	ER+	ER+	LumA	pre	70	1.36173	2.63494	Ductal carcinoma
TCGA-BH-A0DS-01A	TCGA	OBC	WHITE	71	3A	ER+	ER+	LumA	post	70	1.36173	4.62257	Ductal carcinoma
TCGA-BH-A0DT-01A	TCGA	IBC	WHITE	41	2A	ER+	ER+	LumA	pre	70	1.04139	4.76211	Ductal carcinoma
TCGA-BH-A0DV-01A	TCGA	IBC	WHITE	54	3A	ER+	ER+	LumA	peri	70	0.60206	5.6033	Ductal carcinoma
TCGA-BH-A0DX-01A	TCGA	OBC	WHITE	62	1	ER+	ER+	LumB	post	70	1.69897	4.82001	Ductal carcinoma
TCGA-BH-A0DZ-01A	TCGA	IBC	WHITE	43	2B	ER+HER2+	ER+HER2+	LumB	pre	70	2.24797	3.76624	Ductal carcinoma
TCGA-BH-A0E0-01A	TCGA	YBC	WHITE	38	3C	TN	TN	Basal	pre	70	1.41497	0.80724	Ductal carcinoma
TCGA-BH-A0E1-01A	TCGA	IBC	WHITE	52	2B	ER+	ER+	LumA	peri	70	1.39794	1.32795	Ductal carcinoma
TCGA-BH-A0E2-01A	TCGA	IBC	BLACK	49	3A	ER+	ER+	LumA	pre	70	1.47712	4.19157	Ductal carcinoma
TCGA-BH-A0E6-01A	TCGA	OBC	WHITE	69	1A	TN	TN	Basal	post	70	1.62325	4.30377	Ductal carcinoma
TCGA-BH-A0E7-01A	TCGA	OBC	WHITE	79	2B	ER+	ER+	LumA	post	70	1.59106	0.630357	Ductal carcinoma
TCGA-BH-A0E9-01B	TCGA	IBC	WHITE	53	2B	ER+	ER+	LumA	post	70	0.95424	6.06502	Lobular carcinoma
TCGA-BH-A0EA-01A	TCGA	OBC	WHITE	72	2A	ER+	ER+	LumA	post	70	1.20412	4.27355	Ductal carcinoma
TCGA-BH-A0EB-01A	TCGA	OBC	WHITE	69	1A	ER+	ER+	LumA	post	70	1.39794	5.21143	Ductal carcinoma
TCGA-BH-A0EE-01A	TCGA	OBC	WHITE	68	2B	HER2+	HER2+	Her2	post	70	1.78533	5.45375	Ductal carcinoma
TCGA-BH-A0EI-01A	TCGA	IBC	WHITE	51	2A	ER+	ER+	LumA	peri	70	1.14613	0.596361	Ductal carcinoma
TCGA-BH-A0GY-01A	TCGA	OBC	WHITE	67	2A	ER+	ER+	LumA	post	70	1.60206	3.48768	Ductal carcinoma
TCGA-BH-A0GZ-01A	TCGA	OBC	WHITE	62	2A	ER+	ER+	LumA	post	70	1.34242	1.72681	Ductal carcinoma
TCGA-BH-A0H0-01A	TCGA	OBC	WHITE	69	1A	ER+	ER+	LumB	post	70	1.14613	1.94289	Ductal carcinoma
TCGA-BH-A0H3-01A	TCGA	IBC	WHITE	46	1	ER+	ER+	LumA	pre	70	1.11394	6.6303	Ductal carcinoma
TCGA-BH-A0H5-01A	TCGA	IBC	WHITE	45	1	ER+	ER+	LumA	post	70	0.77815	56.1184	Ductal carcinoma
TCGA-BH-A0H6-01A	TCGA	OBC	WHITE	82	1	ER+	ER+	LumA	post	70	1.11394	1.08243	Ductal carcinoma
TCGA-BH-A0H7-01A	TCGA	OBC	WHITE	65	3A	ER+	ER+	LumA	post	70	1.69897	2.98254	Ductal carcinoma
TCGA-BH-A0H9-01A	TCGA	OBC	WHITE	69	2A	ER+	ER+	LumA	post	70	1.49136	2.65195	Ductal carcinoma
TCGA-BH-A0HA-01A	TCGA	YBC	WHITE	31	1	ER+	ER+	LumA	pre	70	2.35984	6.32245	Ductal carcinoma
TCGA-BH-A0HB-01A	TCGA	IBC	WHITE	55	1A	ER+	ER+	LumA	post	70	1.43136	8.15825	Ductal carcinoma
TCGA-BH-A0HF-01A	TCGA	OBC	WHITE	77	1A	ER+	ER+	LumA	post	70	2.75282	5.02142	Ductal carcinoma
TCGA-BH-A0HI-01A	TCGA	OBC	WHITE	78	1A	ER+	ER+	LumA	post	70	1.34242	1.91979	Ductal carcinoma
TCGA-BH-A0HK-01A	TCGA	OBC	WHITE	81	2B	ER+	ER+	LumA	post	70	1.89763	2.43456	Ductal carcinoma
TCGA-BH-A0HL-01A	TCGA	IBC	WHITE	56	2B	ER+	ER+	LumB	post	70	1.47712	0.255192	Ductal carcinoma
TCGA-BH-A0HN-01A	TCGA	OBC	WHITE	67	1A	ER+	ER+	LumA	post	70	1.30103	0.440786	Ductal carcinoma
TCGA-BH-A0HO-01A	TCGA	IBC	WHITE	48	2A	ER+	ER+	LumA	pre	70	1.20412	1.68006	Ductal carcinoma
TCGA-BH-A0HP-01A	TCGA	OBC	WHITE	65	3A	ER+	ER+	LumA	post	70	2.23045	4.6349	Lobular carcinoma
TCGA-BH-A0HQ-01A	TCGA	IBC	WHITE	56	2A	ER+	ER+	LumA	post	70	1.38021	1.26779	Ductal carcinoma
TCGA-BH-A0HU-01A	TCGA	IBC	WHITE	52	1A	ER+	ER+	LumB	peri	70	1.44716	2.65823	Ductal carcinoma
TCGA-BH-A0HW-01A	TCGA	OBC	ASIAN	62	1A	ER+	ER+	LumB	post	70	1.47712	0.289573	Ductal carcinoma
TCGA-BH-A0HX-01A	TCGA	IBC	WHITE	54	2B	ER+	ER+	LumA	post	70	1.64345	3.40888	Ductal carcinoma
TCGA-BH-A0HY-01A	TCGA	IBC	WHITE	60	1	ER+HER2+	ER+HER2+	LumB	post	70	1.61278	1.26128	Ductal carcinoma
TCGA-BH-A0RX-01A	TCGA	IBC	WHITE	59	2A	TN	TN	Basal	post	70	1.14613	27.5635	Ductal carcinoma
TCGA-BH-A0W3-01A	TCGA	IBC	WHITE	58	2A	ER+	ER+	LumB	unknown	70	1.07918	0.760636	Ductal carcinoma
TCGA-BH-A0W4-01A	TCGA	IBC	WHITE	46	2A	ER+	ER+	LumA	unknown	70	1.41497	1.43285	Ductal carcinoma
TCGA-BH-A0W5-01A	TCGA	OBC	WHITE	77	2A	ER+		LumA	unknown	70	1.32222	12.8644	Ductal carcinoma
TCGA-BH-A0W7-01A	TCGA	IBC	WHITE	49	1	ER+	ER+	LumA	unknown	70	2.07188	14.2423	Ductal carcinoma
TCGA-BH-A0WA-01A	TCGA	OBC	WHITE	82	1	TN	TN	Basal	unknown	70	1.8451	3.98118	Others
TCGA-BH-A18F-01A	TCGA	IBC	WHITE	50	2A	ER+	ER+	LumA	peri	85	1.57978	6.56444	Ductal carcinoma
TCGA-BH-A18G-01A	TCGA	OBC	WHITE	81	1A	TN	TN	Basal	post	85	3.02407	3.52719	Ductal carcinoma
TCGA-BH-A18H-01A	TCGA	OBC	WHITE	63	1A	ER+	ER+HER2+	LumA	post	70	1.36173	22.5178	Ductal carcinoma
TCGA-BH-A18I-01A	TCGA	IBC	WHITE	53	2A	ER+	ER+HER2+	LumA	post	80	1.27875	7.50878	Ductal carcinoma
TCGA-BH-A18J-01A	TCGA	IBC	WHITE	56	4	ER+	ER+	LumB	unknown	70	1.66276	0.74739	Ductal carcinoma
TCGA-BH-A18K-01A	TCGA	IBC	WHITE	46	1	ER+	ER+	LumB	unknown	80	1.47712	1.81864	Ductal carcinoma
TCGA-BH-A18L-01A	TCGA	IBC	WHITE	50	3A	ER+	ER+	LumB	unknown	60	1.44716	1.59764	Ductal carcinoma
TCGA-BH-A18M-01A	TCGA	YBC	WHITE	39	3A	ER+	ER+HER2+	LumA	unknown	80	1.04139	4.05218	Ductal carcinoma
TCGA-BH-A18N-01A	TCGA	OBC	WHITE	88	2A	ER+	ER+	LumA	unknown	70	1.38021	0.526886	Ductal carcinoma
TCGA-BH-A18P-01A	TCGA	IBC	WHITE	60	1	ER+	ER+HER2+	LumB	unknown	80	2.34439	3.679	Ductal carcinoma
TCGA-BH-A18Q-01A	TCGA	IBC	WHITE	56	2B	ER+		Basal	unknown	80	1.74819	10.5133	Ductal carcinoma
TCGA-BH-A18R-01A	TCGA	IBC	WHITE	50	2A	ER+HER2+		Her2	unknown	75	1.25527	2.85599	Ductal carcinoma
TCGA-BH-A18S-01A	TCGA	OBC	WHITE	79	1	ER+	ER+	LumA	post	60	1.25527	1.5842	Ductal carcinoma
TCGA-BH-A18T-01A	TCGA	OBC	WHITE	70	2A	TN		Basal	post	60	1.716	3.86976	Ductal carcinoma
TCGA-BH-A18U-01A	TCGA	OBC	WHITE	72	3A	ER+HER2+	ER+HER2+	LumB	post	80	1.79934	2.5136	Ductal carcinoma
TCGA-BH-A18V-01A	TCGA	IBC	WHITE	48	2B	TN	TN	Basal	unknown	75	2.13354	7.43608	Ductal carcinoma
TCGA-BH-A18V-06A	TCGA	IBC	WHITE	48	2B	TN	TN	Basal	unknown	80	1.92942	31.7001	N/A
TCGA-BH-A1EN-01A	TCGA	OBC	WHITE	78	2A	HER2+	HER2+	LumB	post	75	1.50515	1.67867	Ductal carcinoma
TCGA-BH-A1EO-01A	TCGA	OBC	WHITE	68	2A	ER+	ER+	LumA	post	80	1.43136	3.99207	Ductal carcinoma
TCGA-BH-A1ES-01A	TCGA	YBC	WHITE	35	2B	ER+	ER+	LumA	pre	90	1.17609	0.408427	Ductal carcinoma
TCGA-BH-A1ES-06A	TCGA	YBC	WHITE	35	2B	ER+		LumA	pre	70	1.38021	0.71292	N/A
TCGA-BH-A1ET-01A	TCGA	IBC	WHITE	55	1	ER+	ER+	LumA	unknown	70	1.23045	4.32687	Ductal carcinoma
TCGA-BH-A1EU-01A	TCGA	OBC	WHITE	83	1	ER+	ER+	LumA	post	90	1.11394	15.9242	Ductal carcinoma
TCGA-BH-A1EV-01A	TCGA	IBC	WHITE	45	3A	ER+HER2+	ER+HER2+	LumB	unknown	70	1.81291	0.532354	Ductal carcinoma
TCGA-BH-A1EW-01A	TCGA	YBC	WHITE	38	2A	ER+	TN	LumA	pre	90	0.90309	10.8398	Ductal carcinoma
TCGA-BH-A1EX-01A	TCGA	OBC	WHITE	67	2B	ER+		LumB	post	80	1.11394	4.38754	Ductal carcinoma
TCGA-BH-A1EY-01A	TCGA	OBC	WHITE	79	2A	ER+	ER+	LumB	post	80	1.47712	8.5325	Ductal carcinoma
TCGA-BH-A1F0-01A	TCGA	OBC	WHITE	80	2A	TN		Basal	post	80	1.17609	19.8879	Ductal carcinoma
TCGA-BH-A1F2-01A	TCGA	IBC	WHITE	53	3B	ER+HER2+	ER+HER2+	LumB	unknown	80	1.51851	0.891775	others
TCGA-BH-A1F5-01A	TCGA	OBC	WHITE	62	2A	ER+	ER+	LumA	unknown	90	1.39794	0.779061	Ductal carcinoma
TCGA-BH-A1F6-01A	TCGA	IBC	WHITE	51	.	TN	TN	Basal	unknown	65	1.64345	7.76042	Ductal carcinoma
TCGA-BH-A1F8-01A	TCGA	OBC	WHITE	90	3B	ER+	ER+HER2+	LumB	post	80	2.01284	2.87723	Ductal carcinoma
TCGA-BH-A1FC-01A	TCGA	OBC	BLACK	78	2A	TN	TN	Basal	post	80	1.76343	15.5222	Ductal carcinoma
TCGA-BH-A1FD-01A	TCGA	OBC	WHITE	68	1	ER+	ER+	LumB	post	80	1.34242	0.964463	Ductal carcinoma
TCGA-BH-A1FE-01A	TCGA	YBC	WHITE	31	2B	ER+		LumA	unknown	60	1.04139	14.3849	Ductal carcinoma
TCGA-BH-A1FE-06A	TCGA	YBC	WHITE	31	2B	ER+		Normal	unknown	80	0.60206	1.17723	N/A
TCGA-BH-A1FG-01A	TCGA	OBC	WHITE	88	1	ER+	ER+	LumA	post	80	1.11394	1.51577	Ductal carcinoma
TCGA-BH-A1FH-01A	TCGA	IBC	WHITE	47	4	ER+		LumA	unknown	60	0.30103	5.14182	Ductal carcinoma
TCGA-BH-A1FJ-01A	TCGA	OBC	WHITE	66	3A	ER+		LumB	unknown	70	1.25527	0.717538	Ductal carcinoma
TCGA-BH-A1FL-01A	TCGA	OBC	WHITE	69	2B	ER+		LumA	unknown	70	1.27875	2.51047	Ductal carcinoma
TCGA-BH-A1FM-01A	TCGA	IBC	WHITE	44	3A	ER+		LumB	unknown	80	1.47712	0.771769	Ductal carcinoma
TCGA-BH-A1FN-01A	TCGA	YBC	WHITE	34	2A	ER+		LumB	unknown	80	1.92428	0.97315	Ductal carcinoma
TCGA-BH-A1FR-01A	TCGA	OBC	WHITE	73	3B	ER+		LumA	unknown	90	1.04139	4.34353	Ductal carcinoma
TCGA-BH-A1FU-01A	TCGA	IBC	WHITE	44	1A	ER+HER2+		Her2	unknown	70	1.30103	6.5835	Ductal carcinoma
TCGA-BH-A201-01A	TCGA	OBC	WHITE	64	1A	ER+	ER+	LumA	post	70	1.14613	2.03072	Ductal carcinoma
TCGA-BH-A202-01A	TCGA	IBC	WHITE	60	2	ER+HER2+	ER+HER2+	LumB	post	60	1.36173	8.01543	Ductal carcinoma
TCGA-BH-A203-01A	TCGA	OBC	WHITE	78	2B	TN		LumB	post	90	1.59106	5.11643	Ductal carcinoma
TCGA-BH-A204-01A	TCGA	OBC	WHITE	80	2B	ER+		LumB	post	90	1.49136	0.389274	Ductal carcinoma
TCGA-BH-A208-01A	TCGA	IBC	WHITE	48	2B	TN		LumA	unknown	80	1.63347	3.05984	Ductal carcinoma
TCGA-BH-A209-01A	TCGA	OBC	BLACK	77	1	ER+		LumB	post	80	1.72428	24.3337	Ductal carcinoma
TCGA-BH-A28O-01A	TCGA	IBC	WHITE	50	3C	ER+	ER+	LumA	unknown	70	1.07918	5.72973	Lobular carcinoma
TCGA-BH-A28Q-01A	TCGA	IBC	WHITE	46	2B	ER+	ER+	LumA	pre	70	1.20412	2.81412	Lobular carcinoma
TCGA-BH-A2L8-01A	TCGA	IBC	WHITE	45	2A	ER+		LumA	pre	70	2.46687	20.9764	Lobular carcinoma
TCGA-BH-A42T-01A	TCGA	OBC	BLACK	75	2A	ER+		LumB	post	70	1.38021	2.60843	Lobular carcinoma
TCGA-BH-A42U-01A	TCGA	OBC	BLACK	80	1A	ER+		LumA	post	60	0.95424	8.43892	Lobular carcinoma
TCGA-BH-A42V-01A	TCGA	IBC	BLACK	41	1B	ER+		LumA	pre	70	1.47712	5.6124	Ductal carcinoma
TCGA-BH-A5IZ-01A	TCGA	YBC	.	NA	.	ER+		Basal	post	70	1.78533	3.17278	Ductal carcinoma
TCGA-BH-A5J0-01A	TCGA	YBC	.	NA	.	ER+		LumA	post	70	1.70757	8.9436	Ductal carcinoma
TCGA-C8-A12K-01A	TCGA	OBC	ASIAN	80	2B	ER+		Basal	post	80	1.89763	35.5851	Ductal carcinoma
TCGA-C8-A12L-01A	TCGA	OBC	ASIAN	67	2A	HER2+		Her2	post	70	1.75587	3.51031	Ductal carcinoma
TCGA-C8-A12M-01A	TCGA	OBC	ASIAN	70	2A	ER+	ER+	LumB	post	80	1.63347	5.94921	Ductal carcinoma
TCGA-C8-A12N-01A	TCGA	IBC	ASIAN	58	2A	ER+	ER+	LumA	post	70	1.17609	1.88143	Ductal carcinoma
TCGA-C8-A12O-01A	TCGA	IBC	ASIAN	50	2A	ER+	ER+	LumB	pre	70	1.41497	4.58475	Ductal carcinoma
TCGA-C8-A12P-01A	TCGA	IBC	ASIAN	55	2B	HER2+	HER2+	Her2	post	70	2.0607	3.73573	Ductal carcinoma
TCGA-C8-A12Q-01A	TCGA	OBC	ASIAN	78	3A	HER2+	HER2+	Her2	post	70	1.86923	3.82198	Ductal carcinoma
TCGA-C8-A12T-01A	TCGA	IBC	ASIAN	43	2A	ER+HER2+	ER+HER2+	LumB	pre	70	2.08636	3.12206	Ductal carcinoma
TCGA-C8-A12U-01A	TCGA	IBC	ASIAN	46	2B	ER+	ER+	LumB	pre	70	1.4624	15.7729	Ductal carcinoma
TCGA-C8-A12V-01A	TCGA	IBC	ASIAN	55	2A	TN	TN	Basal	post	70	1.11394	65.4872	Ductal carcinoma
TCGA-C8-A12W-01A	TCGA	IBC	ASIAN	49	3B	ER+	ER+	LumB	pre	70	1.54407	3.84539	Ductal carcinoma
TCGA-C8-A12X-01A	TCGA	OBC	ASIAN	62	2B	ER+	ER+	LumB	post	70	1.49136	3.58166	others
TCGA-C8-A12Y-01A	TCGA	IBC	ASIAN	44	2B	ER+		LumA	pre	70	1.30103	2.14115	Ductal carcinoma
TCGA-C8-A12Z-01A	TCGA	IBC	ASIAN	45	2B	HER2+	HER2+	Her2	peri	70	1.5682	0.684625	Ductal carcinoma
TCGA-C8-A130-01A	TCGA	IBC	ASIAN	52	3A	ER+		LumB	peri	70	1.38021	4.31805	Ductal carcinoma
TCGA-C8-A131-01A	TCGA	OBC	ASIAN	82	3A	TN	TN	Her2	post	80	1.64345	6.62	Ductal carcinoma
TCGA-C8-A132-01A	TCGA	IBC	ASIAN	56	2B	ER+HER2+		LumA	post	90	1.57978	17.7727	Ductal carcinoma
TCGA-C8-A133-01A	TCGA	OBC	WHITE	65	3A	ER+		LumA	post	70	1.25527	0.629973	Ductal carcinoma
TCGA-C8-A134-01A	TCGA	IBC	ASIAN	52	2A	TN		Basal	peri	70	1.86332	7.59894	Ductal carcinoma
TCGA-C8-A135-01A	TCGA	OBC	ASIAN	64	2B	HER2+	HER2+	Her2	post	80	1.5563	7.02078	Ductal carcinoma
TCGA-C8-A137-01A	TCGA	YBC	ASIAN	34	2B	HER2+	HER2+	Her2	pre	70	1.5563	0.283522	Ductal carcinoma
TCGA-C8-A138-01A	TCGA	IBC	ASIAN	54	3A	ER+		Her2	post	75	1.57978	16.9448	Ductal carcinoma
TCGA-C8-A1HE-01A	TCGA	IBC	ASIAN	59	2A	ER+		LumA	post	70	1.47712	2.16413	Ductal carcinoma
TCGA-C8-A1HF-01A	TCGA	IBC	ASIAN	48	2A	ER+HER2+	ER+HER2+	Her2	pre	70	1.32222	18.8341	Ductal carcinoma
TCGA-C8-A1HG-01A	TCGA	IBC	ASIAN	50	2A	ER+	ER+	LumB	pre	70	1.39794	17.9284	Ductal carcinoma
TCGA-C8-A1HI-01A	TCGA	YBC	ASIAN	40	3A	ER+	ER+	LumA	pre	70	1.39794	2.26807	Ductal carcinoma	Y
TCGA-C8-A1HJ-01A	TCGA	IBC	ASIAN	53	2A	TN	TN	Basal	peri	85	1.94448	3.7856	Ductal carcinoma
TCGA-C8-A1HK-01A	TCGA	IBC	ASIAN	53	2B	HER2+	HER2+	Her2	peri	70	1.60206	3.64492	Ductal carcinoma
TCGA-C8-A1HL-01A	TCGA	YBC	ASIAN	38	3A	ER+		LumB	pre	85	1.34242	1.77446	others
TCGA-C8-A1HM-01A	TCGA	OBC	ASIAN	74	2A	ER+	ER+	LumB	post	85	2.35218	72.5316	Ductal carcinoma
TCGA-C8-A1HN-01A	TCGA	IBC	ASIAN	56	2A	ER+		LumB	post	70	1.54407	1.72166	Ductal carcinoma
TCGA-C8-A1HO-01A	TCGA	YBC	ASIAN	34	3C	ER+	ER+	LumB	pre	75	1.20412	3.46177	Ductal carcinoma
TCGA-C8-A26V-01A	TCGA	IBC	ASIAN	47	3A	ER+	ER+	LumB	peri	80	1.73239	4.08993	Ductal carcinoma
TCGA-C8-A26W-01A	TCGA	IBC	ASIAN	58	2B	ER+HER2+		LumB	post	70	1.5682	7.36936	Ductal carcinoma
TCGA-C8-A26X-01A	TCGA	IBC	ASIAN	58	2A	TN	TN	Her2	post	70	1.59106	14.1319	Ductal carcinoma
TCGA-C8-A26Y-01A	TCGA	OBC	ASIAN	90	2A	TN	TN	Her2	post	90	2.71517	3.07475	Ductal carcinoma
TCGA-C8-A26Z-01A	TCGA	IBC	ASIAN	59	2A	ER+	ER+	LumB	post	80	1.54407	1.00705	Ductal carcinoma
TCGA-C8-A273-01A	TCGA	YBC	ASIAN	29	2B	ER+	ER+	LumB	pre	75	1.11394	1.9586	Ductal carcinoma
TCGA-C8-A274-01A	TCGA	OBC	ASIAN	63	2A	ER+	ER+	LumB	post	70	2.13033	1.06839	Ductal carcinoma
TCGA-C8-A275-01A	TCGA	IBC	ASIAN	56	2A	HER2+		Her2	post	75	1.96379	14.3002	Ductal carcinoma
TCGA-C8-A278-01A	TCGA	OBC	ASIAN	61	3A	HER2+	HER2+	Her2	post	70	1.36173	9.88352	Ductal carcinoma
TCGA-C8-A27A-01A	TCGA	IBC	ASIAN	48	2B	ER+	ER+	LumB	peri	80	1.25527	2.22188	Ductal carcinoma
TCGA-C8-A27B-01A	TCGA	IBC	ASIAN	48	2B	TN	TN	Basal	peri	75	2.03743	13.8943	Ductal carcinoma
TCGA-C8-A3M7-01A	TCGA	IBC	ASIAN	60	3B	ER+		LumA	post	30	2.03743	6.84027	Lobular carcinoma
TCGA-C8-A3M8-01A	TCGA	OBC	ASIAN	68	1A	ER+		LumB	post	70	1.59106	1.7089	Lobular carcinoma
TCGA-D8-A13Y-01A	TCGA	IBC	WHITE	52	1A	ER+	ER+	LumB	post	99	1.70757	0.256027	Ductal carcinoma
TCGA-D8-A13Z-01A	TCGA	IBC	WHITE	51	X	TN	TN	Her2	post	100	1.73239	5.3273	Ductal carcinoma
TCGA-D8-A140-01A	TCGA	OBC	WHITE	62	2B	ER+	ER+HER2+	LumB	post	100	1.81954	5.9899	Ductal carcinoma
TCGA-D8-A141-01A	TCGA	YBC	WHITE	40	X	ER+	ER+	LumA	unknown	100	1.11394	18.3417	Ductal carcinoma
TCGA-D8-A142-01A	TCGA	OBC	WHITE	74	2B	TN	TN	Basal	post	95	1.63347	4.09441	Ductal carcinoma
TCGA-D8-A143-01A	TCGA	IBC	WHITE	51	2A	TN	TN	Basal	post	100	1.54407	6.68535	Ductal carcinoma
TCGA-D8-A145-01A	TCGA	OBC	WHITE	80	2A	ER+	ER+	LumA	post	99	1.27875	6.63049	Ductal carcinoma
TCGA-D8-A146-01A	TCGA	IBC	WHITE	57	2A	ER+	ER+	LumA	post	70	1.39794	4.62595	Ductal carcinoma	Y
TCGA-D8-A147-01A	TCGA	IBC	WHITE	45	X	TN	TN	Basal	unknown	80	1.96379	6.91882	Ductal carcinoma
TCGA-D8-A1J8-01A	TCGA	OBC	WHITE	77	2B	ER+	ER+	LumB	post	75	2.73878	24.8989	Ductal carcinoma
TCGA-D8-A1J9-01A	TCGA	IBC	WHITE	48	1A	ER+HER2+	ER+HER2+	LumB	post	85	2.06446	2.54649	Ductal carcinoma
TCGA-D8-A1JA-01A	TCGA	IBC	WHITE	60	X	HER2+	HER2+	Her2	post	90	2.84136	2.03626	Ductal carcinoma
TCGA-D8-A1JB-01A	TCGA	IBC	WHITE	54	2B	ER+	ER+HER2+	LumA	post	85	1.27875	23.4823	Ductal carcinoma
TCGA-D8-A1JC-01A	TCGA	IBC	WHITE	59	3A	ER+	ER+	LumB	post	90	1.74819	5.8739	Ductal carcinoma
TCGA-D8-A1JD-01A	TCGA	IBC	WHITE	41	2B	ER+	ER+	LumB	pre	95	1.80618	2.71835	Ductal carcinoma
TCGA-D8-A1JE-01A	TCGA	OBC	WHITE	62	2A	ER+	ER+	LumB	post	90	1.43136	2.63779	Ductal carcinoma
TCGA-D8-A1JF-01A	TCGA	OBC	WHITE	79	3A	TN	TN	LumB	post	85	1.53148	3.59275	Ductal carcinoma
TCGA-D8-A1JG-01B	TCGA	OBC	WHITE	62	2A	TN	TN	Her2	post	NA	1.9345	9.53468	Ductal carcinoma
TCGA-D8-A1JH-01A	TCGA	IBC	WHITE	56	1A	ER+	ER+	LumA	post	70	1.20412	7.35806	Ductal carcinoma
TCGA-D8-A1JI-01A	TCGA	IBC	WHITE	54	2A	ER+	ER+	LumB	post	90	1.36173	1.48012	Ductal carcinoma
TCGA-D8-A1JJ-01A	TCGA	IBC	WHITE	54	2A	ER+	ER+	LumB	post	70	1.68124	2.03486	Ductal carcinoma
TCGA-D8-A1JK-01A	TCGA	OBC	WHITE	90	2A	ER+	ER+	Her2	post	80	2.11059	13.889	Ductal carcinoma
TCGA-D8-A1JL-01A	TCGA	OBC	WHITE	72	2A	TN	TN	Basal	post	100	1.85126	16.5853	Ductal carcinoma
TCGA-D8-A1JM-01A	TCGA	IBC	WHITE	59	2B	ER+	ER+	Basal	post	100	1.41497	8.13261	Ductal carcinoma
TCGA-D8-A1JN-01A	TCGA	OBC	WHITE	80	3C	ER+	ER+	LumB	post	100	2.04139	3.12817	Lobular carcinoma
TCGA-D8-A1JP-01A	TCGA	OBC	WHITE	73	1A	ER+	ER+	LumB	post	99	1.91381	4.57306	Ductal carcinoma
TCGA-D8-A1JS-01A	TCGA	OBC	WHITE	77	1A	ER+	ER+	LumA	post	100	1.14613	0.667508	Ductal carcinoma
TCGA-D8-A1JT-01A	TCGA	OBC	WHITE	70	2A	ER+	ER+	LumB	post	100	1.38021	1.11823	Ductal carcinoma
TCGA-D8-A1JU-01A	TCGA	IBC	WHITE	51	1A	ER+	ER+	LumA	post	90	0.8451	8.29439	Ductal carcinoma
TCGA-D8-A1X5-01A	TCGA	OBC	WHITE	81	3C	ER+HER2+	ER+HER2+	LumB	post	90	1.50515	2.52556	Ductal carcinoma
TCGA-D8-A1X6-01A	TCGA	OBC	WHITE	80	3A	ER+	ER+	LumB	post	95	1.53148	1.32357	Ductal carcinoma
TCGA-D8-A1X7-01A	TCGA	YBC	WHITE	40	2A	ER+	ER+	LumB	pre	85	1.32222	1.64817	Ductal carcinoma
TCGA-D8-A1X8-01A	TCGA	OBC	WHITE	62	3A	ER+	ER+	LumA	post	90	1.20412	5.97829	Lobular carcinoma
TCGA-D8-A1X9-01A	TCGA	OBC	WHITE	66	2B	ER+	ER+	LumB	post	75	1.8451	3.85454	Ductal carcinoma
TCGA-D8-A1XA-01A	TCGA	OBC	WHITE	64	1A	ER+		LumA	post	90	1.34242	1.97794	Ductal carcinoma
TCGA-D8-A1XB-01A	TCGA	OBC	WHITE	62	2B	ER+	ER+	LumA	post	80	1.36173	1.4399	Ductal carcinoma
TCGA-D8-A1XC-01A	TCGA	OBC	WHITE	85	3B	ER+	ER+	LumB	post	90	1.36173	0.837419	others
TCGA-D8-A1XF-01A	TCGA	IBC	WHITE	45	2A	ER+	ER+	LumB	pre	70	1.44716	1.23653	Ductal carcinoma
TCGA-D8-A1XG-01A	TCGA	OBC	WHITE	86	3B	ER+	ER+	LumA	post	95	1.27875	0.327378	Ductal carcinoma
TCGA-D8-A1XJ-01A	TCGA	OBC	WHITE	76	3A	ER+HER2+	ER+HER2+	LumB	post	70	1.76343	0.680235	Ductal carcinoma
TCGA-D8-A1XK-01A	TCGA	IBC	WHITE	55	2B	TN	TN	Basal	post	90	2.85309	11.0846	Ductal carcinoma
TCGA-D8-A1XL-01A	TCGA	YBC	WHITE	34	2B	ER+	ER+	LumB	pre	70	1.90309	11.3791	Ductal carcinoma
TCGA-D8-A1XM-01A	TCGA	IBC	WHITE	57	1A	ER+	ER+	LumA	post	80	1.59106	10.2568	Ductal carcinoma
TCGA-D8-A1XO-01A	TCGA	IBC	WHITE	56	2B	ER+	ER+	LumA	post	90	1.04139	3.94298	Lobular carcinoma
TCGA-D8-A1XQ-01A	TCGA	OBC	WHITE	69	2A	TN	TN	Basal	post	80	2.75128	9.93874	Ductal carcinoma
TCGA-D8-A1XR-01A	TCGA	IBC	WHITE	56	2B	ER+	ER+	LumB	post	90	1.32222	0.851152	Ductal carcinoma
TCGA-D8-A1XS-01A	TCGA	IBC	WHITE	48	3C	ER+	ER+HER2+	LumB	unknown	95	1.07918	3.56859	N/A
TCGA-D8-A1XT-01A	TCGA	OBC	WHITE	61	2A	HER2+	HER2+	Her2	post	90	1.50515	3.26775	Ductal carcinoma
TCGA-D8-A1XU-01A	TCGA	IBC	WHITE	56	1A	ER+	ER+	LumA	post	70	1.20412	1.76362	Ductal carcinoma
TCGA-D8-A1XV-01A	TCGA	OBC	WHITE	84	2A	ER+	ER+	LumB	post	95	1.32222	0.615669	others
TCGA-D8-A1XW-01A	TCGA	IBC	WHITE	53	2A	ER+	ER+	Normal	post	99	1.8451	3.77556	Ductal carcinoma
TCGA-D8-A1XY-01A	TCGA	OBC	WHITE	74	2A	ER+	ER+HER2+	LumA	post	85	1.43136	1.31343	Ductal carcinoma
TCGA-D8-A1XZ-01A	TCGA	OBC	WHITE	81	3A	ER+	ER+	LumB	post	99	1.68124	3.29626	Ductal carcinoma
TCGA-D8-A1Y0-01A	TCGA	OBC	WHITE	65	3A	ER+	ER+	LumB	post	90	1.64345	10.9572	Ductal carcinoma
TCGA-D8-A1Y1-01A	TCGA	OBC	WHITE	80	3A	ER+	ER+	LumB	post	99	2.21484	1.96862	Ductal carcinoma
TCGA-D8-A1Y2-01A	TCGA	OBC	WHITE	71	2A	ER+	ER+	LumB	post	85	1.23045	14.527	Ductal carcinoma
TCGA-D8-A1Y3-01A	TCGA	OBC	WHITE	61	3A	ER+	ER+	LumB	post	95	1.59106	3.29498	Ductal carcinoma
TCGA-D8-A27E-01A	TCGA	OBC	WHITE	66	1A	ER+	ER+	LumA	post	NA	0.90309	2.95306	Ductal carcinoma
TCGA-D8-A27F-01A	TCGA	YBC	WHITE	40	2A	TN	TN	Basal	pre	80	1.61278	3.52685	Ductal carcinoma
TCGA-D8-A27G-01A	TCGA	OBC	WHITE	75	2A	ER+	ER+	LumB	post	85	2.86273	8.50233	Lobular carcinoma
TCGA-D8-A27H-01A	TCGA	OBC	WHITE	72	2A	TN	TN	Basal	post	90	1.96379	1.42078	Ductal carcinoma
TCGA-D8-A27I-01A	TCGA	IBC	WHITE	58	3A	ER+	ER+	LumA	post	85	1.43136	9.60574	Lobular carcinoma
TCGA-D8-A27K-01A	TCGA	IBC	WHITE	47	2B	ER+	ER+	LumA	post	80	1.27875	6.76696	Ductal carcinoma
TCGA-D8-A27L-01A	TCGA	IBC	WHITE	49	3A	ER+	ER+	LumA	post	70	1.43136	6.54409	Ductal carcinoma
TCGA-D8-A27M-01A	TCGA	IBC	WHITE	59	1A	TN	TN	Basal	post	90	1.65321	14.3572	Ductal carcinoma
TCGA-D8-A27N-01A	TCGA	YBC	WHITE	36	3A	ER+HER2+	ER+HER2+	LumB	pre	90	1.5682	4.5302	Ductal carcinoma
TCGA-D8-A27P-01A	TCGA	OBC	WHITE	64	1A	ER+	ER+	LumA	post	70	1.20412	1.33864	Ductal carcinoma
TCGA-D8-A27R-01A	TCGA	IBC	WHITE	41	3C	ER+	ER+	LumB	post	95	1.32222	8.2575	Ductal carcinoma
TCGA-D8-A27T-01A	TCGA	IBC	WHITE	53	3C	ER+	ER+	LumB	post	90	1.23045	7.94043	Lobular carcinoma
TCGA-D8-A27V-01A	TCGA	OBC	WHITE	62	2A	ER+	ER+	LumA	post	95	2.1959	4.05926	Lobular carcinoma
TCGA-D8-A27W-01A	TCGA	IBC	WHITE	55	3B	ER+	ER+HER2+	LumB	post	90	1.25527	6.22984	others
TCGA-D8-A3Z5-01A	TCGA	IBC	WHITE	54	3C	ER+		LumA	post	75	1.11394	3.36722	Lobular carcinoma
TCGA-D8-A3Z6-01A	TCGA	IBC	WHITE	56	3C	ER+		LumA	post	90	1.36173	1.23351	Lobular carcinoma
TCGA-D8-A4Z1-01A	TCGA	OBC	WHITE	68	1A	ER+		LumA	post	65	0.95424	7.92503	Lobular carcinoma
TCGA-E2-A105-01A	TCGA	OBC	WHITE	79	2A	ER+		LumB	post	85	1.66276	1.25647	Ductal carcinoma
TCGA-E2-A107-01A	TCGA	IBC	WHITE	54	3A	ER+	ER+	LumB	post	70	1.30103	2.33638	Lobular carcinoma
TCGA-E2-A108-01A	TCGA	OBC	WHITE	64	3A	ER+	ER+	LumA	post	75	1.59106	41.6222	Ductal carcinoma
TCGA-E2-A109-01A	TCGA	OBC	WHITE	64	2A	ER+	ER+	LumB	post	95	1.81291	3.56756	Ductal carcinoma
TCGA-E2-A10A-01A	TCGA	IBC	WHITE	41	2B	ER+		LumB	pre	95	1.20412	1.20055	Ductal carcinoma
TCGA-E2-A10B-01A	TCGA	OBC	WHITE	67	2B	ER+	ER+	LumA	post	70	1.4624	5.23134	Ductal carcinoma
TCGA-E2-A10C-01A	TCGA	IBC	WHITE	54	2B	ER+	ER+	LumB	post	95	2.41162	5.48151	Ductal carcinoma
TCGA-E2-A10E-01A	TCGA	OBC	WHITE	64	2A	ER+	ER+	LumA	post	80	1.30103	2.68791	Ductal carcinoma
TCGA-E2-A10F-01A	TCGA	IBC	WHITE	47	2A	ER+	ER+	LumA	pre	85	1.30103	8.15135	Lobular carcinoma
TCGA-E2-A14N-01A	TCGA	YBC	WHITE	37	2B	TN	TN	Basal	pre	90	1.62325	3.72843	Ductal carcinoma
TCGA-E2-A14O-01A	TCGA	OBC	WHITE	76	3A	ER+	ER+	LumB	post	70	1.50515	1.21072	Ductal carcinoma
TCGA-E2-A14P-01A	TCGA	OBC	WHITE	79	3C	HER2+	HER2+	Her2	post	70	1.716	5.4309	Ductal carcinoma
TCGA-E2-A14Q-01A	TCGA	IBC	WHITE	50	2A	ER+	ER+	LumA	pre	80	1.23045	3.95378	Ductal carcinoma
TCGA-E2-A14R-01A	TCGA	OBC	WHITE	62	2A	TN	TN	Basal	post	85	1.93952	8.9627	Ductal carcinoma
TCGA-E2-A14S-01A	TCGA	OBC	WHITE	65	1	ER+	ER+	LumB	post	85	1.38021	3.05156	Ductal carcinoma
TCGA-E2-A14T-01A	TCGA	IBC	WHITE	52	2A	ER+	ER+	LumA	post	80	1.41497	1.92221	Ductal carcinoma
TCGA-E2-A14U-01A	TCGA	OBC	WHITE	74	1	ER+	ER+	LumA	post	70	1.04139	2.05028	Lobular carcinoma
TCGA-E2-A14V-01A	TCGA	IBC	WHITE	53	2B	ER+HER2+	ER+HER2+	LumB	post	70	1.75587	1.47745	Ductal carcinoma
TCGA-E2-A14W-01A	TCGA	OBC	WHITE	78	2A	ER+	ER+HER2+	LumB	unknown	75	1.81954	0.299062	Ductal carcinoma
TCGA-E2-A14X-01A	TCGA	IBC	BLACK	55	3A	TN	TN	Basal	post	80	1.23045	7.12409	Ductal carcinoma
TCGA-E2-A14Y-01A	TCGA	YBC	WHITE	35	2A	ER+HER2+	ER+HER2+	Basal	pre	85	1.39794	2.70408	Ductal carcinoma
TCGA-E2-A14Z-01A	TCGA	OBC	WHITE	64	1	ER+	ER+	LumA	post	85	1.61278	10.8508	Ductal carcinoma
TCGA-E2-A150-01A	TCGA	IBC	WHITE	48	2A	TN	TN	Basal	post	80	1.5682	3.10009	Ductal carcinoma
TCGA-E2-A152-01A	TCGA	IBC	WHITE	56	1	HER2+	ER+HER2+	Her2	post	80	1.96379	2.06205	Ductal carcinoma
TCGA-E2-A153-01A	TCGA	IBC	WHITE	51	2B	ER+	ER+	LumA	pre	75	1.25527	2.06076	Ductal carcinoma
TCGA-E2-A154-01A	TCGA	OBC	WHITE	68	1	ER+	ER+	LumA	post	85	1.50515	0.572447	Ductal carcinoma
TCGA-E2-A155-01A	TCGA	IBC	WHITE	58	2B	ER+	ER+	LumB	post	95	1.60206	1.09462	Ductal carcinoma
TCGA-E2-A156-01A	TCGA	OBC	WHITE	61	1	ER+	ER+	LumA	post	95	1.20412	0.545662	Ductal carcinoma
TCGA-E2-A158-01A	TCGA	IBC	WHITE	43	2A	TN	TN	Basal	pre	85	1.8451	0.844081	Ductal carcinoma
TCGA-E2-A159-01A	TCGA	IBC	WHITE	50	2A	TN	TN	Her2	pre	85	2.02938	26.608	Ductal carcinoma
TCGA-E2-A15A-01A	TCGA	IBC	WHITE	45	3C	ER+	ER+	LumB	pre	90	1.5563	7.98144	Ductal carcinoma
TCGA-E2-A15A-06A	TCGA	IBC	WHITE	45	3C	ER+	ER+	LumB	pre	85	1.43136	10.7776	N/A
TCGA-E2-A15C-01A	TCGA	OBC	WHITE	61	1	ER+	ER+	LumA	post	70	1.32222	3.96193	Ductal carcinoma
TCGA-E2-A15D-01A	TCGA	IBC	WHITE	47	2A	ER+	ER+	LumA	pre	75	1.38021	6.78854	Ductal carcinoma
TCGA-E2-A15E-01A	TCGA	YBC	WHITE	40	2A	ER+	ER+HER2+	LumA	pre	85	1.36173	1.52149	Ductal carcinoma
TCGA-E2-A15E-06A	TCGA	YBC	WHITE	40	2A	ER+	ER+HER2+	LumA	pre	95	1.44716	2.77258	N/A
TCGA-E2-A15F-01A	TCGA	OBC	WHITE	64	1	ER+	ER+	LumA	post	75	1.27875	2.15557	Ductal carcinoma
TCGA-E2-A15G-01A	TCGA	OBC	WHITE	76	2A	ER+	ER+	LumA	post	80	1.60206	1.64766	Ductal carcinoma
TCGA-E2-A15H-01A	TCGA	YBC	WHITE	38	2A	ER+HER2+	ER+HER2+	LumA	pre	75	1.41497	1.36809	Ductal carcinoma
TCGA-E2-A15I-01A	TCGA	IBC	WHITE	44	2A	ER+	ER+	LumA	pre	85	2.0569	10.8905	Ductal carcinoma
TCGA-E2-A15J-01A	TCGA	IBC	WHITE	51	1	ER+	ER+	LumB	pre	80	1.25527	0.48596	Ductal carcinoma
TCGA-E2-A15K-01A	TCGA	IBC	WHITE	58	2A	ER+	ER+	LumB	post	90	1.49136	8.90648	Ductal carcinoma
TCGA-E2-A15K-06A	TCGA	IBC	WHITE	58	2A	ER+	ER+	LumB	post	95	1.61278	0.3188	N/A
TCGA-E2-A15L-01A	TCGA	OBC	BLACK	65	2A	ER+	ER+	LumA	post	90	1.44716	0.47861	Lobular carcinoma
TCGA-E2-A15M-01A	TCGA	OBC	WHITE	66	2A	ER+	ER+	LumB	post	90	1.68124	16.9064	Lobular carcinoma
TCGA-E2-A15O-01A	TCGA	OBC	BLACK	89	1	ER+	ER+	LumA	post	85	1.39794	1.44513	Ductal carcinoma
TCGA-E2-A15P-01A	TCGA	OBC	WHITE	61	1A	ER+	ER+	LumA	post	75	1.57978	2.45512	Ductal carcinoma
TCGA-E2-A15R-01A	TCGA	OBC	WHITE	64	2A	ER+	ER+	LumB	post	95	1.47712	0.397756	Ductal carcinoma
TCGA-E2-A15S-01A	TCGA	YBC	WHITE	34	2B	ER+	ER+	LumB	post	90	1.51851	1.37904	Ductal carcinoma
TCGA-E2-A15T-01A	TCGA	OBC	WHITE	65	2A	ER+	ER+	LumB	post	90	1.51851	0.973329	Ductal carcinoma
TCGA-E2-A1AZ-01A	TCGA	OBC	WHITE	63	2B	TN	TN	Basal	post	90	1.5563	12.4094	Ductal carcinoma
TCGA-E2-A1B0-01A	TCGA	IBC	WHITE	50	3A	HER2+	HER2+	Her2	post	90	1.39794	5.72778	Ductal carcinoma
TCGA-E2-A1B1-01A	TCGA	IBC	WHITE	45	2B	ER+	ER+HER2+	LumA	post	90	0.95424	10.5288	Ductal carcinoma
TCGA-E2-A1B4-01A	TCGA	OBC	WHITE	74	3A	ER+	ER+	LumA	post	95	1.44716	0.501189	Ductal carcinoma
TCGA-E2-A1B5-01A	TCGA	IBC	WHITE	46	2A	ER+	ER+	LumA	pre	80	1.07918	15.5183	Lobular carcinoma
TCGA-E2-A1B6-01A	TCGA	IBC	WHITE	44	2A	TN	TN	Basal	pre	85	0.90309	24.6733	Ductal carcinoma
TCGA-E2-A1BC-01A	TCGA	OBC	.	63	1A	ER+	ER+	LumA	post	85	1.36173	1.78776	Lobular carcinoma
TCGA-E2-A1BD-01A	TCGA	IBC	WHITE	53	2A	ER+	ER+	LumA	post	75	1.36173	1.67256	Ductal carcinoma
TCGA-E2-A1IE-01A	TCGA	OBC	WHITE	61	2B	ER+	ER+	LumB	post	90	1.20412	0.925698	Ductal carcinoma
TCGA-E2-A1IF-01A	TCGA	OBC	WHITE	74	1	ER+	ER+	LumA	post	95	1.17609	2.024	Ductal carcinoma
TCGA-E2-A1IG-01A	TCGA	IBC	WHITE	45	2B	ER+	ER+	LumA	pre	90	1.47712	1.83583	Ductal carcinoma
TCGA-E2-A1IH-01A	TCGA	OBC	WHITE	80	1	ER+		LumB	post	90	1.69897	16.6418	Lobular carcinoma
TCGA-E2-A1II-01A	TCGA	IBC	WHITE	51	1	TN	ER+	Basal	post	95	1.30103	43.894	Ductal carcinoma
TCGA-E2-A1IJ-01A	TCGA	IBC	WHITE	57	1	ER+	ER+	LumA	post	80	1.17609	8.95963	Lobular carcinoma
TCGA-E2-A1IK-01A	TCGA	OBC	WHITE	71	2A	ER+	ER+	LumA	post	70	1.04139	6.4233	Ductal carcinoma
TCGA-E2-A1IL-01A	TCGA	OBC	WHITE	78	2A	ER+	ER+	LumA	post	70	1.20412	3.03957	Lobular carcinoma
TCGA-E2-A1IN-01A	TCGA	IBC	WHITE	60	1	ER+	ER+	LumA	post	80	2.1271	0.705248	Ductal carcinoma
TCGA-E2-A1IO-01A	TCGA	YBC	WHITE	37	1	ER+	ER+	LumA	pre	85	1.07918	10.5608	Ductal carcinoma
TCGA-E2-A1IU-01A	TCGA	IBC	WHITE	60	1A	ER+	ER+	LumA	post	70	1.17609	4.70496	Ductal carcinoma
TCGA-E2-A1L6-01A	TCGA	IBC	WHITE	44	2A	ER+	ER+	LumA	pre	70	1.14613	2.65843	Ductal carcinoma
TCGA-E2-A1L7-01A	TCGA	YBC	WHITE	40	3A	ER+	TN	LumB	pre	80	1.74036	16.7691	Ductal carcinoma
TCGA-E2-A1L8-01A	TCGA	IBC	BLACK	52	2A	ER+	ER+	LumA	post	70	1.34242	3.05105	Lobular carcinoma
TCGA-E2-A1L9-01A	TCGA	YBC	WHITE	40	2A	ER+	ER+	LumA	pre	80	1.25527	3.03118	Ductal carcinoma
TCGA-E2-A1LA-01A	TCGA	IBC	.	59	2A	ER+	ER+	LumA	post	90	1.75587	13.2305	Ductal carcinoma
TCGA-E2-A1LB-01A	TCGA	IBC	BLACK	41	2B	HER2+	HER2+	Her2	pre	90	1.49136	0.908468	Ductal carcinoma
TCGA-E2-A1LE-01A	TCGA	OBC	WHITE	71	3C	HER2+	HER2+	Her2	post	90	1.72428	8.56909	Ductal carcinoma
TCGA-E2-A1LG-01A	TCGA	IBC	BLACK	50	2A	TN	TN	Basal	peri	70	1.95424	3.26965	Lobular carcinoma
TCGA-E2-A1LH-01A	TCGA	IBC	WHITE	59	1	TN	TN	Basal	post	80	2.07918	17.385	Ductal carcinoma
TCGA-E2-A1LI-01A	TCGA	IBC	WHITE	57	2B	TN	TN	Basal	post	80	1	4.06555	Ductal carcinoma
TCGA-E2-A1LK-01A	TCGA	OBC	BLACK	84	3C	TN	TN	Basal	post	90	1.47712	0.513008	Ductal carcinoma
TCGA-E2-A1LL-01A	TCGA	OBC	BLACK	73	3A	TN	TN	Basal	post	90	1.25527	1.55503	Ductal carcinoma
TCGA-E2-A2P5-01A	TCGA	OBC	BLACK	78	3C	ER+	ER+	LumB	post	80	1.80618	3.6928	Lobular carcinoma
TCGA-E2-A2P6-01A	TCGA	OBC	.	77	2B	ER+	ER+	LumB	post	90	1.99123	1.3447	Lobular carcinoma
TCGA-E2-A3DX-01A	TCGA	IBC	WHITE	43	3C	ER+	ER+HER2+	LumA	pre	70	0.95424	17.9067	Lobular carcinoma
TCGA-E2-A56Z-01A	TCGA	OBC	BLACK	69	2B	ER+		LumB	post	80	1.64345	2.26321	Ductal carcinoma
TCGA-E2-A570-01A	TCGA	IBC	BLACK	47	1B	ER+		LumA	pre	80	1.32222	1.64309	Ductal carcinoma
TCGA-E2-A573-01A	TCGA	IBC	BLACK	48	1A	TN		Basal	peri	80	1.60206	18.1674	Ductal carcinoma
TCGA-E2-A574-01A	TCGA	IBC	BLACK	44	2A	TN		Basal	pre	80	1.86332	0.0383168	Ductal carcinoma
TCGA-E9-A1N3-01A	TCGA	OBC	WHITE	70	3A	ER+		LumB	post	100	1.34242	0.711211	Ductal carcinoma
TCGA-E9-A1N4-01A	TCGA	IBC	WHITE	41	3A	ER+	ER+HER2+	LumA	pre	90	1.23045	5.44855	Lobular carcinoma
TCGA-E9-A1N5-01A	TCGA	IBC	WHITE	45	2B	ER+	ER+HER2+	LumB	post	94	1.32222	11.4677	Ductal carcinoma
TCGA-E9-A1N8-01A	TCGA	IBC	WHITE	48	2A	TN		Basal	post	92	1.36173	1.05796	Ductal carcinoma
TCGA-E9-A1N9-01A	TCGA	IBC	WHITE	58	2A	ER+	ER+HER2+	LumB	post	93	1.60206	4.97409	Ductal carcinoma
TCGA-E9-A1NA-01A	TCGA	IBC	WHITE	58	2A	ER+	ER+HER2+	LumB	post	95	1.85126	1.99701	Ductal carcinoma
TCGA-E9-A1NC-01A	TCGA	OBC	WHITE	61	2B	TN	ER+HER2+	Basal	post	75	2.12057	8.94625	Ductal carcinoma
TCGA-E9-A1ND-01A	TCGA	OBC	WHITE	75	2B	TN	HER2+	Basal	post	90	1.72428	28.2646	Ductal carcinoma
TCGA-E9-A1NE-01A	TCGA	YBC	WHITE	28	2B	ER+	ER+	LumA	pre	92	1.47712	37.8801	Ductal carcinoma
TCGA-E9-A1NF-01A	TCGA	IBC	WHITE	60	2A	ER+	ER+	LumB	post	87	1.5563	3.80809	Ductal carcinoma
TCGA-E9-A1NG-01A	TCGA	OBC	WHITE	62	2A	ER+	ER+	LumA	post	90	1.14613	3.88188	Ductal carcinoma
TCGA-E9-A1NH-01A	TCGA	OBC	WHITE	71	2B	ER+	ER+	LumA	post	95	1.20412	3.46511	Ductal carcinoma
TCGA-E9-A1NI-01A	TCGA	IBC	WHITE	51	2A	ER+	ER+	LumB	post	80	2.10037	1.10663	Ductal carcinoma
TCGA-E9-A1QZ-01A	TCGA	OBC	WHITE	61	2A	ER+		LumA	post	90	0.90309	15.2399	Ductal carcinoma
TCGA-E9-A1R0-01A	TCGA	IBC	WHITE	58	2A	ER+		LumA	post	100	1.25527	7.26167	Ductal carcinoma
TCGA-E9-A1R2-01A	TCGA	IBC	WHITE	51	3C	ER+	ER+	LumA	post	88	1.63347	5.87178	Ductal carcinoma
TCGA-E9-A1R3-01A	TCGA	OBC	WHITE	70	3C	ER+		LumA	post	65	1.27875	1.31133	Ductal carcinoma
TCGA-E9-A1R4-01A	TCGA	OBC	WHITE	66	1A	ER+		LumB	post	90	1.87506	8.6816	Ductal carcinoma
TCGA-E9-A1R5-01A	TCGA	OBC	WHITE	63	1A	ER+		LumB	post	80	1.39794	1.269	Ductal carcinoma
TCGA-E9-A1R6-01A	TCGA	OBC	WHITE	63	2A	ER+		LumB	post	70	1.27875	1.16704	Ductal carcinoma
TCGA-E9-A1R7-01A	TCGA	OBC	WHITE	64	2A	ER+		LumB	post	95	1.59106	1.53702	Ductal carcinoma
TCGA-E9-A1RA-01A	TCGA	IBC	WHITE	48	1A	ER+		LumA	pre	80	1.11394	3.74232	Ductal carcinoma
TCGA-E9-A1RB-01A	TCGA	YBC	WHITE	40	2A	ER+		LumB	pre	75	1.27875	1.23227	Ductal carcinoma
TCGA-E9-A1RC-01A	TCGA	IBC	WHITE	56	3C	ER+		LumB	post	65	1.53148	0.43512	Ductal carcinoma
TCGA-E9-A1RD-01A	TCGA	OBC	WHITE	67	2A	ER+		LumA	post	92	1.27875	1.61118	Ductal carcinoma
TCGA-E9-A1RE-01A	TCGA	OBC	WHITE	74	3A	ER+		LumB	post	85	1.57978	1.94415	Ductal carcinoma
TCGA-E9-A1RF-01A	TCGA	OBC	WHITE	68	3A	ER+		LumB	post	75	2.0086	11.0668	Ductal carcinoma
TCGA-E9-A1RG-01A	TCGA	OBC	WHITE	62	3A	ER+		LumB	post	80	1.50515	2.81129	Ductal carcinoma
TCGA-E9-A1RH-01A	TCGA	OBC	WHITE	63	2A	TN		Her2	post	72	1.79934	0.766201	Ductal carcinoma
TCGA-E9-A1RI-01A	TCGA	IBC	WHITE	43	3A	ER+		LumA	pre	100	1.07918	3.18354	Ductal carcinoma
TCGA-E9-A226-01A	TCGA	IBC	WHITE	45	3A	ER+		LumB	pre	95	1.34242	1.07906	Ductal carcinoma
TCGA-E9-A227-01A	TCGA	IBC	WHITE	42	2B	ER+	ER+	LumA	pre	85	1.07918	11.0275	Ductal carcinoma
TCGA-E9-A228-01A	TCGA	IBC	WHITE	58	2B	ER+HER2+		LumB	post	78	1.49136	0.74598	Ductal carcinoma
TCGA-E9-A229-01A	TCGA	YBC	WHITE	37	1A	ER+		LumA	pre	80	1.11394	4.63452	Ductal carcinoma
TCGA-E9-A22A-01A	TCGA	OBC	WHITE	74	2A	ER+	ER+	LumB	post	94	1.39794	12.4646	Ductal carcinoma
TCGA-E9-A22B-01A	TCGA	OBC	WHITE	71	1A	ER+	ER+	LumA	post	91	1.60206	2.55392	Ductal carcinoma
TCGA-E9-A22D-01A	TCGA	YBC	WHITE	38	2A	ER+	ER+HER2+	LumB	pre	95	1.07918	68.2382	Ductal carcinoma
TCGA-E9-A22E-01A	TCGA	IBC	WHITE	56	3A	ER+	ER+HER2+	LumB	post	70	1.81954	5.99296	Ductal carcinoma
TCGA-E9-A22G-01A	TCGA	IBC	WHITE	47	2A	TN	HER2+	Basal	post	92	1.86923	2.50555	Ductal carcinoma
TCGA-E9-A22H-01A	TCGA	IBC	WHITE	42	2B	ER+	ER+HER2+	LumB	pre	90	1.25527	5.02432	Ductal carcinoma
TCGA-E9-A243-01A	TCGA	IBC	WHITE	52	2A	TN		Basal	peri	70	1.6902	28.2507	Ductal carcinoma
TCGA-E9-A244-01A	TCGA	IBC	WHITE	54	2A	TN		Basal	post	85	1.78533	1.9928	Ductal carcinoma
TCGA-E9-A245-01A	TCGA	IBC	WHITE	47	2B	ER+		LumA	pre	80	1.11394	0.996744	Ductal carcinoma
TCGA-E9-A247-01A	TCGA	IBC	WHITE	59	1A	ER+		LumA	post	85	1.41497	1.21108	Ductal carcinoma
TCGA-E9-A248-01A	TCGA	IBC	WHITE	51	2A	TN		LumB	peri	90	1.20412	28.0039	Ductal carcinoma
TCGA-E9-A249-01A	TCGA	IBC	WHITE	45	2A	ER+		LumB	pre	93	0.95424	2.50495	Ductal carcinoma
TCGA-E9-A24A-01A	TCGA	OBC	WHITE	69	2A	ER+		LumA	post	85	1.27875	3.00508	Ductal carcinoma
TCGA-E9-A295-01A	TCGA	OBC	WHITE	71	2A	ER+	ER+HER2+	LumA	post	75	1.74036	2.88601	Lobular carcinoma
TCGA-E9-A2JS-01A	TCGA	OBC	WHITE	72	2B	ER+		LumB	post	80	1.66276	1.74117	Lobular carcinoma
TCGA-E9-A2JT-01A	TCGA	OBC	WHITE	63	2A	ER+		LumA	post	80	0.60206	45.0349	Lobular carcinoma
TCGA-E9-A3HO-01A	TCGA	IBC	WHITE	49	2A	ER+		LumB	pre	65	1.74819	4.79223	Lobular carcinoma
TCGA-E9-A3Q9-01A	TCGA	OBC	WHITE	78	3C	ER+		LumA	post	90	1.53148	3.8451	Lobular carcinoma
TCGA-E9-A3QA-01A	TCGA	YBC	WHITE	33	2A	ER+		Basal	pre	74	1.68124	16.362	Ductal carcinoma
TCGA-E9-A3X8-01A	TCGA	IBC	WHITE	48	2B	ER+		LumA	post	90	1.11394	11.2525	Lobular carcinoma
TCGA-E9-A54X-01A	TCGA	OBC	WHITE	85	1A	ER+		LumB	post	100	1.39794	0.203618	others
TCGA-E9-A54Y-01A	TCGA	OBC	WHITE	63	3A	ER+		LumB	post	97	1.49136	0.252924	Lobular carcinoma
TCGA-E9-A5FK-01A	TCGA	IBC	WHITE	60	3C	ER+		LumA	post	100	1.14613	27.9864	Lobular carcinoma
TCGA-E9-A5FL-01A	TCGA	OBC	WHITE	65	2B	TN		Basal	post	100	1.82607	1.58635	others
TCGA-E9-A5UO-01A	TCGA	IBC	WHITE	41	2A	ER+		LumB	pre	100	1.4624	0.520654	others
TCGA-E9-A5UP-01A	TCGA	OBC	WHITE	63	2A	ER+		LumB	post	90	1.34242	1.76009	Ductal carcinoma
TCGA-EW-A1IW-01A	TCGA	OBC	WHITE	80	2B	ER+HER2+	ER+HER2+	LumA	post	70	1.75587	5.17804	Lobular carcinoma
TCGA-EW-A1IX-01A	TCGA	IBC	ASIAN	48	2A	ER+	ER+	LumA	peri	60	1.23045	2.49555	Lobular carcinoma
TCGA-EW-A1IY-01A	TCGA	YBC	ASIAN	38	1	ER+	ER+	LumB	pre	75	1.23045	17.3771	Ductal carcinoma
TCGA-EW-A1IZ-01A	TCGA	IBC	WHITE	53	3A	ER+	ER+	LumA	post	60	2.35793	57.28	Ductal carcinoma
TCGA-EW-A1J1-01A	TCGA	YBC	WHITE	38	2B	ER+	ER+	LumA	pre	80	1.07918	7.29738	Ductal carcinoma
TCGA-EW-A1J2-01A	TCGA	IBC	BLACK	50	2B	ER+	ER+	LumA	pre	60	1.36173	6.60335	Lobular carcinoma
TCGA-EW-A1J3-01A	TCGA	OBC	WHITE	61	1A	ER+HER2+	ER+HER2+	LumB	post	95	1.32222	1.53085	Lobular carcinoma
TCGA-EW-A1J5-01A	TCGA	IBC	WHITE	59	2B	ER+	ER+	LumA	post	95	2.47129	12.6819	Lobular carcinoma
TCGA-EW-A1J6-01A	TCGA	OBC	WHITE	70	1	ER+	ER+	LumB	post	90	1.43136	2.41873	Ductal carcinoma
TCGA-EW-A1OV-01A	TCGA	IBC	WHITE	56	2B	TN	TN	Her2	post	90	1.83885	32.299	Ductal carcinoma
TCGA-EW-A1OX-01A	TCGA	IBC	WHITE	43	2A	ER+	ER+	LumB	pre	60	1.17609	0.398552	Ductal carcinoma
TCGA-EW-A1OY-01A	TCGA	OBC	WHITE	63	2A	ER+	ER+	LumB	post	90	1.70757	1.77344	Ductal carcinoma
TCGA-EW-A1OZ-01A	TCGA	IBC	BLACK	56	2A	ER+HER2+	ER+HER2+	LumB	post	80	1.61278	1.36535	Ductal carcinoma
TCGA-EW-A1P0-01A	TCGA	IBC	WHITE	55	2B	ER+	ER+	LumB	post	85	1.34242	3.66619	Ductal carcinoma
TCGA-EW-A1P1-01A	TCGA	OBC	WHITE	68	3C	TN	TN	Normal	post	70	0	11.2179	Ductal carcinoma
TCGA-EW-A1P3-01A	TCGA	IBC	WHITE	48	2A	ER+	ER+	LumA	pre	70	1.07918	2.12468	Ductal carcinoma
TCGA-EW-A1P4-01A	TCGA	IBC	WHITE	43	2A	TN	TN	Basal	pre	60	1.63347	27.1149	Ductal carcinoma
TCGA-EW-A1P5-01A	TCGA	OBC	WHITE	77	2B	ER+	ER+	LumA	post	90	1.11394	3.88487	Ductal carcinoma
TCGA-EW-A1P6-01A	TCGA	OBC	WHITE	64	2B	ER+	ER+	LumA	post	95	1.25527	1.6835	Ductal carcinoma
TCGA-EW-A1P7-01A	TCGA	IBC	WHITE	59	2A	TN	TN	Normal	post	60	0.8451	25.2904	Ductal carcinoma
TCGA-EW-A1P8-01A	TCGA	IBC	WHITE	58	3C	TN	TN	Basal	post	90	1.4624	2.99447	Ductal carcinoma
TCGA-EW-A1PA-01A	TCGA	IBC	WHITE	59	2B	ER+	ER+	LumA	post	60	1.38021	3.90253	Ductal carcinoma
TCGA-EW-A1PB-01A	TCGA	OBC	BLACK	70	3A	TN	TN	Basal	post	90	2.01284	42.0803	Ductal carcinoma
TCGA-EW-A1PC-01B	TCGA	OBC	BLACK	66	2B	ER+	ER+	LumB	post	95	1.95904	0.555911	Ductal carcinoma
TCGA-EW-A1PD-01A	TCGA	OBC	WHITE	61	2A	ER+	ER+HER2+	LumB	unknown	75	1.75587	2.25439	Ductal carcinoma
TCGA-EW-A1PE-01A	TCGA	IBC	WHITE	56	2A	ER+	ER+	LumA	post	70	1.38021	9.27821	N/A
TCGA-EW-A1PG-01A	TCGA	IBC	WHITE	53	2B	ER+	ER+	LumA	post	60	0.77815	1.31226	Lobular carcinoma
TCGA-EW-A1PH-01A	TCGA	IBC	WHITE	52	2A	TN	TN	Basal	post	90	1.53148	4.00134	Ductal carcinoma
TCGA-EW-A2FR-01A	TCGA	IBC	BLACK	59	3C	HER2+	HER2+	Her2	post	80	1.60206	3.47849	Ductal carcinoma
TCGA-EW-A2FS-01A	TCGA	IBC	BLACK	41	2B	ER+	ER+	LumA	pre	70	1.25527	6.10786	Ductal carcinoma
TCGA-EW-A2FV-01A	TCGA	YBC	WHITE	39	3C	ER+	ER+	LumA	pre	80	1.23045	9.35988	N/A
TCGA-EW-A2FW-01A	TCGA	IBC	WHITE	52	2A	ER+	ER+	LumB	post	80	1.25527	2.08866	Ductal carcinoma
TCGA-EW-A3E8-01B	TCGA	IBC	WHITE	60	2B	ER+		LumA	unknown	70	1.82607	12.6113	Lobular carcinoma
TCGA-EW-A3U0-01A	TCGA	OBC	BLACK	61	3A	TN		Basal	post	80	1.97313	31.5514	Ductal carcinoma
TCGA-EW-A423-01A	TCGA	OBC	WHITE	75	2A	ER+		LumA	post	90	1.5682	4.26844	Lobular carcinoma
TCGA-GI-A2C8-01A	TCGA	OBC	WHITE	63	3B	ER+	ER+	LumA	unknown	60	1.91908	3.86109	Ductal carcinoma	Y
TCGA-GI-A2C9-01A	TCGA	IBC	BLACK	58	2B	TN	TN	Basal	post	90	1.99564	1.81497	Ductal carcinoma
TCGA-GM-A2D9-01A	TCGA	OBC	WHITE	69	1	ER+	ER+	LumA	post	100	2.45025	1.96969	Ductal carcinoma
TCGA-GM-A2DA-01A	TCGA	IBC	WHITE	46	2B	ER+HER2+	ER+HER2+	LumA	post	80	1.32222	7.51161	Ductal carcinoma
TCGA-GM-A2DB-01A	TCGA	OBC	WHITE	62	2A	TN	TN	Her2	post	80	1.92428	4.26178	Ductal carcinoma
TCGA-GM-A2DC-01A	TCGA	IBC	WHITE	57	2A	ER+	ER+	LumA	post	80	1.14613	2.10413	Ductal carcinoma
TCGA-GM-A2DD-01A	TCGA	IBC	WHITE	53	1	TN	TN	Her2	post	70	1.54407	12.2646	Ductal carcinoma
TCGA-GM-A2DF-01A	TCGA	IBC	BLACK	53	2A	TN	TN	Basal	post	90	1.34242	4.31278	Ductal carcinoma
TCGA-GM-A2DH-01A	TCGA	IBC	WHITE	58	1	ER+	TN	LumB	post	80	1.95904	16.9348	Ductal carcinoma
TCGA-GM-A2DI-01A	TCGA	IBC	WHITE	52	1	ER+	TN	LumA	pre	90	1.30103	35.4648	Ductal carcinoma
TCGA-GM-A2DK-01A	TCGA	IBC	WHITE	58	1	ER+	ER+	LumA	post	90	1.17609	4.83679	Ductal carcinoma
TCGA-GM-A2DL-01A	TCGA	IBC	WHITE	50	1	ER+	ER+	LumB	peri	90	1.5682	1.33169	Ductal carcinoma
TCGA-GM-A2DM-01A	TCGA	IBC	WHITE	57	2A	ER+	ER+	LumA	post	80	1.25527	1.93376	Ductal carcinoma
TCGA-GM-A2DN-01A	TCGA	IBC	WHITE	58	2A	ER+	ER+	LumA	post	70	1.20412	14.8805	Ductal carcinoma
TCGA-GM-A2DO-01A	TCGA	IBC	BLACK	54	1	ER+	ER+	LumB	post	100	1.81291	34.9966	Lobular carcinoma
TCGA-GM-A3NW-01A	TCGA	OBC	WHITE	63	2A	ER+	ER+	LumA	post	90	1.77085	3.32835	Lobular carcinoma
TCGA-GM-A3NY-01A	TCGA	OBC	WHITE	72	2B	ER+	ER+	LumA	post	70	1.6902	2.18907	Lobular carcinoma
TCGA-GM-A3XG-01A	TCGA	IBC	WHITE	46	3A	ER+		LumA	pre	30	0.60206	0.606311	Lobular carcinoma
TCGA-GM-A3XL-01A	TCGA	IBC	BLACK	49	2A	TN		Basal	post	80	1.82607	20.2652	Ductal carcinoma
TCGA-GM-A3XN-01A	TCGA	IBC	WHITE	44	3A	ER+		LumA	post	80	1.17609	6.24056	Lobular carcinoma
TCGA-GM-A4E0-01A	TCGA	OBC	WHITE	67	3C	ER+		LumA	post	50	1.23045	12.1958	Lobular carcinoma
TCGA-GM-A5PV-01A	TCGA	OBC	WHITE	63	2B	ER+		LumA	post	90	1.23045	3.40217	Lobular carcinoma
TCGA-GM-A5PX-01A	TCGA	OBC	WHITE	65	2B	ER+		LumA	post	70	1.32222	4.00307	Lobular carcinoma
TCGA-HN-A2NL-01A	TCGA	YBC	.	NA	.	TN		Basal	post	NA	1.74036	7.1431	Lobular carcinoma
TCGA-HN-A2OB-01A	TCGA	YBC	.	NA	.	ER+		LumA	pre	NA	0.95424	3.26579	Lobular carcinoma
TCGA-JL-A3YW-01A	TCGA	IBC	ASIAN	49	2B	TN		Her2	post	70	1.81291	8.84457	Lobular carcinoma
TCGA-JL-A3YX-01A	TCGA	IBC	ASIAN	46	2A	ER+		LumA	post	90	1.43136	1.19755	Lobular carcinoma
TCGA-LL-A440-01A	TCGA	OBC	WHITE	61	1A	ER+		LumA	post	80	0.77815	4.60681	Lobular carcinoma
TCGA-LL-A441-01A	TCGA	OBC	BLACK	62	1A	ER+		Normal	post	20	1.61278	16.3403	Ductal carcinoma
TCGA-LL-A50Y-01A	TCGA	OBC	WHITE	84	2A	ER+		LumA	post	80	1.41497	3.3044	Lobular carcinoma
TCGA-LL-A5YL-01A	TCGA	OBC	WHITE	64	2B	ER+		LumA	post	90	1.70757	7.14057	Lobular carcinoma
TCGA-LL-A5YM-01A	TCGA	OBC	BLACK	88	3B	ER+		LumB	post	90	1.27875	2.85927	others
TCGA-LL-A5YN-01A	TCGA	IBC	BLACK	46	2A	ER+		LumA	post	95	1.34242	18.8407	Ductal carcinoma
TCGA-LL-A5YO-01A	TCGA	IBC	BLACK	50	1A	TN		Her2	pre	50	1.4624	29.7007	Ductal carcinoma
TCGA-LL-A5YP-01A	TCGA	IBC	BLACK	49	2B	TN		Basal	post	30	1.80618	5.4447	Ductal carcinoma
TCGA-LQ-A4E4-01A	TCGA	OBC	WHITE	73	3A	ER+		LumB	post	90	1.80618	1.34699	Lobular carcinoma
TCGA-MS-A51U-01A	TCGA	IBC	WHITE	44	2B	ER+		LumA	unknown	60	1.04139	7.368	Lobular carcinoma
TCGA-OK-A5Q2-01A	TCGA	IBC	.	59	2	ER+		LumA	unknown	60	1.36173	11.8838	Lobular carcinoma
TCGA-OL-A5D6-01A	TCGA	OBC	BLACK	71	2A	TN		LumA	post	61	1.4624	2.2999	Ductal carcinoma
TCGA-OL-A5D7-01A	TCGA	OBC	BLACK	70	2A	TN		Basal	post	70	1.59106	17.0035	Ductal carcinoma
TCGA-OL-A5D8-01A	TCGA	YBC	BLACK	40	2B	ER+		LumA	pre	80	1.38021	2.83682	Ductal carcinoma
TCGA-OL-A5DA-01A	TCGA	OBC	WHITE	61	2A	ER+		LumA	post	80	1.62325	5.11493	Lobular carcinoma
TCGA-OL-A5RU-01A	TCGA	OBC	BLACK	63	2A	ER+		LumA	post	50	1.36173	11.3699	Ductal carcinoma
TCGA-OL-A5RV-01A	TCGA	IBC	BLACK	43	3C	ER+		LumA	pre	75	1.07918	2.81794	Ductal carcinoma
TCGA-OL-A5RW-01A	TCGA	YBC	BLACK	40	2A	TN		Basal	pre	61	2.08279	0.727095	Ductal carcinoma
TCGA-OL-A5RX-01A	TCGA	IBC	BLACK	51	1A	ER+		LumA	pre	70	1.30103	3.54386	Ductal carcinoma
TCGA-OL-A5RY-01A	TCGA	IBC	BLACK	52	1B	HER2+		Her2	post	50	0.90309	17.0871	Ductal carcinoma
TCGA-OL-A5RZ-01A	TCGA	IBC	BLACK	57	1A	HER2+		Her2	post	50	1.89209	1.04897	Ductal carcinoma
TCGA-OL-A5S0-01A	TCGA	OBC	BLACK	66	2B	TN		Basal	post	30	1.47712	3.84067	Ductal carcinoma
TCGA-OL-A66H-01A	TCGA	OBC	BLACK	74	1B	ER+		LumA	post	75	1.27875	5.45233	others
TCGA-OL-A66I-01A	TCGA	YBC	BLACK	36	2A	TN		Basal	unknown	90	1.38021	49.2415	Ductal carcinoma
TCGA-OL-A66J-01A	TCGA	OBC	WHITE	80	1A	ER+		LumA	post	NA	1.66276	7.73449	Lobular carcinoma
TCGA-OL-A66K-01A	TCGA	OBC	WHITE	72	2A	ER+		LumA	post	NA	1.27875	2.17064	Lobular carcinoma
TCGA-PE-A5DC-01A	TCGA	YBC	.	NA	.	ER+		LumB	post	90	1.90309	2.63444	Lobular carcinoma
TCGA-PE-A5DD-01A	TCGA	YBC	.	NA	.	ER+		LumB	post	70	1.63347	7.59288	Lobular carcinoma
TCGA-PE-A5DE-01A	TCGA	YBC	.	NA	.	ER+		LumA	pre	80	2.43775	33.7051	Lobular carcinoma
TCGA-A7-A13G-01B	TCGA	OBC	WHITE	79	Stage IIA	ER+	ER+	LumA	post	.		0.896828	Ductal carcinoma
TCGA-AO-A1KQ-01A	TCGA	OBC	WHITE	84	Stage IIIB	ER+	ER+	LumB	NA	70		11.7629	Ductal carcinoma
TCGA-B6-A1KC-01A	TCGA	OBC	WHITE	67	Stage IIA	TN		NA	post	85			Ductal carcinoma
TCGA-BH-A1FB-01A	TCGA	IBC	WHITE	60	Stage IIB	ER+	ER+	LumA	post	80		10.0636	Ductal carcinoma
TCGA-E9-A1N6-01A	TCGA	IBC	WHITE	52	Stage IIB	ER+	er or pr+,her2+	LumB	post	85		2.82637	Ductal carcinoma
TCGA-EW-A1OW-01A	TCGA	IBC	BLACK OR AFRICAN AMERICAN	58	Stage IIA	TN	TN	Basal	post	85		5.67804	Ductal carcinoma
TCGA-EW-A1PF-01A	TCGA	IBC	WHITE	50	Stage IA	ER+	ER+	LumA	post	60		3.89116	Ductal carcinoma
TCGA-D8-A1XD-01A	TCGA	YBC	WHITE	36	Stage IIIA	ER+	ER+	LumA	pre	70		0.844316	Ductal carcinoma
TCGA-E2-A1LS-01A	TCGA	IBC	WHITE	46	Stage IA	TN	TN	Basal	pre	80		0.244129	Ductal carcinoma
TCGA-A7-A26I-01B	TCGA	OBC	WHITE	65	Stage IIA	TN	TN	Basal	post	.		1.05562	Ductal carcinoma
TCGA-AC-A3QQ-01A	TCGA	YBC	.	.	.	ER+HER2+		LumA	peri	80		0.893136	N/A
TCGA-AC-A3QQ-01B	TCGA	YBC	.	.	.	ER+		LumA	peri	.		1.65386	N/A
TCGA-EW-A424-01A	TCGA	IBC	WHITE	51	Stage IIB	ER+		LumA	NA	90		0.875276	Lobular carcinoma
TCGA-LL-A442-01A	TCGA	IBC	BLACK OR AFRICAN AMERICAN	56	Stage IIA	ER+		LumB	post	90		1.173	Ductal carcinoma
TCGA-A7-A4SC-01A	TCGA	OBC	WHITE	62	Stage IIB	ER+		LumA	post	60		6.88629	Lobular carcinoma
TCGA-AC-A62V-01A	TCGA	IBC	BLACK OR AFRICAN AMERICAN	58	Stage IV	ER+		LumB	NA	90		1.12701	Ductal carcinoma
TCGA-E2-A572-01A	TCGA	OBC	BLACK OR AFRICAN AMERICAN	72	Stage IIIA	ER+		LumA	post	70		0.664405	Ductal carcinoma
TCGA-E2-A576-01A	TCGA	OBC	BLACK OR AFRICAN AMERICAN	69	Stage IA	ER+		LumA	post	80		2.04686	Lobular carcinoma
TCGA-E9-A6HE-01A	TCGA	IBC	WHITE	45	Stage IIIC	ER+		LumB	pre	98		3.17585	Lobular carcinoma
TCGA-LD-A66U-01A	TCGA	IBC	WHITE	44	Stage IIB	ER+		LumA	NA	80		10.2553	Lobular carcinoma
TCGA-LL-A6FP-01A	TCGA	OBC	WHITE	90	Stage IIA	ER+		LumA	post	95		0.392574	Lobular carcinoma	Y
TCGA-LL-A6FQ-01A	TCGA	OBC	BLACK OR AFRICAN AMERICAN	77	Stage IIIA	ER+		LumA	post	98		1.03159	Ductal carcinoma
TCGA-LL-A6FR-01A	TCGA	IBC	BLACK OR AFRICAN AMERICAN	50	Stage IIA	TN		Basal	post	80		0.349545	Ductal carcinoma
TCGA-OL-A66L-01A	TCGA	OBC	BLACK OR AFRICAN AMERICAN	71	Stage IA	ER+		LumA	post	80		9.57839	Ductal carcinoma
TCGA-OL-A66N-01A	TCGA	IBC	WHITE	59	Stage IIIC	ER+		LumA	post	.		5.07398	Lobular carcinoma
TCGA-OL-A66O-01A	TCGA	YBC	BLACK OR AFRICAN AMERICAN	39	Stage IIB	ER+		LumB	pre	90		0.579369	Ductal carcinoma
TCGA-OL-A66P-01A	TCGA	OBC	BLACK OR AFRICAN AMERICAN	75	Stage IIA	TN		Her2	NA	40		44.8429	Ductal carcinoma
TCGA-AC-A6IX-01A	TCGA	IBC	WHITE	49	Stage IIIC	ER+		LumA	peri	85		6.4097	Lobular carcinoma
TCGA-AC-A6IX-06A	TCGA	IBC	WHITE	49	Stage IIIC	ER+		LumB	peri	40			Lobular carcinoma
TCGA-BH-A6R9-01A	TCGA	YBC	.	.	.	TN		Normal	post	75		10.4923	N/A
TCGA-D8-A73X-01A	TCGA	YBC	.	.	.	ER+		LumA	post	80		2.39968	N/A
TCGA-EW-A6SA-01A	TCGA	YBC	.	.	.	ER+		LumB	NA	80		0.481544	N/A
TCGA-EW-A6SB-01A	TCGA	YBC	.	.	.	TN		Basal	NA	80		19.0263	N/A
TCGA-EW-A6SC-01A	TCGA	YBC	.	.	.	ER+		LumA	NA	80		2.63317	N/A
TCGA-LL-A73Z-01A	TCGA	IBC	BLACK OR AFRICAN AMERICAN	55	Stage IV	ER+		LumA	post	90		7.30331	Ductal carcinoma
TCGA-LL-A740-01A	TCGA	OBC	BLACK OR AFRICAN AMERICAN	61	Stage IA	TN		LumA	post	70		1.5646	Ductal carcinoma
TCGA-S3-A6ZF-01A	TCGA	OBC	BLACK OR AFRICAN AMERICAN	64	Stage IIA	ER+		LumB	post	70		5.44934	Ductal carcinoma
TCGA-S3-A6ZG-01A	TCGA	OBC	BLACK OR AFRICAN AMERICAN	71	Stage IIB	ER+		LumB	post	60		5.04917	Ductal carcinoma
TCGA-S3-A6ZH-01A	TCGA	YBC	BLACK OR AFRICAN AMERICAN	29	Stage IIIC	ER+		LumB	NA	70		3.01183	Ductal carcinoma
TCGA-A7-A6VV-01A	TCGA	IBC	BLACK OR AFRICAN AMERICAN	51	Stage IIA	TN		Basal	peri	90		3.14985	Ductal carcinoma
TCGA-A7-A6VW-01A	TCGA	IBC	BLACK OR AFRICAN AMERICAN	48	Stage IIA	TN		Basal	post	90		2.50102	Ductal carcinoma
TCGA-A7-A6VX-01A	TCGA	OBC	BLACK OR AFRICAN AMERICAN	68	Stage IIA	ER+		LumB	post	75		2.0537	Ductal carcinoma
TCGA-A7-A6VY-01A	TCGA	IBC	BLACK OR AFRICAN AMERICAN	48	Stage IIB	TN		Basal	post	95		9.15045	Ductal carcinoma
TCGA-AC-A6IV-01A	TCGA	IBC	WHITE	47	Stage IIB	ER+		LumA	NA	75		13.0555	Lobular carcinoma
TCGA-AC-A6IW-01A	TCGA	OBC	BLACK OR AFRICAN AMERICAN	73	Stage IIA	TN		Basal	post	75		14.2994	Ductal carcinoma
TCGA-AC-A6NO-01A	TCGA	IBC	BLACK OR AFRICAN AMERICAN	43	Stage IIB	ER+		LumA	NA	85		1.91673	Ductal carcinoma
TCGA-BH-A6R8-01A	TCGA	YBC	.	.	.	ER+		LumA	NA	80		4.15034	N/A
TCGA-D8-A73U-01A	TCGA	YBC	.	.	.	ER+		LumA	post	75		36.0782	N/A
TCGA-EW-A6S9-01A	TCGA	YBC	.	.	.	ER+HER2+		LumB	NA	80		0.946233	N/A
TCGA-EW-A6SD-01A	TCGA	YBC	.	.	.	HER2+		Her2	NA	80		6.54938	N/A
TCGA-LD-A74U-01A	TCGA	OBC	WHITE	79	Stage IIIC	ER+		LumA	NA	60		5.41282	Lobular carcinoma
TCGA-LL-A73Y-01A	TCGA	OBC	BLACK OR AFRICAN AMERICAN	67	Stage IA	TN		Basal	post	90		4.91636	Ductal carcinoma
TCGA-OL-A6VO-01A	TCGA	YBC	.	.	.	TN		Basal	NA	.		3.70576	N/A
TCGA-OL-A6VR-01A	TCGA	YBC	.	.	.	ER+		LumA	NA	.		0.687095	N/A
TCGA-V7-A7HQ-01A	TCGA	YBC	.	.	.	ER+		LumA	post	.		0.999994	N/A
TCGA-AC-A7VB-01A	TCGA	YBC	.	.	.	ER+		LumB	NA	85		0.891585	N/A
TCGA-AC-A7VC-01A	TCGA	YBC	.	.	.	TN		Basal	post	85		3.12279	N/A
TCGA-AQ-A7U7-01A	TCGA	IBC	WHITE	55	Stage IIIA	ER+		LumA	post	50		36.0518	Lobular carcinoma
TCGA-BH-A8FZ-01A	TCGA	YBC	.	.	.	ER+		LumA	post	80		6.69754	N/A
TCGA-BH-A8G0-01A	TCGA	YBC	.	.	.	ER+		LumA	peri	65		7.79192	N/A
TCGA-D8-A73W-01A	TCGA	YBC	.	.	.	ER+		LumB	post	.		3.10191	N/A
TCGA-LD-A7W5-01A	TCGA	IBC	BLACK OR AFRICAN AMERICAN	52	Stage IIIC	ER+		LumA	pre	70		25.5887	Ductal carcinoma
TCGA-LD-A7W6-01A	TCGA	IBC	WHITE	54	Stage IIB	ER+		LumA	post	90		7.51586	Lobular carcinoma
TCGA-LL-A7SZ-01A	TCGA	IBC	BLACK OR AFRICAN AMERICAN	49	Stage IIB	ER+		LumB	pre	60		9.19326	Ductal carcinoma
TCGA-LL-A7T0-01A	TCGA	OBC	BLACK OR AFRICAN AMERICAN	70	Stage IIB	ER+		LumB	post	70		4.55644	Ductal carcinoma
TCGA-AC-A8OP-01A	TCGA	OBC	BLACK OR AFRICAN AMERICAN	72	Stage IA	ER+		LumA	post	80		3.93337	Ductal carcinoma
TCGA-BH-A8FY-01A	TCGA	YBC	.	.	.	ER+		LumA	post	95		0.62647	N/A
TCGA-C8-A8HP-01A	TCGA	YBC	.	.	.	HER2+		Her2	post	80		13.5557	N/A
TCGA-C8-A8HQ-01A	TCGA	YBC	.	.	.	ER+		LumB	post	70		8.23893	N/A
TCGA-C8-A8HR-01A	TCGA	YBC	.	.	.	ER+		LumA	peri	70		13.6926	N/A
TCGA-LL-A8F5-01A	TCGA	OBC	BLACK OR AFRICAN AMERICAN	61	Stage IIA	TN		Basal	post	65		7.0707	Ductal carcinoma
TCGA-PL-A8LZ-01A	TCGA	YBC	BLACK OR AFRICAN AMERICAN	29	Stage IIIB	TN		Basal	pre	75		24.1158	Ductal carcinoma
TCGA-W8-A86G-01A	TCGA	OBC	WHITE	66	Stage IIA	ER+		LumA	post	20		1.26936	Lobular carcinoma
TCGA-XX-A899-01A	TCGA	IBC	WHITE	46	Stage IIIA	ER+		LumA	post	80		11.0458	Lobular carcinoma
TCGA-XX-A89A-01A	TCGA	OBC	WHITE	68	Stage IIB	ER+		LumA	post	70		8.27398	Lobular carcinoma
TCGA-3C-AAAU-01A	TCGA	YBC	.	.	.	ER+		LumB	NA	.		0.851485	N/A
TCGA-3C-AALI-01A	TCGA	YBC	.	.	.	HER2+		Her2	post	60		9.9651	N/A
TCGA-3C-AALJ-01A	TCGA	YBC	.	.	.	ER+		LumB	post	80		9.37712	N/A
TCGA-3C-AALK-01A	TCGA	YBC	.	.	.	ER+		LumA	NA	80		3.19161	N/A
TCGA-4H-AAAK-01A	TCGA	YBC	.	.	.	ER+		LumA	post	85		3.21159	N/A
TCGA-5L-AAT0-01A	TCGA	YBC	.	.	.	ER+		LumA	post	.		8.78549	N/A
TCGA-5L-AAT1-01A	TCGA	YBC	.	.	.	ER+		LumA	post	.		19.3226	N/A
TCGA-5T-A9QA-01A	TCGA	IBC	BLACK OR AFRICAN AMERICAN	52	Stage IB	ER+		LumB	NA	100		0.638028	Ductal carcinoma
TCGA-AC-A4ZE-01A	TCGA	YBC	.	.	.	ER+		LumA	post	85		5.65769	N/A
TCGA-AC-A8OQ-01A	TCGA	OBC	BLACK OR AFRICAN AMERICAN	72	Stage IIB	TN		Basal	post	85		10.3147	Ductal carcinoma
TCGA-AC-A8OR-01A	TCGA	OBC	WHITE	75	Stage IA	ER+		LumA	post	90		0.674184	others
TCGA-AC-A8OS-01A	TCGA	YBC	.	.	.	ER+		LumA	post	65		7.45687	N/A
TCGA-BH-AB28-01A	TCGA	YBC	.	.	.	ER+		LumA	NA	80		3.57898	N/A
TCGA-C8-A9FZ-01A	TCGA	YBC	.	.	.	TN		NA	pre	75			N/A
TCGA-E2-A9RU-01A	TCGA	YBC	.	.	.	ER+		LumB	post	80		0.720051	N/A
TCGA-LD-A9QF-01A	TCGA	OBC	BLACK OR AFRICAN AMERICAN	73	Stage IA	HER2+		Her2	post	70		21.8876	Ductal carcinoma
TCGA-LL-A9Q3-01A	TCGA	OBC	WHITE	69	Stage IIIC	ER+		LumA	post	95		4.13831	Lobular carcinoma
TCGA-OL-A6VQ-01A	TCGA	IBC	WHITE	49	Stage IIA	ER+		LumA	pre	95		3.89337	Lobular carcinoma
TCGA-OL-A97C-01A	TCGA	YBC	.	.	.	ER+		LumA	post	.		13.1764	N/A
TCGA-PL-A8LV-01A	TCGA	IBC	BLACK OR AFRICAN AMERICAN	54	Stage IIIB	TN		Basal	NA	80		4.36199	others
TCGA-PL-A8LX-01A	TCGA	YBC	BLACK OR AFRICAN AMERICAN	35	Stage IV	ER+		LumA	pre	80		1.64369	Ductal carcinoma
TCGA-PL-A8LY-01A	TCGA	YBC	BLACK OR AFRICAN AMERICAN	30	Stage IIB	ER+		Normal	pre	80		3.68112	Ductal carcinoma
TCGA-S3-AA0Z-01A	TCGA	OBC	BLACK OR AFRICAN AMERICAN	63	Stage IIB	ER+		Basal	post	85		8.85355	Ductal carcinoma
TCGA-S3-AA10-01A	TCGA	OBC	BLACK OR AFRICAN AMERICAN	65	Stage IIA	TN		Basal	post	80		21.3895	Ductal carcinoma
TCGA-S3-AA11-01A	TCGA	OBC	BLACK OR AFRICAN AMERICAN	67	Stage IIA	ER+		LumA	post	90		0.966607	Ductal carcinoma
TCGA-S3-AA12-01A	TCGA	YBC	.	.	.	ER+		LumB	post	90		0.875897	N/A
TCGA-S3-AA14-01A	TCGA	IBC	BLACK OR AFRICAN AMERICAN	47	Stage I	ER+HER2+		LumA	post	65		1.74065	Ductal carcinoma
TCGA-S3-AA15-01A	TCGA	IBC	BLACK OR AFRICAN AMERICAN	51	Stage IIB	TN		Basal	post	90		18.667	Ductal carcinoma
TCGA-S3-AA17-01A	TCGA	OBC	BLACK OR AFRICAN AMERICAN	64	Stage IIB	ER+		LumB	post	90		21.8429	Ductal carcinoma
TCGA-UL-AAZ6-01A	TCGA	YBC	.	.	.	ER+HER2+		LumB	post	.		1.05984	N/A
TCGA-UU-A93S-01A	TCGA	YBC	.	.	.	HER2+		Her2	post	80		2.75511	N/A
TCGA-WT-AB41-01A	TCGA	YBC	.	.	.	ER+		LumA	post	75		15.6289	N/A
TCGA-WT-AB44-01A	TCGA	YBC	.	.	.	ER+		LumA	post	70		1.52156	N/A
TCGA-Z7-A8R5-01A	TCGA	YBC	.	.	.	ER+		LumA	post	80		8.73872	N/A
TCGA-Z7-A8R6-01A	TCGA	YBC	.	.	.	ER+		LumB	pre	.		1.91922	N/A
TCGA-A7-A0DB-01C	TCGA	IBC	WHITE	56	Stage IIA	ER+		LumA	post	.		1.54601	Ductal carcinoma
TCGA-A2-A0CY-01A	TCGA	OBC	WHITE	63	Stage IIB	ER+	ER+	LumB	post	85		0.226938	Ductal carcinoma
TCGA-A2-A0CZ-01A	TCGA	IBC	WHITE	46	Stage IIA	ER+	ER+	LumA	peri	75		5.78518	Ductal carcinoma
TCGA-A8-A07C-01A	TCGA	IBC	.	57	Stage IIA	TN	TN	Basal	post	70		12.522	Ductal carcinoma
TCGA-A8-A07S-01A	TCGA	OBC	.	73	Stage IIA	ER+	ER+	LumB	post	70		0.881478	others
TCGA-AR-A0TU-01A	TCGA	YBC	.	35	Stage IIA	TN	TN	Basal	pre	70		13.3168	Ductal carcinoma
TCGA-AO-A12C-01A	TCGA	IBC	WHITE	42	Stage IIB	ER+	unknown	LumA	pre	80		0.891971	Ductal carcinoma
TCGA-BH-A0B2-01A	TCGA	IBC	WHITE	43	Stage I	ER+		LumA	NA	70		11.9562	Ductal carcinoma
TCGA-E2-A106-01A	TCGA	YBC	ASIAN	34	Stage IB	ER+	ER+	LumA	pre	90		0.755851	Ductal carcinoma
TCGA-A7-A13D-01B	TCGA	IBC	BLACK OR AFRICAN AMERICAN	46	Stage IIA	ER+		Basal	post	.		0.245602	Ductal carcinoma
TCGA-A7-A13E-01B	TCGA	OBC	WHITE	62	Stage IIB	ER+		Basal	post	.		6.5665	Ductal carcinoma
TCGA-AR-A1AT-01A	TCGA	OBC	WHITE	62	Stage IIA	ER+HER2+	er or pr+,her2+	LumB	post	90		16.4968	Lobular carcinoma
