# Supplementary material for: Multi-omics profiling of younger Asian breast cancers reveals distinctive molecular signatures
Source: Nat Commun. 2018 Apr 30;9:1725. doi: 10.1038/s41467-018-04129-4 (PMC5928087; doi:10.1038/s41467-018-04129-4)
Supplement: Supplementary file 5 — Supplementary Data 2 [file 41467_2018_4129_MOESM5_ESM.xlsx]

## Sheet: S2
Supplementary Data 2: Clinical data summary of SMC and TCGA
SMC					TCGA
	Total	YBC	IBC			Total	YBC	IBC	OBC
Subjects (n)	187	125	62		Subjects (n)	1116	158	486	472
Patient Age (yr)	39.3±8.5	34.2±3.4	49.4±6.1		Patient Age (yr)	58.3±13.2	36.1±3.8	51.2±5.4	70.3±7.6
Tumor Size (cm)	2.8±1.8	2.4±1.7	3.6±1.8		Tumor Purity (%)	77.7±10.7	78.1±8.3	77.2±11	78.1±11.1
Tumor Purity (%)	71±17.8	68.3±19.5	74.8±14.3		Menopausal Status (n(%))
Ki67 (%)	37.9±28.5	34.8±28.6	43.7±27.8		Pre-menopausal	232 (20.8%)	86 (54.4%)	145 (29.8%)	1 (0.2%)
Menopausal Status (n(%))					Peri-menopausal	41 (3.7%)	6 (3.8%)	35 (7.2%)	0 (0.0%)
Pre-menopausal	165 (88.2%)	125 (100%)	40 (64.5%)		Post-menopausal	715 (64.1%)	35 (22.2%)	236 (48.6%)	444 (94.1%)
Post-menopausal	19 (10.2%)	0 (0%)	19 (30.6%)		N/A	128 (11.5%)	31 (19.6%)	70 (14.4%)	27 (5.7%)
Clinical Subtype (n(%))					Clinical Subtype (n(%))
ER+	103 (55.1%)	73 (58.4%)	30 (48.4%)		ER+	480 (43.0%)	41 (25.9%)	213 (43.8%)	226 (47.9%)
ER+/HER2+	27 (14.4%)	20 (16%)	7 (11.3%)		ER+/HER2+	116 (10.4%)	12 (7.6%)	45 (9.3%)	59 (12.5%)
HER2+	15 (8%)	5 (4%)	10 (16.1%)		HER2+	32 (2.9%)	1 (0.6%)	18 (3.7%)	13 (2.8%)
TNBC	37 (19.8%)	24 (19.2%)	13 (21%)		TNBC	121 (10.8%)	15 (9.5%)	71 (14.6%)	35 (7.4%)
N/A	5 (2.7%)	3 (2.4%)	2 (3.2%)		N/A	367 (32.9%)	89 (56.3%)	139 (28.6%)	139 (29.4%)
TNM Stage (n(%))					TNM Stage (n(%))
I	27 (14.4%)	25 (20%)	2 (3.2%)		I	177 (15.9%)	12 (7.6%)	77 (15.8%)	88 (18.6%)
II	101 (54%)	65 (52%)	36 (58.1%)		II	605 (54.2%)	53 (33.5%)	286 (58.8%)	266 (56.4%)
III	58 (31%)	35 (28%)	23 (37.1%)		III	237 (21.2%)	29 (18.4%)	105 (21.6%)	103 (21.8%)
V	1 (0.5%)	0 (0%)	1 (1.6%)		V	18 (1.6%)	1 (0.6%)	9 (1.9%)	8 (1.7%)
BC Family History (n(%))					N/A	79 (7.1%)	63 (39.9%)	9 (1.9%)	7 (1.5%)
None	138 (73.8%)	90 (72%)	48 (77.4%)		Race (n(%))
Mother	7 (3.7%)	7 (5.6%)	0 (0%)		Asian	57 (5.1%)	10 (6.3%)	34 (7%)	13 (2.8%)
Sister	4 (2.1%)	1 (0.8%)	3 (4.8%)		Black	158 (14.2%)	21 (13.3%)	78 (16%)	59 (12.5%)
Others	22 (11.8%)	21 (16.8%)	1 (1.6%)		White	745 (66.8%)	62 (39.2%)	345 (71%)	338 (71.6%)
N/A	15 (8%)	5 (4%)	10 (16.1%)		N/A	156 (14%)	65 (41.1%)	29 (6%)	62 (13.1%)
