# Supplementary material for: Multi-omics profiling of younger Asian breast cancers reveals distinctive molecular signatures
Source: Nat Commun. 2018 Apr 30;9:1725. doi: 10.1038/s41467-018-04129-4 (PMC5928087; doi:10.1038/s41467-018-04129-4)
Supplement: Supplementary file 6 — Supplementary Data 3 [file 41467_2018_4129_MOESM6_ESM.xlsx]

## Sheet: S3
Supplementary Data 3: Molecular subtype distribution in SMC and TCGA.
		SMC				TCGA						Differential distribution SMC vs. TCGA (p-value)
Classification	Subtype	All	YBC	IBC	PreM	All	YBC	IBC	OBC	PreM	PostM	Unadjusted	Adjusted for stage	Adj. histology subtype	Adj. stage & histology subtype
Consensus	ER+	90 (53.6%)	59 (55.7%)	31 (50.0%)	80 (54.8%)	810 (72.8%)	112 (72.3%)	331 (68.1%)	367 (77.9%)	171 (74.3%)	522 (73.1%)	3.28071e-06	7.00292e-07	0.00018729	0.000313185
Consensus	ER+HER2+	27 (16.07%)	19 (17.92%)	8 (12.90%)	25 (17.12%)	60 ( 5.40%)	10 ( 6.45%)	28 ( 5.76%)	22 ( 4.67%)	12 ( 5.22%)	35 ( 4.90%)	1.53802e-05	7.00292e-07	2.94337e-05	4.91401e-05
Consensus	HER2+	14 ( 8.33%)	4 ( 3.77%)	10 (16.13%)	8 ( 5.48%)	46 ( 4.14%)	5 ( 3.23%)	25 ( 5.14%)	16 ( 3.40%)	9 ( 3.91%)	34 ( 4.76%)	0.0379404	0.0336052	0.101641	0.122958
Consensus	TN	37 (22.0%)	24 (22.6%)	13 (21.0%)	33 (22.6%)	196 (17.6%)	28 (18.1%)	102 (21.0%)	66 (14.0%)	38 (16.5%)	123 (17.2%)	0.164926	0.184134	0.57106	0.609717
PAM50	LumA	47 (28.3%)	39 (37.1%)	8 (13.1%)	47 (32.6%)	480 (43.7%)	72 (48.0%)	200 (41.6%)	208 (44.4%)	107 (47.6%)	303 (42.9%)	0.000751879	0.00273858	0.120433	0.199701
PAM50	LumB	65 (39.2%)	36 (34.3%)	29 (47.5%)	53 (36.8%)	365 (33.2%)	43 (28.7%)	146 (30.4%)	176 (37.6%)	67 (29.8%)	246 (34.8%)	0.135784	0.413764	1	1
PAM50	Her2	18 (10.84%)	6 ( 5.71%)	12 (19.67%)	11 ( 7.64%)	70 ( 6.37%)	7 ( 4.67%)	36 ( 7.48%)	27 ( 5.77%)	15 ( 6.67%)	46 ( 6.51%)	0.0952686	0.164805	0.40292	0.467871
PAM50	Basal	36 (21.7%)	24 (22.9%)	12 (19.7%)	33 (22.9%)	184 (16.7%)	28 (18.7%)	99 (20.6%)	57 (12.2%)	36 (16.0%)	112 (15.8%)	0.135784	0.406815	1	1
IHC	ER+	90 (55.2%)	60 (58.3%)	30 (50.0%)	81 (57.0%)	480 (64.2%)	41 (60.3%)	213 (61.4%)	226 (67.9%)	112 (64.0%)	328 (65.5%)	0.138864	0.165513	0.356798	0.50927
IHC	ER+HER2+	26 (16.0%)	19 (18.4%)	7 (11.7%)	24 (16.9%)	116 (15.5%)	12 (17.6%)	45 (13.0%)	59 (17.7%)	24 (13.7%)	76 (15.2%)	0.905226	0.96787	0.977339	0.870095
IHC	HER2+	13 ( 7.98%)	3 ( 2.91%)	10 (16.67%)	7 ( 4.93%)	32 ( 4.28%)	1 ( 1.47%)	18 ( 5.19%)	13 ( 3.90%)	6 ( 3.43%)	23 ( 4.59%)	0.138864	0.210399	0.356798	0.50927
IHC	TN	34 (20.9%)	21 (20.4%)	13 (21.7%)	30 (21.1%)	120 (16.0%)	14 (20.6%)	71 (20.5%)	35 (10.5%)	33 (18.9%)	74 (14.8%)	0.180927	0.25785	0.536819	0.55352
