# Supplementary material for: Multi-omics profiling of younger Asian breast cancers reveals distinctive molecular signatures
Source: Nat Commun. 2018 Apr 30;9:1725. doi: 10.1038/s41467-018-04129-4 (PMC5928087; doi:10.1038/s41467-018-04129-4)
Supplement: Supplementary file 7 — Supplementary Data 4 [file 41467_2018_4129_MOESM7_ESM.xlsx]

## Sheet: S4
Supplementary Data 4: BRCA1/BRCA2 germline pathogenic mutations.
sample_id	gene_symbol	mut_effect	chromosome_change	aa_change	dbsnp_match_id	genome_assembly	ClinVar_significance	second_hit_status
BR094	BRCA1	essential_splice_site	chr17:41256280-41256280.T>G	NA	rs80358011	GRCh37	Pathogenic	None
BR442	BRCA2	frameshift_coding	chr13:32911678-32911681.TCAG>-	1062.fs	rs80359374	GRCh37	NA	LOE
BR064	BRCA2	frameshift_coding	chr13:32912234-32912237.AGTG>-	1248.fs	rs80359403	GRCh37	NA	LOH; LOE
BR048	BRCA1	frameshift_coding	chr17:41243921-41243921.->T	1209.fs	rs397509089	GRCh37	NA	LOH
BB01_045	BRCA2	frameshift_coding	chr13:32913837-32913837.->A	1782.fs	rs80359508	GRCh37	NA	LOH
BB01_110	BRCA2	frameshift_coding	chr13:32906889-32906889.A>-	425.fs	rs80359274	GRCh37	NA	None
BR419	BRCA1	frameshift_coding	chr17:41245587-41245587.T>-	654.fs	rs80357522	GRCh37	NA	None
BR457	BRCA2	frameshift_coding	chr13:32969009-32969009.->C	3147.fs	rs886040841	GRCh37	NA	None
BR023	BRCA1	frameshift_coding	chr17:41243921-41243921.->T	1209.fs	rs397509089	GRCh37	NA	None
BR145	BRCA1	missense	chr17:41219645-41219645.G>A	T1706I	rs80357043	GRCh37	Pathogenic	None
BR233	BRCA1	nonsense	chr17:41215963-41215963.C>A	E1715*	rs80356896	GRCh37	Pathogenic	LOH
BR437	BRCA2	nonsense	chr13:32937653-32937653.G>T	E2772*	rs397507975	GRCh37	Pathogenic	LOE
BR112	BRCA2	nonsense	chr13:32907014-32907014.A>T	K467*	rs80358427	GRCh37	Pathogenic	LOE
BR084	BRCA2	nonsense	chr13:32930609-32930609.C>T	R2494*	rs80358972	GRCh37	Pathogenic	LOE
BR194	BRCA2	nonsense	chr13:32937653-32937653.G>T	E2772*	rs397507975	GRCh37	Pathogenic	LOH
BR164	BRCA2	nonsense	chr13:32907014-32907014.A>T	K467*	rs80358427	GRCh37	Pathogenic	LOH; LOE
BR038	BRCA2	nonsense	chr13:32907014-32907014.A>T	K467*	rs80358427	GRCh37	Pathogenic	LOH; LOE
BB01_044	BRCA1	nonsense	chr17:41256190-41256190.G>T	Y130*	rs80356888	GRCh37	Pathogenic	None
BB01_006	BRCA2	nonsense	chr13:32930609-32930609.C>T	R2494*	rs80358972	GRCh37	Pathogenic	None
BR255	BRCA1	frameshift_coding	chr17:41246624-41246625.GC>-	308.fs		GRCh37	NA	LOH
