# Supplementary material for: Multi-omics profiling of younger Asian breast cancers reveals distinctive molecular signatures
Source: Nat Commun. 2018 Apr 30;9:1725. doi: 10.1038/s41467-018-04129-4 (PMC5928087; doi:10.1038/s41467-018-04129-4)
Supplement: Supplementary file 8 — Supplementary Data 5 [file 41467_2018_4129_MOESM8_ESM.xlsx]

## Sheet: S5
Supplementary Data 5: Mutation prevalence of cancer driver genes in SMC and TCGA.
		SMC								TCGA										Differential distribution (p-value)						Differential distribution (q-value)
Type	Gene	All (n = 186)	YBC (n=124)	IBC (n=62)	PreM (n=164)	ER+ (n=102)	ER+/HER2+ (n=28)	HER2+ (n=16)	TNBC (n=40)	All (n=1001)	YBC (n=108)	IBC (n=453)	OBC (n=440)	PreM (n=219)	PostM (n=644)	ER+ (n=664)	ER+/HER2+ (n=123)	HER2+ (n=28)	TNBC (n=177)	SMC vs. TCGA	SMC: YBC vs. OBC	SMC: ER-pos vs. ER-neg	TCGA: ER-pos vs. ER-neg	SMC YBC vs. TCGA OBC	SMC YBC vs. TCGA YBC	SMC vs. TCGA	SMC: YBC vs. OBC	SMC: ER-pos vs. ER-neg	TCGA: ER-pos vs. ER-neg	SMC YBC vs. TCGA OBC	SMC YBC vs. TCGA YBC
Somatic	TP53	0.4785	0.4355	0.5645	0.4573	0.2353	0.6429	0.75	0.875	0.3197	0.3241	0.3775	0.2591	0.3014	0.3121	0.1611	0.3821	0.7857	0.791	4.99102e-05	0.119643	4.7207e-11	9.80376e-56	0.000228509	0.104177	0.000474147	0.37887	8.96933e-10	1.86271e-54	0.00108542	1
Somatic	PIK3CA	0.2849	0.2581	0.3387	0.2866	0.3529	0.3571	0.3125	0.05	0.3197	0.287	0.3002	0.3477	0.3105	0.3354	0.3976	0.2764	0.25	0.0734	0.389897	0.30153	0.00135076	2.55693e-16	0.0659019	0.658677	0.740804	0.716133	0.0128323	2.42908e-15	0.139126	1
Somatic	GATA3	0.1237	0.121	0.129	0.128	0.1667	0.1786	0.0625	0	0.0909	0.1296	0.1082	0.0636	0.1507	0.073	0.1114	0.1301	0	0	0.175085	1	0.00285769	4.24461e-09	0.0529802	0.845313	0.415826	1	0.0180987	2.68825e-08	0.125828	1
Somatic	NF1	0.0376	0.0081	0.0968	0.0366	0.0392	0.0714	0	0.025	0.028	0.037	0.0177	0.0364	0.0228	0.0295	0.0256	0.0407	0.0357	0.0282	0.477918	0.00595283	0.676621	1	0.138598	0.186673	0.756703	0.113104	0.857054	1	0.263336	1
Somatic	MLL3	0.0376	0.0242	0.0645	0.0427	0.0392	0.0357	0.0625	0.025	0.0919	0.0463	0.0773	0.1182	0.0594	0.1025	0.0979	0.0732	0.1429	0.0791	0.0133092	0.224287	1	0.789517	0.000923325	0.477646	0.0505751	0.60878	1	0.950974	0.00350863	1
Somatic	ARID1A	0.0376	0.0323	0.0484	0.0366	0.049	0.0357	0.0625	0	0.032	0.0278	0.0287	0.0364	0.0411	0.0295	0.0346	0.0244	0.1071	0.0169	0.655525	0.687667	0.676621	0.829153	1	1	0.830331	1	0.857054	0.950974	1	1
Somatic	CBFB	0.0269	0.0081	0.0645	0.0244	0.0294	0.0714	0	0	0.021	0.0185	0.0155	0.0273	0.0183	0.0202	0.0226	0.0325	0	0.0056	0.586102	0.0430457	0.324501	0.280084	0.315914	0.599093	0.795424	0.254481	0.685059	0.443466	0.500197	1
Somatic	PTEN	0.0323	0.0403	0.0161	0.0305	0.0588	0	0	0	0.044	0.037	0.0331	0.0568	0.0183	0.0528	0.0467	0.0244	0	0.0565	0.555563	0.665357	0.180568	0.850872	0.650557	1	0.795424	1	0.571798	0.950974	0.832493	1
Somatic	CDH1	0.0215	0.0242	0.0161	0.0244	0.0294	0.0357	0	0	0.1149	0.0648	0.0971	0.1455	0.0868	0.132	0.1536	0.0569	0.0357	0.0226	1.43713e-05	1	0.317536	7.7614e-07	5.88147e-05	0.194721	0.000273055	1	0.685059	2.94933e-06	0.000650663	1
Somatic	AKT1	0.0269	0.0323	0.0161	0.0305	0.049	0	0	0	0.023	0.0278	0.0309	0.0136	0.0365	0.0155	0.0346	0	0	0	0.791232	0.666279	0.324501	0.00760021	0.238172	1	0.884319	1	0.685059	0.0144404	0.411387	1
Somatic	ATM	0.0215	0.0242	0.0161	0.0244	0.0196	0.0357	0	0.025	0.022	0.0278	0.0221	0.0205	0.0183	0.0233	0.0196	0.0325	0	0.0282	1	1	1	0.796996	0.731787	1	1	1	1	0.950974	0.832493	1
Somatic	SMARCA4	0.0215	0.0242	0.0161	0.0244	0.0098	0	0	0.075	0.012	0.0093	0.011	0.0136	0.0091	0.0155	0.0075	0	0.0357	0.0339	0.297148	1	0.0822518	0.00550265	0.419913	0.625353	0.627312	1	0.312557	0.0116167	0.613718	1
Somatic	MAP2K4	0.0161	0.0161	0.0161	0.0183	0.0294	0	0	0	0.03	0.037	0.0309	0.0273	0.0274	0.0248	0.0422	0.0163	0	0	0.463512	1	0.555021	0.00105184	0.744862	0.420818	0.756703	1	0.857054	0.00249811	0.832493	1
Somatic	PIK3R1	0.0108	0.0161	0	0.0122	0.0196	0	0	0	0.013	0.0185	0.011	0.0136	0.0091	0.014	0.012	0.0163	0.0357	0.0113	1	0.553153	1	1	0.690063	1	1	1	1	1	0.832493	1
Somatic	RB1	0.0108	0.0161	0	0.0122	0.0098	0	0	0.025	0.019	0.0093	0.0243	0.0159	0.0091	0.0202	0.0151	0.0244	0.0357	0.0282	0.76	0.553153	0.512642	0.265098	1	1	0.884319	1	0.857054	0.443466	1	1
Germline	BRCA1	0.043	0.0645	0	0.0488	0.0294	0	0	0.125	0.023	0.0463	0.0287	0.0114	0.032	0.0217	0.006	0.0081	0.1071	0.0847	0.130373	0.0535749	0.0547659	5.743e-09	0.00210977	0.58248	0.353869	0.254481	0.260138	2.72792e-08	0.00668094	1
Germline	BRCA2	0.0645	0.0726	0.0484	0.061	0.098	0	0	0.05	0.025	0.0833	0.0132	0.0227	0.0274	0.0171	0.0271	0.0325	0	0.0169	0.0093457	0.753495	0.515587	0.326991	0.019454	0.809152	0.0443921	1	0.857054	0.47791	0.0528038	1
Germline+ Somatic	BRCA1/BRCA2	0.1129	0.1452	0.0484	0.1159	0.1373	0	0	0.175	0.0599	0.1481	0.0574	0.0409	0.0731	0.0481	0.0437	0.0488	0.1071	0.1243	0.0162624	0.0526781	0.801621	0.000254146	0.000117094	1	0.0514977	0.254481	0.951924	0.000804795	0.000741592	1
Germline	BRCA1/BRCA2 germline	0.1075	0.1371	0.0484	0.1098	0.1275	0	0	0.175	0.047	0.1204	0.0419	0.0341	0.0548	0.0388	0.0331	0.0407	0.1071	0.096	0.00266772	0.0802086	0.612736	0.000787262	6.84909e-05	0.844877	0.0168956	0.304793	0.857054	0.00213686	0.000650663	1
BRCA1/BRCA2:	combined somatic and germline pathogenic mutations in BRCA1 or BRCA2
