# Supplementary material for: Multi-omics profiling of younger Asian breast cancers reveals distinctive molecular signatures
Source: Nat Commun. 2018 Apr 30;9:1725. doi: 10.1038/s41467-018-04129-4 (PMC5928087; doi:10.1038/s41467-018-04129-4)
Supplement: Supplementary file 10 — Supplementary Data 7 [file 41467_2018_4129_MOESM10_ESM.xlsx]

## Sheet: S7
Supplementary Data 7: Significantly mutated genes
	Combined				SMC				TCGA
gene	n_nonsilent	n_silent	p-value	q-value	n_nonsilent	n_silent	p-value	q-value	n_nonsilent	n_silent	p-value	q-value
TP53	421	4	0	0	89	0	0	0	332	4	0	0
PIK3CA	425	8	0	0	58	0	0	0	367	8	8.99281e-15	2.0941e-12
GATA3	122	4	7.99361e-15	1.86143e-12	29	1	0	0	93	3	0	0
CBFB	26	0	6.29607e-13	1.4308e-10	5	0	0	0	21	0	3.49691e-09	7.85222e-07
PTEN	55	0	0	0	6	0	6.39556e-06	0.0150791	49	0	0	0
CDH1	123	0	0	0	4	0	3.63918e-05	0.0762691	119	0	3.66374e-15	8.63817e-13
ARID1A	38	2	0	0	8	0	0.000278315	0.524958	30	2	0	0
AKT1	28	1	0	0	5	0	0.000486396	0.834036	23	1	0	0
NF1	41	3	0	0	8	0	0.00057992	0.911538	33	3	5.81901e-09	1.29127e-06
HIST1H1E	6	1	5.9138e-05	0.0116194	2	0	0.000647893	0.940043	4	1	0.0353767	1
MAP3K1	113	3	0	0	10	1	0.120038	1	103	2	0	0
ERBB2	27	3	0	0	4	1	0.0622016	1	23	2	0	0
NCOR1	47	2	0	0	3	0	0.0964003	1	44	2	0	0
TCHH	39	5	0	0	3	0	0.373703	1	36	5	0	0
TBX3	29	2	0	0	2	0	0.304763	1	27	2	0	0
TGFBR2	18	1	0	0	2	0	0.181172	1	16	1	0	0
HIST1H3B	12	3	0	0	2	0	0.0285168	1	10	3	0	0
CDC27	39	3	0	0	1	0	0.524546	1	38	3	0	0
CASP8	16	1	0	0	1	0	0.0725507	1	15	1	0	0
SLC4A3	16	4	0	0	1	0	0.694727	1	15	4	0	0
VEZF1	16	2	0	0	1	0	0.0843779	1	15	2	0	0
BAX	14	0	0	0	1	0	0.0458883	1	13	0	0	0
AIM2	13	1	0	0	1	0	0.0654414	1	12	1	0	0
GPS2	10	1	0	0	1	0	0.0571985	1	9	1	0	0
RBP3	9	2	0	0	1	0	0.703087	1	8	2	0	0
SETD7	9	3	0	0	1	0	0.278335	1	8	3	0	0
FRG1	60	1	0	0	0	0	1	1	60	1	0	0
ASTE1	19	0	0	0	0	0	1	1	19	0	0	0
C16orf3	18	0	0	0	0	0	1	1	18	0	0	0
CASP5	15	0	0	0	0	0	1	1	15	0	0	0
MYL1	15	2	0	0	0	0	1	1	15	2	0	0
SMAP1	15	0	0	0	0	0	1	1	15	0	0	0
TDG	15	0	0	0	0	0	1	1	15	0	0	0
LOXL3	14	1	0	0	0	0	1	1	14	1	0	0
MAPRE3	13	0	0	0	0	0	1	1	13	0	0	0
GLYR1	12	1	0	0	0	0	1	1	12	1	0	0
SLC22A9	12	1	0	0	0	0	1	1	12	1	0	0
TAS2R31	11	0	0	0	0	0	1	1	11	0	0	0
CDKN1B	10	1	0	0	0	0	1	1	10	1	0	0
ISG20L2	10	0	0	0	0	0	1	1	10	0	0	0
NUPL2	8	1	0	0	0	0	1	1	8	1	0	0
RAB39B	8	1	0	0	0	0	1	1	8	1	0	0
TOMM7	5	0	0	0	0	0	1	1	5	0	0	0
RAB42	4	0	0	0	0	0	1	1	4	0	0	0
RGS17	4	0	0	0	0	0	1	1	4	0	0	0
TSEN15	3	0	0	0	0	0	1	1	3	0	0	0
FAM169B	2	1	0	0	0	0	1	1	2	1	0	0
PTMS	2	0	0	0	0	0	1	1	2	0	0	0
SEC61B	2	1	0	0	0	0	1	1	2	1	0	0
NCOR2	28	6	0	0	1	1	0.895831	1	27	5	7.19857e-09	1.57883e-06
GLT8D1	10	1	0	0	1	0	0.280527	1	9	1	1.49792e-05	0.0031393
PIWIL1	18	2	0	0	0	0	1	1	18	2	4.7843e-05	0.00970338
GOT1L1	6	1	0	0	0	0	1	1	6	1	4.98332e-05	0.00999951
C6orf89	7	0	0	0	0	0	1	1	7	0	6.37428e-05	0.012656
ACVR2A	12	1	0	0	1	0	0.135789	1	11	1	8.38848e-05	0.0161453
TMSB15A	3	0	0	0	0	0	1	1	3	0	0.000264012	0.0469791
C9orf43	15	4	0	0	5	0	0.00269582	1	10	4	0.000361228	0.0630878
LARP7	10	1	0	0	1	0	0.136159	1	9	1	0.00657633	0.666897
HIST1H3G	5	1	0	0	0	0	1	1	5	1	0.00757733	0.732942
BUD13	3	0	0	0	2	0	0.108199	1	1	0	0.965582	1
HIPK2	11	2	0	0	1	0	0.550099	1	10	2	0.428943	1
DLST	7	0	0	0	1	0	0.308027	1	6	0	0.0475423	1
DDX6	6	1	0	0	1	1	0.303962	1	5	0	0.530789	1
SPPL3	5	1	0	0	1	0	0.282387	1	4	1	0.175621	1
ARMCX2	11	2	0	0	0	0	1	1	11	2	0.0154914	1
NR6A1	7	3	0	0	0	0	1	1	7	3	0.588327	1
NAMPT	6	0	0	0	0	0	1	1	6	0	0.103608	1
ZNF101	6	0	0	0	0	0	1	1	6	0	0.240143	1
CHPT1	5	0	0	0	0	0	1	1	5	0	0.38879	1
SERPINA7	5	1	0	0	0	0	1	1	5	1	0.193376	1
ACTBL2	4	1	0	0	0	0	1	1	4	1	0.298658	1
GPR1	4	0	0	0	0	0	1	1	4	0	0.100652	1
VDAC2	4	0	0	0	0	0	1	1	4	0	0.264628	1
ZNF10	4	0	0	0	0	0	1	1	4	0	0.958386	1
PDHB	3	0	0	0	0	0	1	1	3	0	0.237158	1
PRDM12	3	0	0	0	0	0	1	1	3	0	0.272385	1
PTPLAD1	3	0	0	0	0	0	1	1	3	0	0.580009	1
ACAA1	2	0	0	0	0	0	1	1	2	0	0.594975	1
CLEC4E	2	1	0	0	0	1	1	1	2	0	0.319877	1
CTSH	2	0	0	0	0	0	1	1	2	0	0.769701	1
RBMX	28	2	3.66374e-15	8.63817e-13	1	0	0.0456795	1	27	2	3.21965e-15	7.68721e-13
RUNX1	34	2	4.72955e-14	1.08791e-11	2	0	0.0778892	1	32	2	3.83027e-14	8.81055e-12
TAF1B	20	0	1.13409e-10	2.54657e-08	0	0	1	1	20	0	8.04357e-12	1.82792e-09
RB1	23	3	1.83337e-08	4.06835e-06	3	0	0.0438723	1	20	3	0	0
MAP2K4	17	0	1.80194e-07	3.95211e-05	1	0	0.456495	1	16	0	2.68268e-06	0.000581617
PPRC1	21	0	2.96905e-06	0.000643703	0	0	1	1	21	0	0	0
ANKRD12	27	1	7.66927e-06	0.00164384	3	0	0.436694	1	24	1	1.46263e-05	0.0030998
USP48	16	2	9.9532e-06	0.00210941	0	0	1	1	16	2	0	0
SLC35F5	11	1	1.198e-05	0.00251074	2	1	0.0828133	1	9	0	7.37262e-05	0.0143363
ATP2A1	17	5	1.99744e-05	0.0041402	0	0	1	1	17	5	0	0
PRCC	11	1	2.33158e-05	0.00478024	0	0	1	1	11	1	1.21934e-05	0.00261354
TMBIM4	7	0	3.88136e-05	0.00787206	0	0	1	1	7	0	0	0
CD300LG	8	1	4.37971e-05	0.0087883	0	0	1	1	8	1	2.10422e-05	0.00436151
MSI1	7	1	5.39277e-05	0.0107072	0	1	1	1	7	0	0	0
E2F4	6	0	6.13968e-05	0.0119388	0	0	1	1	6	0	2.73221e-05	0.00560162
BRIX1	8	1	6.36818e-05	0.0122568	0	0	1	1	8	1	0	0
NOTCH2	26	4	8.79775e-05	0.0167619	1	1	0.534817	1	25	3	6.93233e-05	0.0136206
NRXN2	23	2	0.000103589	0.019539	0	0	1	1	23	2	0	0
MYH9	23	5	0.000111184	0.0207639	2	0	0.592903	1	21	5	0.000176635	0.0320354
CTCF	19	3	0.000112289	0.0207646	3	0	0.0362729	1	16	3	0	0
SPEN	46	11	0.000190874	0.034954	3	0	0.744458	1	43	11	0.0004076	0.0698923
KDM6A	15	1	0.000193257	0.03505	0	0	1	1	15	1	0.000109275	0.0208195
KIAA0195	16	2	0.000200597	0.0360349	3	0	0.0727718	1	13	2	0.00158693	0.226763
CCDC144NL	11	0	0.000232162	0.0413118	0	0	1	1	11	0	0.000160594	0.029409
SPINK5	18	2	0.000272064	0.0479595	1	0	0.897939	1	17	2	0.000178444	0.0320553
ABCF1	12	2	0.000282799	0.0493903	1	0	0.631534	1	11	2	0.000128516	0.0242406
GRK1	9	1	0.000361207	0.0625054	0	0	1	1	9	1	0.000152016	0.028111
KBTBD6	11	0	0.000383158	0.0657011	1	0	0.148372	1	10	0	0.000314276	0.0554007
FANCE	11	1	0.000489472	0.0831751	1	0	0.301817	1	10	1	0.000508825	0.0834561
