# Supplementary material for: Multi-omics profiling of younger Asian breast cancers reveals distinctive molecular signatures
Source: Nat Commun. 2018 Apr 30;9:1725. doi: 10.1038/s41467-018-04129-4 (PMC5928087; doi:10.1038/s41467-018-04129-4)
Supplement: Supplementary file 11 — Supplementary Data 8 [file 41467_2018_4129_MOESM11_ESM.xlsx]

## Sheet: S8
Supplementary Data 8: Somatic alteration prevalence of cancer driver genes in SMC and TCGA.
	SMC								TCGA										Differential distribution (p-value)						Differential distribution (q-value)
Gene	All	YBC	IBC	PreM	ER+	ER+/HER2+	HER2+	TNBC	All	YBC	IBC	OBC	PreM	PostM	ER+	ER+/HER2+	HER2+	TNBC	SMC vs. TCGA	SMC: YBC vs. OBC	SMC: ER-pos vs. ER-neg	TCGA: ER-pos vs. ER-neg	SMC YBC vs. TCGA OBC	SMC YBC vs. TCGA YBC	SMC vs. TCGA	SMC: YBC vs. OBC	SMC: ER-pos vs. ER-neg	TCGA: ER-pos vs. ER-neg	SMC YBC vs. TCGA OBC	SMC YBC vs. TCGA YBC
TP53	0.4785	0.4355	0.5645	0.4573	0.2353	0.6429	0.75	0.875	0.3407	0.3426	0.3929	0.2864	0.3151	0.337	0.1822	0.4146	0.8571	0.7966	0.000462465	0.119643	4.7207e-11	2.33063e-53	0.00220043	0.177863	0.00531835	0.550359	1.08576e-09	5.36046e-52	0.010122	1
PIK3CA	0.2849	0.2581	0.3387	0.2866	0.3529	0.3571	0.3125	0.05	0.3237	0.2963	0.3024	0.3523	0.3151	0.3401	0.3991	0.2764	0.25	0.0904	0.345462	0.30153	0.00135076	1.13437e-14	0.0522748	0.557404	0.546604	0.580781	0.0127416	1.30453e-13	0.130045	1
ERBB2	0.1989	0.1694	0.2581	0.1829	0	0.8214	0.875	0	0.0909	0.0833	0.1082	0.075	0.0913	0.0916	0	0.5366	0.7143	0.0282	5.03372e-05	0.174571	0.316553	0.141243	0.0029689	0.0762128	0.00115776	0.573179	0.533109	0.203037	0.0113808	1
GATA3	0.129	0.121	0.1452	0.128	0.1765	0.1786	0.0625	0	0.0919	0.1296	0.1082	0.0659	0.1507	0.0745	0.1114	0.1301	0	0.0056	0.137907	0.648235	0.00166195	6.56487e-08	0.0565415	0.845313	0.250952	0.921047	0.0127416	5.03307e-07	0.130045	1
CDK12	0.1183	0.1129	0.129	0.1037	0	0.5357	0.4375	0	0.0689	0.0648	0.0817	0.0568	0.0685	0.0668	0.0015	0.4065	0.5357	0.0169	0.0245021	0.810963	0.809886	0.360459	0.0429317	0.253918	0.0805071	0.981692	0.887018	0.460587	0.123429	1
NF1	0.0484	0.0242	0.0968	0.0488	0.0588	0.0714	0	0.025	0.036	0.0463	0.0199	0.05	0.0274	0.0388	0.0271	0.065	0.0714	0.0452	0.404012	0.0620722	0.282	0.405915	0.32231	0.477646	0.546604	0.550359	0.533109	0.491371	0.537037	1
CDH1	0.043	0.0484	0.0323	0.0488	0.0588	0.0714	0	0	0.1239	0.0741	0.106	0.1545	0.0913	0.1413	0.1657	0.065	0.0357	0.0226	0.0008283	0.72082	0.108017	1.30594e-07	0.00136696	0.424827	0.0063503	0.921047	0.310548	7.50916e-07	0.00786002	1
MAP2K4	0.043	0.0484	0.0323	0.0488	0.0686	0.0357	0	0	0.0529	0.0741	0.0596	0.0409	0.0594	0.0435	0.0617	0.0732	0.0357	0.0113	0.717882	0.72082	0.108017	0.00286313	0.800782	0.424827	0.850784	0.921047	0.310548	0.00658519	0.877047	1
MYC	0.043	0.0242	0.0806	0.0305	0.049	0.0714	0.0625	0	0.03	0.0185	0.0397	0.0227	0.032	0.0311	0.0241	0.0244	0.1071	0.0395	0.362901	0.119371	0.438754	0.0664574	1	1	0.546604	0.550359	0.672757	0.101901	1	1
ARID1A	0.0376	0.0323	0.0484	0.0366	0.049	0.0357	0.0625	0	0.039	0.0278	0.0309	0.05	0.0411	0.0373	0.0392	0.0407	0.1071	0.0282	1	0.687667	0.676621	1	0.478214	1	1	0.921047	0.819068	1	0.687433	1
CBFB	0.0376	0.0242	0.0645	0.0366	0.0392	0.1071	0	0	0.044	0.0185	0.0331	0.0614	0.032	0.0466	0.0512	0.0569	0	0.0113	0.844656	0.224287	0.104258	0.0135864	0.11671	1	0.883049	0.573179	0.310548	0.0284079	0.244029	1
MLL3	0.0376	0.0242	0.0645	0.0427	0.0392	0.0357	0.0625	0.025	0.0919	0.0463	0.0773	0.1182	0.0594	0.1025	0.0979	0.0732	0.1429	0.0791	0.0133092	0.224287	1	0.789517	0.000923325	0.477646	0.0612225	0.573179	1	0.864709	0.00707882	1
PTEN	0.0376	0.0484	0.0161	0.0366	0.0686	0	0	0	0.0669	0.0556	0.0574	0.0795	0.032	0.0807	0.0602	0.0407	0	0.1243	0.140017	0.427389	0.104258	0.0294354	0.326892	1	0.250952	0.75615	0.310548	0.0483581	0.537037	1
PIK3R1	0.0323	0.0484	0	0.0366	0.049	0	0	0.025	0.026	0.037	0.0265	0.0227	0.0228	0.0264	0.0166	0.0163	0.0357	0.0678	0.621492	0.180781	0.670022	0.00100111	0.133099	0.754573	0.794128	0.573179	0.819068	0.0025584	0.255106	1
AKT1	0.0269	0.0323	0.0161	0.0305	0.049	0	0	0	0.0539	0.0556	0.064	0.0432	0.0594	0.0466	0.0678	0.0081	0.0357	0.0395	0.141843	0.666279	0.324501	0.304922	0.797812	0.520552	0.250952	0.921047	0.533109	0.412542	0.877047	1
FGFR1	0.0269	0.0242	0.0323	0.0244	0.0392	0.0357	0	0	0.0619	0.037	0.053	0.0773	0.0502	0.073	0.0783	0.0325	0.0357	0.0282	0.0575408	1	0.324501	0.0237905	0.0385415	0.707638	0.16543	1	0.533109	0.0420908	0.123429	1
ATM	0.0215	0.0242	0.0161	0.0244	0.0196	0.0357	0	0.025	0.036	0.0463	0.0353	0.0341	0.0365	0.0342	0.0346	0.0407	0	0.0452	0.38341	1	1	0.838241	0.775195	0.477646	0.546604	1	1	0.876343	0.877047	1
RB1	0.0215	0.0242	0.0161	0.0244	0.0196	0	0	0.05	0.049	0.0463	0.0596	0.0386	0.0274	0.0481	0.0286	0.0569	0.1429	0.1073	0.120432	1	0.58501	4.32702e-05	0.587763	0.477646	0.250952	1	0.819068	0.000199043	0.795209	1
SMARCA4	0.0215	0.0242	0.0161	0.0244	0.0098	0	0	0.075	0.029	0.0185	0.0287	0.0318	0.0274	0.0311	0.0241	0.0081	0.0357	0.0621	0.807639	1	0.0822518	0.0184945	1	1	0.883049	1	0.310548	0.0354479	1	1
CDKN2A	0.0215	0.0323	0	0.0244	0.0294	0.0357	0	0	0.048	0.0556	0.0375	0.0568	0.0274	0.0543	0.0467	0.0407	0	0.0621	0.119993	0.303016	0.317536	0.587719	0.359961	0.520552	0.250952	0.580781	0.533109	0.675877	0.55194	1
CCNE1	0.0161	0.0081	0.0323	0.0183	0.0098	0	0	0.05	0.014	0.0185	0.0088	0.0182	0.0091	0.0171	0.0045	0.0081	0.0357	0.0452	0.739812	0.258049	0.215989	7.37586e-05	0.691456	0.599093	0.850784	0.580781	0.533109	0.000282741	0.877047	1
