# Supplementary material for: Multi-omics profiling of younger Asian breast cancers reveals distinctive molecular signatures
Source: Nat Commun. 2018 Apr 30;9:1725. doi: 10.1038/s41467-018-04129-4 (PMC5928087; doi:10.1038/s41467-018-04129-4)
Supplement: Supplementary file 12 — Supplementary Data 9 [file 41467_2018_4129_MOESM12_ESM.xlsx]

## Sheet: S9
Supplementary Data 9: Somatic alteration prevalence of oncogenic pathways.
	SMC								TCGA										Differential distribution (p-value)						Differential distribution (q-value)
	All	YBC	IBC	Pre	ER+	ER+/HER2+	HER2+	TNBC	All	YBC	IBC	OBC	Pre	Post	ER+	ER+/HER2+	HER2+	TNBC	SMC vs. TCGA	SMC: YBC vs. OBC	SMC: ER-pos vs. ER-neg	TCGA: ER-pos vs. ER-neg	SMC YBC vs. TCGA OBC	SMC YBC vs. TCGA YBC	SMC vs. TCGA	SMC: YBC vs. OBC	SMC: ER-pos vs. ER-neg	TCGA: ER-pos vs. ER-neg	SMC YBC vs. TCGA OBC	SMC YBC vs. TCGA YBC
CELL_CYCLE	0.569	0.552	0.597	0.545	0.371	0.704	0.786	0.865	0.47	0.528	0.512	0.414	0.45	0.463	0.328	0.569	0.893	0.87	0.0192985	0.629239	1.39842e-06	1.23801e-39	0.0117812	0.782848	0.0964924	1	6.99209e-06	6.19003e-39	0.0320792	1
EPI_MODIFIER	0.102	0.086	0.129	0.11	0.101	0.074	0.143	0.108	0.151	0.094	0.13	0.186	0.124	0.163	0.158	0.122	0.214	0.141	0.0966299	0.430564	0.781635	0.91403	0.0128317	1	0.16105	1	0.854654	0.92527	0.0320792	1
MAPK	0.102	0.105	0.097	0.117	0.169	0.037	0	0.027	0.136	0.123	0.137	0.139	0.106	0.13	0.16	0.114	0.107	0.073	0.265156	1	0.0237163	0.00318731	0.424212	0.828866	0.265156	1	0.0395271	0.00531218	0.530265	1
PI3K_AKT	0.365	0.362	0.371	0.372	0.494	0.37	0.357	0.054	0.427	0.406	0.408	0.452	0.404	0.447	0.495	0.317	0.321	0.271	0.149647	1	4.52079e-05	7.14114e-07	0.100991	0.571941	0.187058	1	0.00011302	1.78528e-06	0.168318	1
RTK	0.287	0.229	0.387	0.262	0.124	0.852	0.857	0.054	0.217	0.189	0.208	0.234	0.188	0.228	0.145	0.618	0.75	0.136	0.0575474	0.0343553	0.854654	0.92527	1	0.501986	0.143869	0.171777	0.854654	0.92527	1	1
