# Supplementary material for: Multi-omics profiling of younger Asian breast cancers reveals distinctive molecular signatures
Source: Nat Commun. 2018 Apr 30;9:1725. doi: 10.1038/s41467-018-04129-4 (PMC5928087; doi:10.1038/s41467-018-04129-4)
Supplement: Supplementary file 13 — Supplementary Data 10 [file 41467_2018_4129_MOESM13_ESM.xlsx]

## Sheet: S10a
Supplementary Data 10: Somatic mutation signatures
Cohort	Classification	Subtype	signature 1	signature 2	signature 3	signature 4	signature 5	signature 6	signature 7	signature 13	signature 15	signature 24
SMC	Consensus	ER+	0.113072	0.123102	0.298349	0	0	0	0	0.133103	0	0
SMC	Consensus	ER+/HER2+	0.119672	0.186174	0.232591	0	0	0	0	0.231751	0	0
SMC	Consensus	HER2+	0.099499	0.221919	0.211133	0	0	0	0	0.233761	0	0
SMC	Consensus	TNBC	0	0	0.564531	0	0	0.101237	0	0	0	0
SMC	PAM50	LumA	0.12143	0.109003	0.0922647	0.079481	0.250851	0	0	0.0916851	0	0.0705717
SMC	PAM50	LumB	0.108397	0.143413	0.30466	0	0	0	0	0.199664	0	0
SMC	PAM50	HER2	0.0603953	0.255847	0.134679	0	0	0	0	0.24494	0	0
SMC	PAM50	Basal	0.0946032	0	0.561408	0	0	0	0	0	0	0
SMC-YBC	Consensus	ER+	0.0759431	0	0.263752	0.0912484	0.163269	0.0871867	0	0.0706608	0	0
SMC-YBC	Consensus	ER+/HER2+	0.11361	0.167974	0.215916	0	0	0	0	0.232115	0	0
SMC-YBC	Consensus	HER2+	0.100404	0.240759	0.212461	0	0	0	0	0.235915	0	0
SMC-YBC	Consensus	TNBC	0.0624905	0	0.527002	0.0888694	0	0.112297	0	0	0	0
SMC-YBC	PAM50	LumA	0.0865635	0	0.129875	0.0700852	0.278528	0.0854145	0	0	0	0.0809195
SMC-YBC	PAM50	LumB	0.0632967	0.0814592	0.350636	0	0	0.122901	0	0.143977	0	0
SMC-YBC	PAM50	HER2	0.0736362	0.28781	0.0865328	0	0	0	0.0768168	0.280511	0	0
SMC-YBC	PAM50	Basal	0.0610312	0	0.526716	0.0848965	0	0.116085	0	0	0	0
SMC-IBC	Consensus	ER+	0.104377	0.203238	0.252953	0	0	0	0	0.22245	0	0
SMC-IBC	Consensus	ER+/HER2+	0.12406	0.223795	0.247788	0	0	0	0	0.231613	0	0
SMC-IBC	Consensus	HER2+	0.101541	0.207615	0.159604	0	0	0	0	0.238457	0	0
SMC-IBC	Consensus	TNBC	0	0	0.615535	0	0	0.0851764	0	0.0876515	0	0.0883918
SMC-IBC	PAM50	LumA	0.0920512	0.251304	0.113551	0	0	0.067298	0.0645975	0.188403	0	0
SMC-IBC	PAM50	LumB	0.109543	0.197695	0.269884	0	0	0	0	0.246661	0	0
SMC-IBC	PAM50	HER2	0.0938753	0.237704	0.192549	0	0	0	0	0.212623	0	0
SMC-IBC	PAM50	Basal	0	0	0.626276	0	0	0.0792809	0	0.0870153	0	0.08926
SMC-PreM	Consensus	ER+	0.110406	0.127108	0.28495	0	0	0	0	0.141352	0	0
SMC-PreM	Consensus	ER+/HER2+	0.111873	0.177276	0.24428	0	0	0	0	0.244229	0	0
SMC-PreM	Consensus	HER2+	0.106219	0.224459	0.204014	0	0	0	0	0.237378	0	0
SMC-PreM	Consensus	TNBC	0	0	0.568039	0.0621184	0	0.109034	0	0	0	0
SMC-PreM	PAM50	LumA	0.12143	0.109003	0.0922647	0.079481	0.250851	0	0	0.0916851	0	0.0705717
SMC-PreM	PAM50	LumB	0.0961609	0.153659	0.29683	0	0	0	0	0.224269	0	0
SMC-PreM	PAM50	HER2	0.0759491	0.261022	0.17306	0	0	0	0	0.258192	0	0
SMC-PreM	PAM50	Basal	0	0	0.568135	0	0	0.104223	0	0	0	0
TCGA	Consensus	ER+	0.124956	0.141177	0.0881221	0.0799934	0.208646	0.062354	0	0.119396	0	0
TCGA	Consensus	ER+/HER2+	0.183145	0.192038	0.224542	0	0	0	0	0.18399	0	0
TCGA	Consensus	HER2+	0	0.305149	0	0	0.0969462	0	0	0.452897	0	0
TCGA	Consensus	TNBC	0.110571	0	0.395517	0.0723967	0	0.0712606	0	0.0843772	0	0
TCGA	PAM50	LumA	0.120863	0.144914	0	0	0.194528	0	0	0.104259	0	0
TCGA	PAM50	LumB	0.140767	0.14132	0.139215	0.0714976	0.171592	0.0846529	0	0.137655	0	0
TCGA	PAM50	HER2	0	0.280462	0.118524	0	0	0	0	0.401802	0	0
TCGA	PAM50	Basal	0.106477	0	0.440471	0.0788573	0	0.069654	0	0.0697336	0	0
TCGA-YBC	Consensus	ER+	0.148107	0.170712	0.267299	0	0	0	0	0.155386	0	0
TCGA-YBC	Consensus	ER+/HER2+	0.223058	0.133185	0	0.0896353	0.189862	0.0959759	0	0.0843046	0	0
TCGA-YBC	Consensus	HER2+	0.306418	0.230324	0	0	0	0	0.145064	0.19814	0	0
TCGA-YBC	Consensus	TNBC	0.103197	0	0.521136	0.0918108	0	0	0	0.0681671	0	0
TCGA-YBC	PAM50	LumA	0.168725	0.200149	0.251573	0	0	0	0	0.150947	0	0
TCGA-YBC	PAM50	LumB	0.136227	0.12813	0.302611	0.0748415	0	0	0	0.155423	0	0
TCGA-YBC	PAM50	HER2	0.155047	0.148893	0.333733	0.062052	0	0	0	0.0786705	0	0
TCGA-YBC	PAM50	Basal	0.110796	0	0.490553	0.0918399	0	0	0	0.0786677	0	0
TCGA-IBC	Consensus	ER+	0.170546	0.156813	0.247048	0	0	0.0609475	0	0.128067	0	0
TCGA-IBC	Consensus	ER+/HER2+	0.179822	0.185645	0.207795	0	0	0	0	0.220888	0	0
TCGA-IBC	Consensus	HER2+	0.0681518	0.222785	0.160936	0	0	0	0	0.409046	0	0
TCGA-IBC	Consensus	TNBC	0.109035	0	0.452634	0	0	0	0	0.0875858	0	0
TCGA-IBC	PAM50	LumA	0.164233	0.178749	0.198581	0	0	0.0624967	0	0.147809	0	0
TCGA-IBC	PAM50	LumB	0.169051	0.157044	0.255324	0	0	0	0	0.138713	0	0
TCGA-IBC	PAM50	HER2	0.0765734	0.19881	0.214322	0	0	0	0	0.353882	0	0
TCGA-IBC	PAM50	Basal	0.112171	0	0.469691	0.0678388	0	0	0	0.0801115	0	0
TCGA-OBC	Consensus	ER+	0.102843	0.127053	0	0.0685343	0.217561	0.0699477	0	0.103485	0	0
TCGA-OBC	Consensus	ER+/HER2+	0.202713	0.207767	0.253349	0	0	0	0	0.153565	0	0
TCGA-OBC	Consensus	HER2+	0	0.346613	0	0	0.0925302	0	0	0.471301	0	0
TCGA-OBC	Consensus	TNBC	0.0724228	0	0.262182	0.0703051	0.0828357	0.182511	0	0.0879023	0	0
TCGA-OBC	PAM50	LumA	0.0986307	0.112126	0	0	0.165714	0	0	0.064803	0	0
TCGA-OBC	PAM50	LumB	0.107488	0.132276	0.127556	0.070075	0.12823	0.152873	0	0.130382	0	0
TCGA-OBC	PAM50	HER2	0	0.326314	0	0	0.117927	0	0	0.433408	0	0
TCGA-OBC	PAM50	Basal	0.0717585	0	0.332352	0.06814	0.094428	0.185024	0	0	0	0
TCGA-PreM	Consensus	ER+	0.178374	0.136587	0.239062	0	0	0	0	0.127533	0	0
TCGA-PreM	Consensus	ER+/HER2+	0.146182	0.274574	0.167448	0	0	0	0	0.30027	0	0
TCGA-PreM	Consensus	HER2+	0.113612	0.273132	0.138845	0	0	0	0.107304	0.282226	0	0
TCGA-PreM	Consensus	TNBC	0.111442	0	0.509483	0.0750695	0	0	0	0.103334	0	0
TCGA-PreM	PAM50	LumA	0.178521	0.152899	0.220268	0	0	0	0	0.133047	0	0
TCGA-PreM	PAM50	LumB	0.196162	0.152135	0.241404	0	0	0	0	0.159552	0	0
TCGA-PreM	PAM50	HER2	0.084666	0.227166	0.248784	0	0	0.0656848	0.0926934	0.246902	0	0
TCGA-PreM	PAM50	Basal	0.117203	0	0.52297	0.080217	0	0	0	0.0955618	0	0
TCGA-PostM	Consensus	ER+	0.114194	0.128965	0.0760693	0.0764676	0.215724	0.0703474	0	0.0985929	0	0
TCGA-PostM	Consensus	ER+/HER2+	0.196543	0.189035	0.212662	0	0	0	0	0.164088	0	0
TCGA-PostM	Consensus	HER2+	0	0.308206	0	0	0.115546	0	0	0.466762	0	0
TCGA-PostM	Consensus	TNBC	0.0715725	0	0.27659	0.0790033	0.113468	0.142121	0	0.0746683	0	0
TCGA-PostM	PAM50	LumA	0.105065	0.126173	0	0	0.202309	0	0	0.0789876	0	0
TCGA-PostM	PAM50	LumB	0.134957	0.131497	0.125561	0.0768706	0.178399	0.103695	0	0.120765	0	0
TCGA-PostM	PAM50	HER2	0	0.29557	0	0	0.138057	0	0	0.435069	0	0
TCGA-PostM	PAM50	Basal	0.0710502	0	0.334939	0.080637	0.108769	0.13621	0	0	0	0

## Sheet: S10b
Supplementary Table 10: Somatic mutation signatures
	SMC				TCGA
Signature	HR+	HR+HER2+	HER2+	TN	HR+	HR+HER2+	HER2+	TN
1	-0.238804	-0.0581012	-0.433279	0.11826	-0.190953	-0.139197	-0.328833	-0.293136
2	0.468855	0.393832	0.785389	-0.476023	0.343561	0.531219	0.529663	0.0406713
3	0.357684	-0.146606	0.164461	0.569061	0.163767	0.0886959	-0.155948	0.26963
4	0.143036	-0.0636062	-0.161659	0.0154685	-0.00477724	-0.2165	0.0903673	0.046998
5	-0.296382	-0.14577	-0.114933	0.130125	-0.135799	-0.204919	-0.212631	-0.0360903
6	-0.164586	-0.322069	-0.158753	-0.171813	-0.0644687	-0.191833	-0.240241	0.0373086
7	-0.105483	0.283923	0.0917122	-0.249632	-0.0395198	-0.233544	-0.242431	-0.0258367
13	0.525455	0.648526	0.64426	-0.0411138	0.4192	0.669276	0.684435	0.234041
15	-0.110743	-0.241764	NA	-0.611796	-0.0950527	0.0180476	-0.257316	-0.131188
24	-0.117094	-0.337641	-0.20986	-0.199697	-0.0805432	-0.0850324	-0.0399813	-0.0019458
