# Supplementary material for: Multi-omics profiling of younger Asian breast cancers reveals distinctive molecular signatures
Source: Nat Commun. 2018 Apr 30;9:1725. doi: 10.1038/s41467-018-04129-4 (PMC5928087; doi:10.1038/s41467-018-04129-4)
Supplement: Supplementary file 14 — Supplementary Data 11 [file 41467_2018_4129_MOESM14_ESM.xlsx]

## Sheet: S11
Supplementary Data 11: Pathway enrichment of NMF factors.
factor_name	pathway_name	pathway_database	p_value	q_value
F1	LANDIS_ERBB2_BREAST_TUMORS_324_DN	C2_CGP	1.1e-11	1e-09
F1	JECHLINGER_EPITHELIAL_TO_MESENCHYMAL_TRANSITION_UP	C2_CGP	2.8e-11	2.6e-09
F1	REACTOME_SIGNALING_BY_PDGF	C2_REACTOME	3.5e-11	3.2e-09
F1	VANHARANTA_UTERINE_FIBROID_UP	C2_CGP	4.2e-11	3.8e-09
F1	VERRECCHIA_RESPONSE_TO_TGFB1_C2	C2_CGP	6e-11	5.2e-09
F1	HALLMARK_COAGULATION	H_hallmark	6e-11	5.2e-09
F1	ROY_WOUND_BLOOD_VESSEL_UP	C2_CGP	9.3e-11	7.9e-09
F1	HALLMARK_ANGIOGENESIS	H_hallmark	5.8e-10	4.67e-08
F1	LIEN_BREAST_CARCINOMA_METAPLASTIC	C2_CGP	5.8e-10	4.67e-08
F1	WESTON_VEGFA_TARGETS_12HR	C2_CGP	5.8e-10	4.67e-08
F1	SUNG_METASTASIS_STROMA_UP	C2_CGP	7.8e-10	6.17e-08
F1	PETROVA_ENDOTHELIUM_LYMPHATIC_VS_BLOOD_DN	C2_CGP	8e-10	6.17e-08
F1	GOTZMANN_EPITHELIAL_TO_MESENCHYMAL_TRANSITION_UP	C2_CGP	1e-09	7.65e-08
F1	JI_CARCINOGENESIS_BY_KRAS_AND_STK11_DN	C2_CGP	1.1e-09	7.87e-08
F1	LANDIS_BREAST_CANCER_PROGRESSION_DN	C2_CGP	1.1e-09	8.2e-08
F1	MCBRYAN_PUBERTAL_TGFB1_TARGETS_UP	C2_CGP	1.3e-09	9.36e-08
F1	GAUSSMANN_MLL_AF4_FUSION_TARGETS_E_UP	C2_CGP	5.8e-09	4.094e-07
F1	LINDGREN_BLADDER_CANCER_HIGH_RECURRENCE	C2_CGP	5.9e-09	4.094e-07
F1	CHIARADONNA_NEOPLASTIC_TRANSFORMATION_KRAS_DN	C2_CGP	6e-09	4.101e-07
F1	MISHRA_CARCINOMA_ASSOCIATED_FIBROBLAST_UP	C2_CGP	7.1e-09	4.826e-07
F1	KAYO_CALORIE_RESTRICTION_MUSCLE_UP	C2_CGP	8.6e-09	5.746e-07
F1	QI_PLASMACYTOMA_DN	C2_CGP	1.2e-08	7.632e-07
F1	NAKAYAMA_FGF2_TARGETS	C2_CGP	1.3e-08	8.698e-07
F1	NABA_PROTEOGLYCANS	C2_canonical_others	1.6e-08	1.041e-06
F1	BURTON_ADIPOGENESIS_PEAK_AT_0HR	C2_CGP	2.5e-08	1.5714e-06
F1	SCHRAETS_MLL_TARGETS_DN	C2_CGP	2.8e-08	1.7369e-06
F1	WANG_ESOPHAGUS_CANCER_VS_NORMAL_UP	C2_CGP	3.9e-08	2.3535e-06
F1	RICKMAN_TUMOR_DIFFERENTIATED_MODERATELY_VS_POORLY_UP	C2_CGP	4.6e-08	2.7788e-06
F1	NABA_ECM_REGULATORS	C2_canonical_others	5.4e-08	3.2283e-06
F1	SENESE_HDAC2_TARGETS_DN	C2_CGP	5.8e-08	3.4119e-06
F1	HALLMARK_MYOGENESIS	H_hallmark	8.5e-08	4.9363e-06
F1	LEE_NEURAL_CREST_STEM_CELL_UP	C2_CGP	9.6e-08	5.4486e-06
F1	PID_INTEGRIN3_PATHWAY	C2_canonical_others	1.1e-07	5.9951e-06
F1	BMI1_DN.V1_UP	C6_oncogenic	1.5e-07	8.4055e-06
F1	HUMMERICH_SKIN_CANCER_PROGRESSION_UP	C2_CGP	1.9e-07	1.06677e-05
F1	WATANABE_RECTAL_CANCER_RADIOTHERAPY_RESPONSIVE_DN	C2_CGP	2.5e-07	1.37827e-05
F1	BERTUCCI_MEDULLARY_VS_DUCTAL_BREAST_CANCER_DN	C2_CGP	3.5e-07	1.85711e-05
F1	LU_TUMOR_ENDOTHELIAL_MARKERS_UP	C2_CGP	4.6e-07	2.41398e-05
F1	WOO_LIVER_CANCER_RECURRENCE_UP	C2_CGP	5.3e-07	2.77502e-05
F1	IZADPANAH_STEM_CELL_ADIPOSE_VS_BONE_DN	C2_CGP	6e-07	3.07259e-05
F1	NAKAMURA_CANCER_MICROENVIRONMENT_UP	C2_CGP	6.6e-07	3.36831e-05
F1	MIKKELSEN_MEF_LCP_WITH_H3K4ME3	C2_CGP	7e-07	3.54483e-05
F1	JACKSON_DNMT1_TARGETS_DN	C2_CGP	7.8e-07	3.86485e-05
F1	STEGER_ADIPOGENESIS_DN	C2_CGP	7.8e-07	3.86485e-05
F1	SCHLINGEMANN_SKIN_CARCINOGENESIS_TPA_DN	C2_CGP	9.3e-07	4.50651e-05
F1	GERHOLD_ADIPOGENESIS_DN	C2_CGP	1e-06	4.80612e-05
F1	BERENJENO_TRANSFORMED_BY_RHOA_REVERSIBLY_DN	C2_CGP	1.3e-06	5.94503e-05
F1	GILDEA_METASTASIS	C2_CGP	1.3e-06	5.94503e-05
F1	LU_TUMOR_VASCULATURE_UP	C2_CGP	1.5e-06	6.80739e-05
F1	TSENG_IRS1_TARGETS_DN	C2_CGP	1.8e-06	8.40067e-05
F1	TSAI_RESPONSE_TO_RADIATION_THERAPY	C2_CGP	1.9e-06	8.79052e-05
F1	ROZANOV_MMP14_TARGETS_SUBSET	C2_CGP	2.2e-06	9.92027e-05
F1	REACTOME_INTEGRIN_CELL_SURFACE_INTERACTIONS	C2_REACTOME	2.6e-06	0.000115037
F1	BMI1_DN_MEL18_DN.V1_UP	C6_oncogenic	2.6e-06	0.000115037
F1	HELLEBREKERS_SILENCED_DURING_TUMOR_ANGIOGENESIS	C2_CGP	3.3e-06	0.000146596
F1	BROWNE_HCMV_INFECTION_24HR_DN	C2_CGP	3.5e-06	0.000151186
F1	LANDIS_ERBB2_BREAST_TUMORS_65_DN	C2_CGP	3.6e-06	0.00015163
F1	ALONSO_METASTASIS_EMT_UP	C2_CGP	3.6e-06	0.00015163
F1	BILANGES_SERUM_SENSITIVE_VIA_TSC2	C2_CGP	4e-06	0.000167996
F1	VERRECCHIA_DELAYED_RESPONSE_TO_TGFB1	C2_CGP	4.5e-06	0.000185555
F1	REACTOME_CS_DS_DEGRADATION	C2_REACTOME	5.1e-06	0.000210264
F1	ZWANG_CLASS_2_TRANSIENTLY_INDUCED_BY_EGF	C2_CGP	5.5e-06	0.000224431
F1	CAHOY_ASTROGLIAL	C6_oncogenic	6e-06	0.000244377
F1	LY_AGING_MIDDLE_UP	C2_CGP	6.6e-06	0.00026277
F1	YAGUE_PRETUMOR_DRUG_RESISTANCE_DN	C2_CGP	6.6e-06	0.00026277
F1	BROWNE_HCMV_INFECTION_18HR_DN	C2_CGP	7.2e-06	0.000283559
F1	JAEGER_METASTASIS_UP	C2_CGP	7.4e-06	0.00028755
F1	HOELZEL_NF1_TARGETS_DN	C2_CGP	9.2e-06	0.000353026
F1	LIM_MAMMARY_LUMINAL_MATURE_DN	C2_CGP	9.2e-06	0.000353026
F1	EBAUER_MYOGENIC_TARGETS_OF_PAX3_FOXO1_FUSION	C2_CGP	9.7e-06	0.000367837
F1	CHANG_POU5F1_TARGETS_UP	C2_CGP	1e-05	0.0003946
F1	KEEN_RESPONSE_TO_ROSIGLITAZONE_DN	C2_CGP	1.1e-05	0.000418978
F1	TONKS_TARGETS_OF_RUNX1_RUNX1T1_FUSION_HSC_UP	C2_CGP	1.2e-05	0.000429521
F1	LI_INDUCED_T_TO_NATURAL_KILLER_DN	C2_CGP	1.2e-05	0.00045321
F1	YAMASHITA_METHYLATED_IN_PROSTATE_CANCER	C2_CGP	1.2e-05	0.000454579
F1	LI_WILMS_TUMOR_VS_FETAL_KIDNEY_2_DN	C2_CGP	1.5e-05	0.000525032
F1	CHIBA_RESPONSE_TO_TSA_UP	C2_CGP	1.5e-05	0.000525032
F1	KARAKAS_TGFB1_SIGNALING	C2_CGP	1.6e-05	0.000544676
F1	KANG_AR_TARGETS_UP	C2_CGP	1.6e-05	0.000544676
F1	KANG_AR_TARGETS_DN	C2_CGP	1.6e-05	0.000544676
F1	LIU_SMARCA4_TARGETS	C2_CGP	1.6e-05	0.0005494
F1	INGRAM_SHH_TARGETS_DN	C2_CGP	1.7e-05	0.000588265
F1	EBAUER_TARGETS_OF_PAX3_FOXO1_FUSION_UP	C2_CGP	1.7e-05	0.0005946
F1	REACTOME_CHONDROITIN_SULFATE_BIOSYNTHESIS	C2_REACTOME	1.9e-05	0.000626982
F1	NIELSEN_MALIGNAT_FIBROUS_HISTIOCYTOMA_UP	C2_CGP	1.9e-05	0.000626982
F1	POMEROY_MEDULLOBLASTOMA_DESMOPLASIC_VS_CLASSIC_DN	C2_CGP	2e-05	0.000661221
F1	AZARE_NEOPLASTIC_TRANSFORMATION_BY_STAT3_UP	C2_CGP	2.2e-05	0.00072612
F1	NIELSEN_GIST_VS_SYNOVIAL_SARCOMA_UP	C2_CGP	2.2e-05	0.00072612
F1	MANALO_HYPOXIA_UP	C2_CGP	2.4e-05	0.000782951
F1	MOROSETTI_FACIOSCAPULOHUMERAL_MUSCULAR_DISTROPHY_UP	C2_CGP	2.6e-05	0.000833555
F1	NIELSEN_LEIOMYOSARCOMA_CNN1_DN	C2_CGP	2.6e-05	0.000833555
F1	NADLER_OBESITY_UP	C2_CGP	3e-05	0.000954705
F1	ZHONG_SECRETOME_OF_LUNG_CANCER_AND_FIBROBLAST	C2_CGP	3.5e-05	0.00111675
F1	PECE_MAMMARY_STEM_CELL_DN	C2_CGP	3.9e-05	0.00123892
F1	REACTOME_A_TETRASACCHARIDE_LINKER_SEQUENCE_IS_REQUIRED_FOR_GAG_SYNTHESIS	C2_REACTOME	4e-05	0.00124991
F1	PID_LYMPH_ANGIOGENESIS_PATHWAY	C2_canonical_others	5.2e-05	0.00160504
F1	BRUECKNER_TARGETS_OF_MIRLET7A3_DN	C2_CGP	5.5e-05	0.00167803
F1	NAKAYAMA_SOFT_TISSUE_TUMORS_PCA1_UP	C2_CGP	5.8e-05	0.00176036
F1	REACTOME_DEGRADATION_OF_THE_EXTRACELLULAR_MATRIX	C2_REACTOME	5.8e-05	0.00176036
F1	OUELLET_CULTURED_OVARIAN_CANCER_INVASIVE_VS_LMP_DN	C2_CGP	5.8e-05	0.00176036
F1	HALLMARK_UV_RESPONSE_DN	H_hallmark	6e-05	0.0017918
F1	DORSEY_GAB2_TARGETS	C2_CGP	6.6e-05	0.00194925
F1	FRIDMAN_SENESCENCE_UP	C2_CGP	7.1e-05	0.00210255
F1	KEGG_TGF_BETA_SIGNALING_PATHWAY	C2_KEGG	8.7e-05	0.00255235
F1	SWEET_KRAS_TARGETS_UP	C2_CGP	9.6e-05	0.00279166
F1	KANG_IMMORTALIZED_BY_TERT_UP	C2_CGP	0.00011	0.00304601
F1	FRIDMAN_IMMORTALIZATION_DN	C2_CGP	0.00011	0.00312183
F1	SCHOEN_NFKB_SIGNALING	C2_CGP	0.00011	0.00312183
F1	NABA_BASEMENT_MEMBRANES	C2_canonical_others	0.00011	0.00312183
F1	BENPORATH_NOS_TARGETS	C2_CGP	0.00011	0.00322583
F1	NAKAYAMA_SOFT_TISSUE_TUMORS_PCA2_UP	C2_CGP	0.00012	0.00336104
F1	SCHRAETS_MLL_TARGETS_UP	C2_CGP	0.00012	0.00336104
F1	SANA_TNF_SIGNALING_DN	C2_CGP	0.00013	0.003487
F1	LI_AMPLIFIED_IN_LUNG_CANCER	C2_CGP	0.00016	0.00423602
F1	RIGGI_EWING_SARCOMA_PROGENITOR_DN	C2_CGP	0.00016	0.00423602
F1	PID_FRA_PATHWAY	C2_canonical_others	0.00017	0.00459982
F1	HARRIS_BRAIN_CANCER_PROGENITORS	C2_CGP	0.00017	0.00459982
F1	LY_AGING_OLD_UP	C2_CGP	0.00017	0.00467235
F1	REACTOME_GLYCOSAMINOGLYCAN_METABOLISM	C2_REACTOME	0.0002	0.00525741
F1	KIM_MYCN_AMPLIFICATION_TARGETS_DN	C2_CGP	0.0002	0.00525741
F1	COWLING_MYCN_TARGETS	C2_CGP	0.0002	0.00525741
F1	PID_AMB2_NEUTROPHILS_PATHWAY	C2_canonical_others	0.00022	0.00563783
F1	COLLER_MYC_TARGETS_DN	C2_CGP	0.00023	0.00598865
F1	HALLMARK_APICAL_JUNCTION	H_hallmark	0.00023	0.00598865
F1	WAMUNYOKOLI_OVARIAN_CANCER_LMP_DN	C2_CGP	0.00023	0.00598865
F1	CERVERA_SDHB_TARGETS_1_UP	C2_CGP	0.00026	0.00660019
F1	LEE_AGING_MUSCLE_DN	C2_CGP	0.00027	0.00679416
F1	PAL_PRMT5_TARGETS_UP	C2_CGP	0.00028	0.00695026
F1	REACTOME_CHONDROITIN_SULFATE_DERMATAN_SULFATE_METABOLISM	C2_REACTOME	0.00029	0.00715085
F1	TSENG_ADIPOGENIC_POTENTIAL_DN	C2_CGP	0.00029	0.00715085
F1	REACTOME_PLATELET_ADHESION_TO_EXPOSED_COLLAGEN	C2_REACTOME	0.0003	0.00734504
F1	HAEGERSTRAND_RESPONSE_TO_IMATINIB	C2_CGP	0.0003	0.00734504
F1	BERENJENO_ROCK_SIGNALING_NOT_VIA_RHOA_DN	C2_CGP	0.00031	0.0074323
F1	RICKMAN_HEAD_AND_NECK_CANCER_B	C2_CGP	0.00031	0.0074323
F1	MEISSNER_BRAIN_HCP_WITH_H3K4ME2_AND_H3K27ME3	C2_CGP	0.00031	0.0074323
F1	MARCHINI_TRABECTEDIN_RESISTANCE_DN	C2_CGP	0.00033	0.0078904
F1	KOKKINAKIS_METHIONINE_DEPRIVATION_96HR_UP	C2_CGP	0.00033	0.00791493
F1	REACTOME_HEPARAN_SULFATE_HEPARIN_HS_GAG_METABOLISM	C2_REACTOME	0.00035	0.00827318
F1	KHETCHOUMIAN_TRIM24_TARGETS_UP	C2_CGP	0.00035	0.00827318
F1	HINATA_NFKB_MATRIX	C6_oncogenic	0.00037	0.00876568
F1	GERY_CEBP_TARGETS	C2_CGP	0.00044	0.0103616
F1	KOKKINAKIS_METHIONINE_DEPRIVATION_48HR_UP	C2_CGP	0.00047	0.0109603
F1	WU_SILENCED_BY_METHYLATION_IN_BLADDER_CANCER	C2_CGP	0.00053	0.0122077
F1	LOPEZ_MESOTHELIOMA_SURVIVAL_DN	C2_CGP	0.00054	0.0125358
F1	JOSEPH_RESPONSE_TO_SODIUM_BUTYRATE_DN	C2_CGP	0.00056	0.0127491
F1	AMIT_SERUM_RESPONSE_60_MCF10A	C2_CGP	0.00059	0.0131645
F1	LEE_LIVER_CANCER_MYC_E2F1_UP	C2_CGP	0.00059	0.0131645
F1	DELASERNA_MYOD_TARGETS_DN	C2_CGP	0.00059	0.0131645
F1	KYNG_ENVIRONMENTAL_STRESS_RESPONSE_UP	C2_CGP	0.00059	0.0131645
F1	MEL18_DN.V1_UP	C6_oncogenic	0.00061	0.0136873
F1	JI_RESPONSE_TO_FSH_DN	C2_CGP	0.00062	0.0137251
F1	NIKOLSKY_BREAST_CANCER_21Q22_AMPLICON	C2_CGP	0.00064	0.0141837
F1	PID_IL4_2PATHWAY	C2_canonical_others	0.00065	0.0142974
F1	BARIS_THYROID_CANCER_DN	C2_CGP	0.00068	0.0148396
F1	HOSHIDA_LIVER_CANCER_LATE_RECURRENCE_UP	C2_CGP	0.00068	0.0148396
F1	WNT_UP.V1_UP	C6_oncogenic	0.00068	0.0148396
F1	KATSANOU_ELAVL1_TARGETS_DN	C2_CGP	0.00072	0.0155901
F1	ABBUD_LIF_SIGNALING_2_UP	C2_CGP	0.00075	0.0160262
F1	LEE_LIVER_CANCER_E2F1_UP	C2_CGP	0.00079	0.016867
F1	PETROVA_PROX1_TARGETS_DN	C2_CGP	0.00083	0.0175874
F1	MAHADEVAN_GIST_MORPHOLOGICAL_SWITCH	C2_CGP	0.00086	0.0180988
F1	DEMAGALHAES_AGING_DN	C2_CGP	0.00086	0.0180988
F1	CHIARETTI_ACUTE_LYMPHOBLASTIC_LEUKEMIA_ZAP70	C2_CGP	0.00087	0.0181476
F1	SHETH_LIVER_CANCER_VS_TXNIP_LOSS_PAM3	C2_CGP	0.00091	0.0188623
F1	CHIARADONNA_NEOPLASTIC_TRANSFORMATION_CDC25_DN	C2_CGP	0.00091	0.0188623
F1	RUIZ_TNC_TARGETS_UP	C2_CGP	0.00091	0.0188623
F1	MCCLUNG_COCAIN_REWARD_4WK	C2_CGP	0.00095	0.0193818
F1	ZHONG_SECRETOME_OF_LUNG_CANCER_AND_ENDOTHELIUM	C2_CGP	0.00095	0.0193818
F1	GOUYER_TATI_TARGETS_DN	C2_CGP	0.00098	0.0198739
F1	DASU_IL6_SIGNALING_SCAR_DN	C2_CGP	0.00098	0.0198739
F1	VART_KSHV_INFECTION_ANGIOGENIC_MARKERS_UP	C2_CGP	0.001	0.0203447
F1	HOSHIDA_LIVER_CANCER_SURVIVAL_UP	C2_CGP	0.0011	0.021647
F1	PID_INTEGRIN5_PATHWAY	C2_canonical_others	0.0011	0.0218936
F1	LEI_HOXC8_TARGETS_DN	C2_CGP	0.0011	0.0218936
F1	BOYAULT_LIVER_CANCER_SUBCLASS_G56_DN	C2_CGP	0.0011	0.0218936
F1	HALLMARK_APOPTOSIS	H_hallmark	0.0011	0.0218936
F1	SCHAEFFER_PROSTATE_DEVELOPMENT_6HR_UP	C2_CGP	0.0012	0.0233866
F1	MAINA_VHL_TARGETS_DN	C2_CGP	0.0012	0.0243349
F1	MAHAJAN_RESPONSE_TO_IL1A_DN	C2_CGP	0.0013	0.0246866
F1	WONG_ENDMETRIUM_CANCER_DN	C2_CGP	0.0014	0.0265491
F1	VERRECCHIA_RESPONSE_TO_TGFB1_C1	C2_CGP	0.0014	0.0265491
F1	NIELSEN_LEIOMYOSARCOMA_CNN1_UP	C2_CGP	0.0014	0.0265491
F1	MASRI_RESISTANCE_TO_TAMOXIFEN_AND_AROMATASE_INHIBITORS_DN	C2_CGP	0.0014	0.0265491
F1	MCBRYAN_PUBERTAL_BREAST_6_7WK_DN	C2_CGP	0.0014	0.0271238
F1	VERRECCHIA_RESPONSE_TO_TGFB1_C5	C2_CGP	0.0015	0.028934
F1	MIKKELSEN_MCV6_ICP_WITH_H3K4ME3_AND_H3K27ME3	C2_CGP	0.0015	0.028934
F1	ZHU_SKIL_TARGETS_UP	C2_CGP	0.0015	0.028934
F1	DAVICIONI_MOLECULAR_ARMS_VS_ERMS_DN	C2_CGP	0.0016	0.0296731
F1	REACTOME_CELL_SURFACE_INTERACTIONS_AT_THE_VASCULAR_WALL	C2_REACTOME	0.0016	0.0296731
F1	GAUSSMANN_MLL_AF4_FUSION_TARGETS_F_UP	C2_CGP	0.0016	0.0301348
F1	GUO_HEX_TARGETS_UP	C2_CGP	0.0017	0.0305042
F1	REACTOME_PLATELET_ACTIVATION_SIGNALING_AND_AGGREGATION	C2_REACTOME	0.0017	0.0318207
F1	HINATA_NFKB_TARGETS_FIBROBLAST_UP	C2_CGP	0.0018	0.0324694
F1	SHEPARD_BMYB_MORPHOLINO_DN	C2_CGP	0.0018	0.032884
F1	GAUSSMANN_MLL_AF4_FUSION_TARGETS_B_UP	C2_CGP	0.0019	0.0337322
F1	SEKI_INFLAMMATORY_RESPONSE_LPS_DN	C2_CGP	0.0019	0.0337322
F1	PID_INTEGRIN_A9B1_PATHWAY	C2_canonical_others	0.002	0.0365711
F1	MURATA_VIRULENCE_OF_H_PILORI	C2_CGP	0.002	0.0365711
F1	SMITH_TERT_TARGETS_DN	C2_CGP	0.0021	0.0375157
F1	LEIN_CHOROID_PLEXUS_MARKERS	C2_CGP	0.0022	0.0386014
F1	P53_DN.V1_UP	C6_oncogenic	0.0022	0.0388219
F1	KRAS.DF.V1_UP	C6_oncogenic	0.0022	0.0388219
F1	PID_TOLL_ENDOGENOUS_PATHWAY	C2_canonical_others	0.0022	0.0388579
F1	BACOLOD_RESISTANCE_TO_ALKYLATING_AGENTS_UP	C2_CGP	0.0022	0.0388579
F1	ALONSO_METASTASIS_UP	C2_CGP	0.0022	0.0390998
F1	GRAESSMANN_RESPONSE_TO_MC_AND_SERUM_DEPRIVATION_UP	C2_CGP	0.0023	0.0396959
F1	HALLMARK_HYPOXIA	H_hallmark	0.0025	0.043436
F1	BROWNE_HCMV_INFECTION_20HR_DN	C2_CGP	0.0028	0.0478738
F1	HUMMERICH_SKIN_CANCER_PROGRESSION_DN	C2_CGP	0.0029	0.0491058
F1	WINZEN_DEGRADED_VIA_KHSRP	C2_CGP	0.003	0.0503538
F1	PYEON_CANCER_HEAD_AND_NECK_VS_CERVICAL_DN	C2_CGP	0.003	0.0513725
F1	RORIE_TARGETS_OF_EWSR1_FLI1_FUSION_UP	C2_CGP	0.0032	0.0548599
F1	LABBE_TARGETS_OF_TGFB1_AND_WNT3A_UP	C2_CGP	0.0034	0.0572768
F1	REACTOME_GPVI_MEDIATED_ACTIVATION_CASCADE	C2_REACTOME	0.0035	0.0579894
F1	NOJIMA_SFRP2_TARGETS_UP	C2_CGP	0.0035	0.0579894
F1	PID_SYNDECAN_4_PATHWAY	C2_canonical_others	0.0037	0.0611647
F1	BERENJENO_TRANSFORMED_BY_RHOA_FOREVER_DN	C2_CGP	0.0037	0.0611647
F1	SIMBULAN_PARP1_TARGETS_UP	C2_CGP	0.0037	0.0611647
F1	LAIHO_COLORECTAL_CANCER_SERRATED_UP	C2_CGP	0.0038	0.0623049
F1	PID_SYNDECAN_2_PATHWAY	C2_canonical_others	0.0039	0.0646275
F1	SCHAEFFER_PROSTATE_DEVELOPMENT_12HR_UP	C2_CGP	0.004	0.0651345
F1	HOOI_ST7_TARGETS_DN	C2_CGP	0.0041	0.0665727
F1	PID_INTEGRIN_A4B1_PATHWAY	C2_canonical_others	0.0042	0.0670223
F1	ZHENG_IL22_SIGNALING_DN	C2_CGP	0.0042	0.0670223
F1	GRADE_COLON_VS_RECTAL_CANCER_UP	C2_CGP	0.0042	0.0670223
F1	MARKEY_RB1_CHRONIC_LOF_UP	C2_CGP	0.0042	0.0670223
F1	LABBE_WNT3A_TARGETS_UP	C2_CGP	0.0042	0.0670223
F1	WEIGEL_OXIDATIVE_STRESS_BY_TBH_AND_H2O2	C2_CGP	0.0044	0.070424
F1	YAO_TEMPORAL_RESPONSE_TO_PROGESTERONE_CLUSTER_15	C2_CGP	0.0044	0.070424
F1	MODY_HIPPOCAMPUS_NEONATAL	C2_CGP	0.0047	0.0742809
F1	INGRAM_SHH_TARGETS_UP	C2_CGP	0.0047	0.074432
F1	NING_CHRONIC_OBSTRUCTIVE_PULMONARY_DISEASE_DN	C2_CGP	0.0047	0.074432
F1	CHIARADONNA_NEOPLASTIC_TRANSFORMATION_CDC25_UP	C2_CGP	0.0049	0.0759596
F1	DACOSTA_ERCC3_ALLELE_XPCS_VS_TTD_DN	C2_CGP	0.005	0.0770971
F1	HUANG_FOXA2_TARGETS_DN	C2_CGP	0.005	0.0770971
F1	JAK2_DN.V1_UP	C6_oncogenic	0.0052	0.0796383
F1	NEWMAN_ERCC6_TARGETS_DN	C2_CGP	0.0052	0.0796383
F1	AMIT_EGF_RESPONSE_60_MCF10A	C2_CGP	0.0052	0.0796383
F1	SMID_BREAST_CANCER_RELAPSE_IN_LUNG_DN	C2_CGP	0.0052	0.0796383
F1	NAKAMURA_ADIPOGENESIS_LATE_DN	C2_CGP	0.0052	0.0796383
F1	QI_HYPOXIA_TARGETS_OF_HIF1A_AND_FOXA2	C2_CGP	0.0052	0.0796383
F1	TAKEDA_TARGETS_OF_NUP98_HOXA9_FUSION_6HR_DN	C2_CGP	0.0055	0.0830323
F1	HERNANDEZ_MITOTIC_ARREST_BY_DOCETAXEL_1_DN	C2_CGP	0.0055	0.0830323
F1	NAKAMURA_ADIPOGENESIS_EARLY_DN	C2_CGP	0.0055	0.0830323
F1	PANGAS_TUMOR_SUPPRESSION_BY_SMAD1_AND_SMAD5_UP	C2_CGP	0.0057	0.0855658
F1	HAN_JNK_SINGALING_DN	C2_CGP	0.0058	0.0867552
F1	PDGF_ERK_DN.V1_UP	C6_oncogenic	0.006	0.0888275
F1	FUJII_YBX1_TARGETS_UP	C2_CGP	0.0064	0.0946683
F1	MIKKELSEN_IPS_HCP_WITH_H3_UNMETHYLATED	C2_CGP	0.0064	0.0946683
F1	MCCLUNG_DELTA_FOSB_TARGETS_2WK	C2_CGP	0.0067	0.0982114
F1	KUNINGER_IGF1_VS_PDGFB_TARGETS_DN	C2_CGP	0.0067	0.0982114
F1	VANTVEER_BREAST_CANCER_BRCA1_DN	C2_CGP	0.0067	0.0982114
F1	JOHANSSON_BRAIN_CANCER_EARLY_VS_LATE_DN	C2_CGP	0.007	0.102465
F1	ZHAN_MULTIPLE_MYELOMA_MF_UP	C2_CGP	0.0073	0.106705
F1	CSR_EARLY_UP.V1_DN	C6_oncogenic	0.0074	0.106705
F1	BEGUM_TARGETS_OF_PAX3_FOXO1_FUSION_DN	C2_CGP	0.0077	0.109342
F1	BURTON_ADIPOGENESIS_4	C2_CGP	0.0077	0.109342
F1	LEE_AGING_MUSCLE_UP	C2_CGP	0.0077	0.109342
F1	BROWNE_HCMV_INFECTION_30MIN_UP	C2_CGP	0.0077	0.109342
F1	DELACROIX_RAR_TARGETS_UP	C2_CGP	0.0077	0.109342
F1	TSUNODA_CISPLATIN_RESISTANCE_DN	C2_CGP	0.0087	0.123485
F1	RAPA_EARLY_UP.V1_UP	C6_oncogenic	0.0088	0.124238
F1	APRELIKOVA_BRCA1_TARGETS	C2_CGP	0.009	0.127663
F1	PID_ANGIOPOIETIN_RECEPTOR_PATHWAY	C2_canonical_others	0.0094	0.131877
F1	KENNY_CTNNB1_TARGETS_DN	C2_CGP	0.0094	0.131877
F1	DURAND_STROMA_NS_UP	C2_CGP	0.0094	0.132061
F1	SCHAEFFER_PROSTATE_DEVELOPMENT_12HR_DN	C2_CGP	0.0098	0.135687
F1	BURTON_ADIPOGENESIS_7	C2_CGP	0.0098	0.135687
F1	LANDIS_ERBB2_BREAST_PRENEOPLASTIC_DN	C2_CGP	0.011	0.144714
F1	BURTON_ADIPOGENESIS_11	C2_CGP	0.011	0.144714
F1	HUPER_BREAST_BASAL_VS_LUMINAL_UP	C2_CGP	0.011	0.144714
F1	KORKOLA_YOLK_SAC_TUMOR	C2_CGP	0.011	0.149526
F1	CONCANNON_APOPTOSIS_BY_EPOXOMICIN_DN	C2_CGP	0.011	0.153424
F1	PID_NOTCH_PATHWAY	C2_canonical_others	0.011	0.153424
F1	ZHENG_GLIOBLASTOMA_PLASTICITY_DN	C2_CGP	0.011	0.153424
F1	LY_AGING_OLD_DN	C2_CGP	0.012	0.157332
F1	WIEDERSCHAIN_TARGETS_OF_BMI1_AND_PCGF2	C2_CGP	0.012	0.157332
F1	CORDENONSI_YAP_CONSERVED_SIGNATURE	C6_oncogenic	0.012	0.157332
F1	SNF5_DN.V1_UP	C6_oncogenic	0.012	0.161249
F1	WANG_PROSTATE_CANCER_ANDROGEN_INDEPENDENT	C2_CGP	0.012	0.161249
F1	KANNAN_TP53_TARGETS_UP	C2_CGP	0.012	0.161249
F1	AKT_UP_MTOR_DN.V1_DN	C6_oncogenic	0.013	0.167587
F1	VEGF_A_UP.V1_UP	C6_oncogenic	0.013	0.167587
F1	PID_ENDOTHELIN_PATHWAY	C2_canonical_others	0.013	0.169618
F1	SAMOLS_TARGETS_OF_KHSV_MIRNAS_DN	C2_CGP	0.013	0.169618
F1	DASU_IL6_SIGNALING_UP	C2_CGP	0.013	0.169618
F1	NAKAMURA_ADIPOGENESIS_EARLY_UP	C2_CGP	0.013	0.174613
F1	TURASHVILI_BREAST_DUCTAL_CARCINOMA_VS_LOBULAR_NORMAL_DN	C2_CGP	0.014	0.178579
F1	HERNANDEZ_MITOTIC_ARREST_BY_DOCETAXEL_2_UP	C2_CGP	0.014	0.178579
F1	ISSAEVA_MLL2_TARGETS	C2_CGP	0.014	0.178579
F1	AKT_UP.V1_DN	C6_oncogenic	0.014	0.182684
F1	KIM_BIPOLAR_DISORDER_OLIGODENDROCYTE_DENSITY_CORR_DN	C2_CGP	0.014	0.183093
F1	ESC_J1_UP_LATE.V1_UP	C6_oncogenic	0.015	0.187246
F1	RAMASWAMY_METASTASIS_UP	C2_CGP	0.015	0.187629
F1	LEF1_UP.V1_UP	C6_oncogenic	0.015	0.188985
F1	E2F1_UP.V1_DN	C6_oncogenic	0.015	0.191062
F1	RHODES_CANCER_META_SIGNATURE	C2_CGP	0.015	0.191062
F1	VANASSE_BCL2_TARGETS_DN	C2_CGP	0.015	0.191062
F1	TAKEDA_TARGETS_OF_NUP98_HOXA9_FUSION_8D_DN	C2_CGP	0.015	0.19536
F1	P53_DN.V1_DN	C6_oncogenic	0.016	0.197692
F11	PECE_MAMMARY_STEM_CELL_UP	C2_CGP	5.3e-12	1.5e-09
F11	LI_AMPLIFIED_IN_LUNG_CANCER	C2_CGP	7.1e-11	1.92e-08
F11	YAMASHITA_LIVER_CANCER_WITH_EPCAM_UP	C2_CGP	1.2e-10	3.13e-08
F11	TIEN_INTESTINE_PROBIOTICS_2HR_UP	C2_CGP	1.3e-10	3.13e-08
F11	DAZARD_UV_RESPONSE_CLUSTER_G1	C2_CGP	3.2e-10	7.27e-08
F11	CHNG_MULTIPLE_MYELOMA_HYPERPLOID_UP	C2_CGP	7.5e-09	1.6273e-06
F11	DIAZ_CHRONIC_MEYLOGENOUS_LEUKEMIA_DN	C2_CGP	2.5e-08	5.1212e-06
F11	FLOTHO_PEDIATRIC_ALL_THERAPY_RESPONSE_UP	C2_CGP	4.5e-07	8.89329e-05
F11	LEE_LIVER_CANCER_SURVIVAL_DN	C2_CGP	5.1e-07	9.54219e-05
F11	BILANGES_SERUM_RESPONSE_TRANSLATION	C2_CGP	3.6e-06	0.000644427
F11	NUTT_GBM_VS_AO_GLIOMA_DN	C2_CGP	5.5e-06	0.00095159
F11	GNATENKO_PLATELET_SIGNATURE	C2_CGP	6.1e-06	0.00101173
F11	POMEROY_MEDULLOBLASTOMA_PROGNOSIS_DN	C2_CGP	7.4e-06	0.00118215
F11	NING_CHRONIC_OBSTRUCTIVE_PULMONARY_DISEASE_DN	C2_CGP	2.2e-05	0.00319493
F11	KAYO_AGING_MUSCLE_DN	C2_CGP	2.2e-05	0.00319493
F11	HOLLEMAN_VINCRISTINE_RESISTANCE_ALL_DN	C2_CGP	2.2e-05	0.00319493
F11	VIETOR_IFRD1_TARGETS	C2_CGP	3.5e-05	0.00488349
F11	DANG_MYC_TARGETS_UP	C2_CGP	4.4e-05	0.00595442
F11	LIU_COMMON_CANCER_GENES	C2_CGP	5.2e-05	0.0067804
F11	KIM_LRRC3B_TARGETS	C2_CGP	9.1e-05	0.0115467
F11	JIANG_AGING_CEREBRAL_CORTEX_UP	C2_CGP	0.00014	0.0178969
F11	MATTIOLI_MGUS_VS_PCL	C2_CGP	0.00018	0.0221629
F11	WIERENGA_PML_INTERACTOME	C2_CGP	0.00022	0.0252941
F11	YANAGISAWA_LUNG_CANCER_RECURRENCE	C2_CGP	0.00023	0.0265089
F11	MODY_HIPPOCAMPUS_PRENATAL	C2_CGP	0.00025	0.0277685
F11	HOSHIDA_LIVER_CANCER_SUBCLASS_S2	C2_CGP	0.00033	0.035815
F11	TONG_INTERACT_WITH_PTTG1	C2_CGP	0.00047	0.0498136
F11	DISTECHE_ESCAPED_FROM_X_INACTIVATION	C2_CGP	0.00064	0.0661908
F11	HOLLEMAN_VINCRISTINE_RESISTANCE_B_ALL_DN	C2_CGP	0.00086	0.0867058
F11	FLECHNER_PBL_KIDNEY_TRANSPLANT_OK_VS_DONOR_UP	C2_CGP	0.00089	0.0877794
F11	BILANGES_RAPAMYCIN_SENSITIVE_VIA_TSC1_AND_TSC2	C2_CGP	0.0012	0.112883
F11	HEDENFALK_BREAST_CANCER_BRACX_UP	C2_CGP	0.0014	0.131014
F11	HILLION_HMGA1_TARGETS	C2_CGP	0.0015	0.136633
F11	MALONEY_RESPONSE_TO_17AAG_DN	C2_CGP	0.0015	0.138853
F11	TAKAO_RESPONSE_TO_UVB_RADIATION_UP	C2_CGP	0.0018	0.157046
F11	HILLION_HMGA1B_TARGETS	C2_CGP	0.0019	0.164913
F11	GRUETZMANN_PANCREATIC_CANCER_DN	C2_CGP	0.0022	0.18113
F11	SANA_TNF_SIGNALING_DN	C2_CGP	0.0022	0.18113
F12	FLOTHO_PEDIATRIC_ALL_THERAPY_RESPONSE_UP	C2_CGP	1.7e-10	3.8e-08
F12	HOLLEMAN_VINCRISTINE_RESISTANCE_ALL_DN	C2_CGP	2e-09	4.27e-07
F12	MODY_HIPPOCAMPUS_PRENATAL	C2_CGP	2.2e-09	4.61e-07
F12	POMEROY_MEDULLOBLASTOMA_DESMOPLASIC_VS_CLASSIC_DN	C2_CGP	1.2e-08	2.36e-06
F12	TIEN_INTESTINE_PROBIOTICS_2HR_UP	C2_CGP	1.3e-08	2.534e-06
F12	LEE_LIVER_CANCER_SURVIVAL_DN	C2_CGP	2.5e-08	4.598e-06
F12	BILANGES_SERUM_RESPONSE_TRANSLATION	C2_CGP	6.2e-08	1.0672e-05
F12	NUTT_GBM_VS_AO_GLIOMA_DN	C2_CGP	1.1e-07	1.7755e-05
F12	DANG_MYC_TARGETS_UP	C2_CGP	1.2e-07	1.8888e-05
F12	POMEROY_MEDULLOBLASTOMA_PROGNOSIS_DN	C2_CGP	1.5e-07	2.396e-05
F12	DAZARD_UV_RESPONSE_CLUSTER_G1	C2_CGP	7.1e-07	0.000106549
F12	PURBEY_TARGETS_OF_CTBP1_AND_SATB1_UP	C2_CGP	2.4e-06	0.000349592
F12	BYSTROEM_CORRELATED_WITH_IL5_UP	C2_CGP	9.7e-06	0.00135269
F12	LEE_LIVER_CANCER_MYC_UP	C2_CGP	1.4e-05	0.00183351
F12	TONG_INTERACT_WITH_PTTG1	C2_CGP	1.6e-05	0.00208106
F12	ZHOU_TNF_SIGNALING_4HR	C2_CGP	1.7e-05	0.00218004
F12	NING_CHRONIC_OBSTRUCTIVE_PULMONARY_DISEASE_DN	C2_CGP	2.2e-05	0.00272073
F12	HOLLEMAN_ASPARAGINASE_RESISTANCE_B_ALL_UP	C2_CGP	5.8e-05	0.00704142
F12	ACEVEDO_NORMAL_TISSUE_ADJACENT_TO_LIVER_TUMOR_UP	C2_CGP	7.1e-05	0.0082674
F12	MALONEY_RESPONSE_TO_17AAG_DN	C2_CGP	7.9e-05	0.00900418
F12	DIRMEIER_LMP1_RESPONSE_LATE_DN	C2_CGP	9.1e-05	0.0100663
F12	HILLION_HMGA1B_TARGETS	C2_CGP	0.00011	0.0114225
F12	MCBRYAN_PUBERTAL_BREAST_3_4WK_DN	C2_CGP	0.00016	0.0166324
F12	GRUETZMANN_PANCREATIC_CANCER_DN	C2_CGP	0.00021	0.0217647
F12	WIERENGA_PML_INTERACTOME	C2_CGP	0.00022	0.0217647
F12	YANAGISAWA_LUNG_CANCER_RECURRENCE	C2_CGP	0.00023	0.0219063
F12	GNATENKO_PLATELET_SIGNATURE	C2_CGP	0.00023	0.0219063
F12	ZHAN_MULTIPLE_MYELOMA_HP_UP	C2_CGP	0.00023	0.0219063
F12	HALLMARK_MYC_TARGETS_V1	H_hallmark	0.00028	0.025435
F12	ABE_INNER_EAR	C2_CGP	0.00033	0.029589
F12	NEBEN_AML_WITH_FLT3_OR_NRAS_DN	C2_CGP	0.00054	0.0480964
F12	WHITESIDE_CISPLATIN_RESISTANCE_DN	C2_CGP	0.00064	0.0556003
F12	HOLLEMAN_VINCRISTINE_RESISTANCE_B_ALL_DN	C2_CGP	0.00086	0.0731049
F12	KYNG_RESPONSE_TO_H2O2_VIA_ERCC6	C2_CGP	0.00098	0.0802454
F12	NGO_MALIGNANT_GLIOMA_1P_LOH	C2_CGP	0.00098	0.0802454
F12	BILANGES_RAPAMYCIN_SENSITIVE_VIA_TSC1_AND_TSC2	C2_CGP	0.0012	0.094069
F12	HILLION_HMGA1_TARGETS	C2_CGP	0.0015	0.116759
F12	SANA_RESPONSE_TO_IFNG_DN	C2_CGP	0.0018	0.137216
F12	BHATTACHARYA_EMBRYONIC_STEM_CELL	C2_CGP	0.0018	0.137216
F12	VIETOR_IFRD1_TARGETS	C2_CGP	0.0019	0.137216
F12	HOLLEMAN_ASPARAGINASE_RESISTANCE_ALL_UP	C2_CGP	0.0019	0.137216
F12	ALCALA_APOPTOSIS	C2_CGP	0.002	0.147
F12	BRACHAT_RESPONSE_TO_METHOTREXATE_DN	C2_CGP	0.0026	0.185333
F12	BOGNI_TREATMENT_RELATED_MYELOID_LEUKEMIA_UP	C2_CGP	0.0028	0.196565
F12	MATTIOLI_MGUS_VS_PCL	C2_CGP	0.0029	0.197202
F13	MUELLER_METHYLATED_IN_GLIOBLASTOMA	C2_CGP	1.1e-11	5.5e-09
F13	PROVENZANI_METASTASIS_DN	C2_CGP	1.6e-10	7.09e-08
F13	TURASHVILI_BREAST_LOBULAR_CARCINOMA_VS_LOBULAR_NORMAL_UP	C2_CGP	2.3e-10	9.12e-08
F13	SENGUPTA_NASOPHARYNGEAL_CARCINOMA_WITH_LMP1_DN	C2_CGP	5.7e-10	2.051e-07
F13	AIGNER_ZEB1_TARGETS	C2_CGP	7e-10	2.338e-07
F13	SABATES_COLORECTAL_ADENOMA_UP	C2_CGP	2.1e-09	6.497e-07
F13	P53_DN.V1_UP	C6_oncogenic	3.3e-09	9.303e-07
F13	ROY_WOUND_BLOOD_VESSEL_DN	C2_CGP	3.4e-09	9.303e-07
F13	YANG_BREAST_CANCER_ESR1_DN	C2_CGP	8.9e-09	2.266e-06
F13	SARRIO_EPITHELIAL_MESENCHYMAL_TRANSITION_DN	C2_CGP	1e-08	2.4928e-06
F13	BOSCO_EPITHELIAL_DIFFERENTIATION_MODULE	C2_CGP	1.2e-08	2.733e-06
F13	MCBRYAN_PUBERTAL_TGFB1_TARGETS_DN	C2_CGP	2.3e-08	4.9074e-06
F13	GU_PDEF_TARGETS_DN	C2_CGP	5.3e-08	1.09647e-05
F13	SMID_BREAST_CANCER_RELAPSE_IN_BRAIN_UP	C2_CGP	8.2e-08	1.60766e-05
F13	POOLA_INVASIVE_BREAST_CANCER_DN	C2_CGP	1e-07	1.89786e-05
F13	MISHRA_CARCINOMA_ASSOCIATED_FIBROBLAST_DN	C2_CGP	6.6e-07	0.000119294
F13	CHANG_IMMORTALIZED_BY_HPV31_DN	C2_CGP	1e-06	0.00017302
F13	SHETH_LIVER_CANCER_VS_TXNIP_LOSS_PAM3	C2_CGP	1.3e-06	0.000210962
F13	MILICIC_FAMILIAL_ADENOMATOUS_POLYPOSIS_UP	C2_CGP	2e-06	0.000304741
F13	YAO_TEMPORAL_RESPONSE_TO_PROGESTERONE_CLUSTER_9	C2_CGP	2e-06	0.000304741
F13	PECE_MAMMARY_STEM_CELL_UP	C2_CGP	2.6e-06	0.000388747
F13	HUMMERICH_SKIN_CANCER_PROGRESSION_UP	C2_CGP	5.4e-06	0.000779318
F13	KOHOUTEK_CCNT1_TARGETS	C2_CGP	1.1e-05	0.00147534
F13	REACTOME_CELL_CELL_JUNCTION_ORGANIZATION	C2_REACTOME	1.1e-05	0.00147806
F13	LI_AMPLIFIED_IN_LUNG_CANCER	C2_CGP	1.2e-05	0.00147806
F13	ESC_J1_UP_LATE.V1_UP	C6_oncogenic	1.2e-05	0.00147806
F13	LIEN_BREAST_CARCINOMA_METAPLASTIC_VS_DUCTAL_DN	C2_CGP	1.3e-05	0.00160162
F13	KRAS.LUNG_UP.V1_DN	C6_oncogenic	1.6e-05	0.00187092
F13	HUPER_BREAST_BASAL_VS_LUMINAL_UP	C2_CGP	1.7e-05	0.00200328
F13	ONDER_CDH1_TARGETS_3_DN	C2_CGP	1.8e-05	0.00210208
F13	AMIT_SERUM_RESPONSE_240_MCF10A	C2_CGP	2.3e-05	0.00254179
F13	KIM_RESPONSE_TO_TSA_AND_DECITABINE_UP	C2_CGP	2.6e-05	0.00280401
F13	RASHI_RESPONSE_TO_IONIZING_RADIATION_2	C2_CGP	2.9e-05	0.00308121
F13	TAKEDA_TARGETS_OF_NUP98_HOXA9_FUSION_10D_DN	C2_CGP	3e-05	0.00312735
F13	LEE_LIVER_CANCER_ACOX1_UP	C2_CGP	3.4e-05	0.00343181
F13	JECHLINGER_EPITHELIAL_TO_MESENCHYMAL_TRANSITION_DN	C2_CGP	4.1e-05	0.00403181
F13	REACTOME_ADHERENS_JUNCTIONS_INTERACTIONS	C2_REACTOME	4.6e-05	0.00430758
F13	SMID_BREAST_CANCER_RELAPSE_IN_PLEURA_DN	C2_CGP	4.6e-05	0.00430758
F13	REACTOME_CELL_JUNCTION_ORGANIZATION	C2_REACTOME	4.9e-05	0.00447523
F13	BMI1_DN_MEL18_DN.V1_DN	C6_oncogenic	5.1e-05	0.00447523
F13	MEL18_DN.V1_DN	C6_oncogenic	5.1e-05	0.00447523
F13	GILDEA_METASTASIS	C2_CGP	7.3e-05	0.0063617
F13	VANDESLUIS_COMMD1_TARGETS_GROUP_3_UP	C2_CGP	7.5e-05	0.00637864
F13	CROMER_METASTASIS_DN	C2_CGP	8.3e-05	0.00691602
F13	LIANG_SILENCED_BY_METHYLATION_UP	C2_CGP	9.1e-05	0.00740729
F13	SCHUETZ_BREAST_CANCER_DUCTAL_INVASIVE_DN	C2_CGP	0.00011	0.00846113
F13	OHM_EMBRYONIC_CARCINOMA_UP	C2_CGP	0.00012	0.00984858
F13	DOANE_BREAST_CANCER_CLASSES_DN	C2_CGP	0.00013	0.0102479
F13	AMIT_SERUM_RESPONSE_480_MCF10A	C2_CGP	0.00016	0.0119637
F13	QI_PLASMACYTOMA_DN	C2_CGP	0.00018	0.0132174
F13	LABBE_TARGETS_OF_TGFB1_AND_WNT3A_DN	C2_CGP	0.00019	0.0140683
F13	RICKMAN_TUMOR_DIFFERENTIATED_WELL_VS_MODERATELY_DN	C2_CGP	0.00021	0.0149526
F13	WOO_LIVER_CANCER_RECURRENCE_UP	C2_CGP	0.00023	0.0155029
F13	LIU_CDX2_TARGETS_DN	C2_CGP	0.00023	0.0155029
F13	LINDGREN_BLADDER_CANCER_CLUSTER_2A_UP	C2_CGP	0.00023	0.0155029
F13	NADELLA_PRKAR1A_TARGETS_UP	C2_CGP	0.00023	0.0155029
F13	SATO_SILENCED_BY_METHYLATION_IN_PANCREATIC_CANCER_2	C2_CGP	0.00023	0.0155029
F13	WANG_CISPLATIN_RESPONSE_AND_XPC_UP	C2_CGP	0.00024	0.0156952
F13	REACTOME_CELL_CELL_COMMUNICATION	C2_REACTOME	0.00025	0.0156952
F13	SESTO_RESPONSE_TO_UV_C0	C2_CGP	0.00025	0.0156952
F13	ZUCCHI_METASTASIS_DN	C2_CGP	0.00025	0.0156952
F13	LANDIS_BREAST_CANCER_PROGRESSION_UP	C2_CGP	0.00027	0.0165972
F13	BOYAULT_LIVER_CANCER_SUBCLASS_G1_UP	C2_CGP	0.00028	0.0169754
F13	HALLMARK_ESTROGEN_RESPONSE_LATE	H_hallmark	0.00028	0.0169941
F13	ZHENG_IL22_SIGNALING_UP	C2_CGP	0.00037	0.0220768
F13	YEGNASUBRAMANIAN_PROSTATE_CANCER	C2_CGP	0.0004	0.0235701
F13	MISSIAGLIA_REGULATED_BY_METHYLATION_UP	C2_CGP	0.00043	0.0247737
F13	LIANG_SILENCED_BY_METHYLATION_2	C2_CGP	0.00044	0.0253749
F13	RB_P130_DN.V1_DN	C6_oncogenic	0.00051	0.0289789
F13	DORN_ADENOVIRUS_INFECTION_24HR_UP	C2_CGP	0.00054	0.029832
F13	MALIK_REPRESSED_BY_ESTROGEN	C2_CGP	0.00054	0.029832
F13	WAMUNYOKOLI_OVARIAN_CANCER_GRADES_1_2_UP	C2_CGP	0.00061	0.0331916
F13	LEE_LIVER_CANCER_CIPROFIBRATE_UP	C2_CGP	0.00068	0.0365602
F13	HUMMERICH_MALIGNANT_SKIN_TUMOR_UP	C2_CGP	0.00075	0.0388694
F13	LEE_LIVER_CANCER_MYC_TGFA_UP	C2_CGP	0.00075	0.0388694
F13	ISSAEVA_MLL2_TARGETS	C2_CGP	0.00075	0.0388694
F13	LANDIS_ERBB2_BREAST_TUMORS_324_UP	C2_CGP	0.00083	0.0417189
F13	TURASHVILI_BREAST_NORMAL_DUCTAL_VS_LOBULAR_UP	C2_CGP	0.00083	0.0417189
F13	RODRIGUES_NTN1_TARGETS_DN	C2_CGP	0.00087	0.0432788
F13	FURUKAWA_DUSP6_TARGETS_PCI35_UP	C2_CGP	0.00091	0.0446618
F13	DELPUECH_FOXO3_TARGETS_UP	C2_CGP	0.00095	0.0461679
F13	HUMMERICH_BENIGN_SKIN_TUMOR_UP	C2_CGP	0.00098	0.0467363
F13	LEE_LIVER_CANCER_HEPATOBLAST	C2_CGP	0.00098	0.0467363
F13	ESC_V6.5_UP_EARLY.V1_DN	C6_oncogenic	0.001	0.0475447
F13	ESC_J1_UP_EARLY.V1_UP	C6_oncogenic	0.0011	0.0505715
F13	BOYAULT_LIVER_CANCER_SUBCLASS_G6_DN	C2_CGP	0.0011	0.0511816
F13	ONDER_CDH1_TARGETS_1_DN	C2_CGP	0.0012	0.0551002
F13	CHIANG_LIVER_CANCER_SUBCLASS_CTNNB1_DN	C2_CGP	0.0012	0.0551002
F13	HERNANDEZ_MITOTIC_ARREST_BY_DOCETAXEL_2_DN	C2_CGP	0.0012	0.0551259
F13	SMID_BREAST_CANCER_LUMINAL_A_DN	C2_CGP	0.0012	0.0551259
F13	GCNP_SHH_UP_LATE.V1_DN	C6_oncogenic	0.0013	0.0572234
F13	MOHANKUMAR_TLX1_TARGETS_DN	C2_CGP	0.0013	0.0579433
F13	BIOCARTA_MTA3_PATHWAY	C2_BIOCARTA	0.0014	0.058511
F13	HATADA_METHYLATED_IN_LUNG_CANCER_DN	C2_CGP	0.0014	0.058511
F13	LANDEMAINE_LUNG_METASTASIS	C2_CGP	0.0014	0.058511
F13	JACKSON_DNMT1_TARGETS_UP	C2_CGP	0.0014	0.0589935
F13	ELVIDGE_HYPOXIA_UP	C2_CGP	0.0014	0.0589935
F13	MEISSNER_BRAIN_HCP_WITH_H3K27ME3	C2_CGP	0.0015	0.0610515
F13	WALLACE_PROSTATE_CANCER_UP	C2_CGP	0.0015	0.062465
F13	FRASOR_RESPONSE_TO_ESTRADIOL_DN	C2_CGP	0.0017	0.0660736
F13	LEF1_UP.V1_DN	C6_oncogenic	0.0017	0.0660736
F13	SMID_BREAST_CANCER_RELAPSE_IN_LUNG_UP	C2_CGP	0.0017	0.067032
F13	LEF1_UP.V1_UP	C6_oncogenic	0.0017	0.0676549
F13	P53_DN.V1_DN	C6_oncogenic	0.0019	0.072788
F13	LI_WILMS_TUMOR_VS_FETAL_KIDNEY_1_UP	C2_CGP	0.0019	0.0736166
F13	LTE2_UP.V1_UP	C6_oncogenic	0.002	0.0744512
F13	RORIE_TARGETS_OF_EWSR1_FLI1_FUSION_DN	C2_CGP	0.002	0.0769583
F13	GAUSSMANN_MLL_AF4_FUSION_TARGETS_E_UP	C2_CGP	0.0021	0.0785889
F13	LEIN_CHOROID_PLEXUS_MARKERS	C2_CGP	0.0022	0.0805021
F13	MISHRA_CARCINOMA_ASSOCIATED_FIBROBLAST_UP	C2_CGP	0.0022	0.0809812
F13	DAZARD_UV_RESPONSE_CLUSTER_G24	C2_CGP	0.0022	0.0809812
F13	RICKMAN_HEAD_AND_NECK_CANCER_A	C2_CGP	0.0023	0.0822326
F13	HINATA_NFKB_TARGETS_KERATINOCYTE_UP	C2_CGP	0.0023	0.0822326
F13	HALLMARK_APICAL_JUNCTION	H_hallmark	0.0023	0.0822326
F13	MEK_UP.V1_UP	C6_oncogenic	0.0023	0.0822326
F13	CHEN_LUNG_CANCER_SURVIVAL	C2_CGP	0.0024	0.0836416
F13	KAMIKUBO_MYELOID_CEBPA_NETWORK	C2_CGP	0.0024	0.0836416
F13	PAL_PRMT5_TARGETS_DN	C2_CGP	0.0026	0.0897249
F13	HALLMARK_ESTROGEN_RESPONSE_EARLY	H_hallmark	0.0027	0.0923746
F13	OHM_METHYLATED_IN_ADULT_CANCERS	C2_CGP	0.0028	0.095211
F13	LABBE_TGFB1_TARGETS_DN	C2_CGP	0.003	0.0991463
F13	WATANABE_RECTAL_CANCER_RADIOTHERAPY_RESPONSIVE_UP	C2_CGP	0.0032	0.105595
F13	PDGF_UP.V1_DN	C6_oncogenic	0.0032	0.105595
F13	DAZARD_UV_RESPONSE_CLUSTER_G2	C2_CGP	0.0032	0.105595
F13	DORN_ADENOVIRUS_INFECTION_12HR_UP	C2_CGP	0.0032	0.105595
F13	DIRMEIER_LMP1_RESPONSE_LATE_DN	C2_CGP	0.0035	0.111223
F13	TSENG_ADIPOGENIC_POTENTIAL_UP	C2_CGP	0.0035	0.111223
F13	ALK_DN.V1_DN	C6_oncogenic	0.0035	0.111223
F13	RIZ_ERYTHROID_DIFFERENTIATION_6HR	C2_CGP	0.0039	0.124538
F13	PACHER_TARGETS_OF_IGF1_AND_IGF2_UP	C2_CGP	0.0047	0.146424
F13	YOSHIOKA_LIVER_CANCER_EARLY_RECURRENCE_UP	C2_CGP	0.0047	0.146424
F13	KAN_RESPONSE_TO_ARSENIC_TRIOXIDE	C2_CGP	0.0049	0.150292
F13	ZHAN_MULTIPLE_MYELOMA_DN	C2_CGP	0.005	0.15148
F13	HUANG_FOXA2_TARGETS_DN	C2_CGP	0.005	0.15148
F13	TAKEDA_TARGETS_OF_NUP98_HOXA9_FUSION_16D_DN	C2_CGP	0.0051	0.15425
F13	PTEN_DN.V2_UP	C6_oncogenic	0.0052	0.154401
F13	KORKOLA_TERATOMA	C2_CGP	0.0052	0.154401
F13	HARRIS_BRAIN_CANCER_PROGENITORS	C2_CGP	0.0052	0.154401
F13	ELLWOOD_MYC_TARGETS_DN	C2_CGP	0.0052	0.154401
F13	SENESE_HDAC2_TARGETS_DN	C2_CGP	0.0053	0.156108
F13	KEGG_CELL_ADHESION_MOLECULES_CAMS	C2_KEGG	0.0055	0.158645
F13	APPIERTO_RESPONSE_TO_FENRETINIDE_UP	C2_CGP	0.0055	0.159422
F13	DARWICHE_PAPILLOMA_RISK_HIGH_UP	C2_CGP	0.0056	0.16013
F13	LI_LUNG_CANCER	C2_CGP	0.0058	0.164438
F13	DORN_ADENOVIRUS_INFECTION_32HR_DN	C2_CGP	0.0058	0.164438
F13	SATO_SILENCED_EPIGENETICALLY_IN_PANCREATIC_CANCER	C2_CGP	0.0061	0.170541
F13	DORN_ADENOVIRUS_INFECTION_48HR_DN	C2_CGP	0.0061	0.170541
F13	BMI1_DN.V1_DN	C6_oncogenic	0.0064	0.176674
F13	BURTON_ADIPOGENESIS_PEAK_AT_24HR	C2_CGP	0.0064	0.176674
F13	GOZGIT_ESR1_TARGETS_UP	C2_CGP	0.0066	0.18216
F13	HALMOS_CEBPA_TARGETS_DN	C2_CGP	0.0067	0.182834
F13	PRC1_BMI_UP.V1_UP	C6_oncogenic	0.0071	0.191452
F13	DARWICHE_PAPILLOMA_RISK_LOW_UP	C2_CGP	0.0072	0.192992
F13	ZHANG_BREAST_CANCER_PROGENITORS_DN	C2_CGP	0.0072	0.192992
F13	ABBUD_LIF_SIGNALING_1_UP	C2_CGP	0.0073	0.194541
F13	MIKKELSEN_MCV6_LCP_WITH_H3K4ME3	C2_CGP	0.0074	0.194541
F13	BANDRES_RESPONSE_TO_CARMUSTIN_MGMT_48HR_DN	C2_CGP	0.0075	0.197288
F14	RUAN_RESPONSE_TO_TNF_DN	C2_CGP	1.8e-12	1.3e-09
F14	BURTON_ADIPOGENESIS_6	C2_CGP	1.9e-09	1.1489e-06
F14	GERHOLD_ADIPOGENESIS_UP	C2_CGP	5.2e-09	2.7905e-06
F14	RAY_TUMORIGENESIS_BY_ERBB2_CDC25A_DN	C2_CGP	1.3e-08	6.4739e-06
F14	KEGG_PPAR_SIGNALING_PATHWAY	C2_KEGG	2.5e-08	1.08425e-05
F14	URS_ADIPOCYTE_DIFFERENTIATION_UP	C2_CGP	3.3e-08	1.31563e-05
F14	LI_ADIPOGENESIS_BY_ACTIVATED_PPARG	C2_CGP	1.2e-07	4.15758e-05
F14	LIU_VAV3_PROSTATE_CARCINOGENESIS_UP	C2_CGP	1.5e-07	4.88853e-05
F14	BERTUCCI_INVASIVE_CARCINOMA_DUCTAL_VS_LOBULAR_DN	C2_CGP	2e-07	6.05537e-05
F14	NAKAMURA_ADIPOGENESIS_LATE_UP	C2_CGP	3.7e-07	0.000107538
F14	LEE_LIVER_CANCER_CIPROFIBRATE_UP	C2_CGP	7.8e-07	0.000200063
F14	RUAN_RESPONSE_TO_TROGLITAZONE_UP	C2_CGP	7.8e-07	0.000200063
F14	GUILLAUMOND_KLF10_TARGETS_DN	C2_CGP	1.3e-06	0.000303857
F14	HALLMARK_ADIPOGENESIS	H_hallmark	1.5e-06	0.000340901
F14	BOQUEST_STEM_CELL_CULTURED_VS_FRESH_DN	C2_CGP	1.7e-06	0.000352272
F14	REACTOME_TRANSCRIPTIONAL_REGULATION_OF_WHITE_ADIPOCYTE_DIFFERENTIATION	C2_REACTOME	1.7e-06	0.000352272
F14	WAKABAYASHI_ADIPOGENESIS_PPARG_RXRA_BOUND_36HR	C2_CGP	2.6e-06	0.00051244
F14	REACTOME_LIPID_DIGESTION_MOBILIZATION_AND_TRANSPORT	C2_REACTOME	3.2e-06	0.000574059
F14	HOUSTIS_ROS	C2_CGP	3.2e-06	0.000574059
F14	REACTOME_HORMONE_SENSITIVE_LIPASE_HSL_MEDIATED_TRIACYLGLYCEROL_HYDROLYSIS	C2_REACTOME	3.8e-06	0.000663701
F14	SMID_BREAST_CANCER_RELAPSE_IN_LUNG_DN	C2_CGP	4e-06	0.000665524
F14	KEEN_RESPONSE_TO_ROSIGLITAZONE_UP	C2_CGP	4.5e-06	0.000688636
F14	REACTOME_PEPTIDE_CHAIN_ELONGATION	C2_REACTOME	4.5e-06	0.000688636
F14	IGLESIAS_E2F_TARGETS_UP	C2_CGP	4.6e-06	0.000688636
F14	HALLMARK_FATTY_ACID_METABOLISM	H_hallmark	5.2e-06	0.000746815
F14	RUAN_RESPONSE_TO_TNF_TROGLITAZONE_DN	C2_CGP	5.5e-06	0.000767411
F14	NADLER_OBESITY_DN	C2_CGP	9.7e-06	0.00131042
F14	TIEN_INTESTINE_PROBIOTICS_6HR_UP	C2_CGP	1.7e-05	0.0022461
F14	HALLMARK_MYOGENESIS	H_hallmark	2.1e-05	0.00265303
F14	HOLLEMAN_VINCRISTINE_RESISTANCE_ALL_DN	C2_CGP	2.2e-05	0.00273851
F14	WAKABAYASHI_ADIPOGENESIS_PPARG_RXRA_BOUND_WITH_H4K20ME1_MARK	C2_CGP	4.6e-05	0.00548435
F14	YAO_TEMPORAL_RESPONSE_TO_PROGESTERONE_CLUSTER_6	C2_CGP	4.9e-05	0.0057141
F14	NAKAYAMA_SOFT_TISSUE_TUMORS_PCA1_DN	C2_CGP	5.5e-05	0.00622638
F14	REACTOME_TRANSLATION	C2_REACTOME	6e-05	0.00666181
F14	LEIN_LOCALIZED_TO_PROXIMAL_DENDRITES	C2_CGP	0.0001	0.0108439
F14	KEGG_RIBOSOME	C2_KEGG	0.00011	0.0116691
F14	COLIN_PILOCYTIC_ASTROCYTOMA_VS_GLIOBLASTOMA_UP	C2_CGP	0.00013	0.0136638
F14	JISON_SICKLE_CELL_DISEASE_DN	C2_CGP	0.00014	0.0142361
F14	WENG_POR_TARGETS_LIVER_UP	C2_CGP	0.00014	0.0142361
F14	LEF1_UP.V1_UP	C6_oncogenic	0.00016	0.0153644
F14	GAVIN_FOXP3_TARGETS_CLUSTER_T7	C2_CGP	0.00016	0.0153644
F14	HUMMERICH_SKIN_CANCER_PROGRESSION_DN	C2_CGP	0.00018	0.0169758
F14	MCBRYAN_PUBERTAL_BREAST_4_5WK_DN	C2_CGP	0.0002	0.0177288
F14	REACTOME_INFLUENZA_VIRAL_RNA_TRANSCRIPTION_AND_REPLICATION	C2_REACTOME	0.00021	0.0179431
F14	CHAUHAN_RESPONSE_TO_METHOXYESTRADIOL_DN	C2_CGP	0.00021	0.0179431
F14	REACTOME_3_UTR_MEDIATED_TRANSLATIONAL_REGULATION	C2_REACTOME	0.00023	0.019013
F14	GNATENKO_PLATELET_SIGNATURE	C2_CGP	0.00023	0.019013
F14	OHGUCHI_LIVER_HNF4A_TARGETS_UP	C2_CGP	0.00023	0.019013
F14	REACTOME_NONSENSE_MEDIATED_DECAY_ENHANCED_BY_THE_EXON_JUNCTION_COMPLEX	C2_REACTOME	0.00025	0.0200373
F14	REACTOME_SRP_DEPENDENT_COTRANSLATIONAL_PROTEIN_TARGETING_TO_MEMBRANE	C2_REACTOME	0.00027	0.0207698
F14	DIAZ_CHRONIC_MEYLOGENOUS_LEUKEMIA_DN	C2_CGP	0.00027	0.0207698
F14	NATSUME_RESPONSE_TO_INTERFERON_BETA_DN	C2_CGP	0.0004	0.0300558
F14	LANDIS_ERBB2_BREAST_PRENEOPLASTIC_DN	C2_CGP	0.0005	0.0372492
F14	SERVITJA_LIVER_HNF1A_TARGETS_UP	C2_CGP	0.00051	0.0378199
F14	REACTOME_CASPASE_MEDIATED_CLEAVAGE_OF_CYTOSKELETAL_PROTEINS	C2_REACTOME	0.00054	0.0386348
F14	LUI_THYROID_CANCER_CLUSTER_5	C2_CGP	0.00054	0.0386348
F14	HADDAD_T_LYMPHOCYTE_AND_NK_PROGENITOR_DN	C2_CGP	0.00056	0.0388642
F14	JOHANSSON_GLIOMAGENESIS_BY_PDGFB_UP	C2_CGP	0.00059	0.0403293
F14	REACTOME_INFLUENZA_LIFE_CYCLE	C2_REACTOME	0.00063	0.0426745
F14	PECE_MAMMARY_STEM_CELL_UP	C2_CGP	0.00065	0.0432082
F14	ONDER_CDH1_TARGETS_1_UP	C2_CGP	0.00068	0.0449684
F14	ZHANG_GATA6_TARGETS_UP	C2_CGP	0.00075	0.0476071
F14	SANDERSON_PPARA_TARGETS	C2_CGP	0.00075	0.0476071
F14	LEE_LIVER_CANCER_ACOX1_UP	C2_CGP	0.00083	0.0517826
F14	LANDIS_ERBB2_BREAST_TUMORS_324_DN	C2_CGP	0.00085	0.0517826
F14	TSUNODA_CISPLATIN_RESISTANCE_UP	C2_CGP	0.00086	0.0517826
F14	HOLLEMAN_VINCRISTINE_RESISTANCE_B_ALL_DN	C2_CGP	0.00086	0.0517826
F14	ATF2_UP.V1_UP	C6_oncogenic	0.00094	0.054786
F14	GAJATE_RESPONSE_TO_TRABECTEDIN_UP	C2_CGP	0.00095	0.054786
F14	BILANGES_SERUM_AND_RAPAMYCIN_SENSITIVE_GENES	C2_CGP	0.00095	0.054786
F14	ENGELMANN_CANCER_PROGENITORS_DN	C2_CGP	0.00099	0.0564833
F14	RUAN_RESPONSE_TO_TNF_TROGLITAZONE_UP	C2_CGP	0.0011	0.0624814
F14	REACTOME_RESPONSE_TO_ELEVATED_PLATELET_CYTOSOLIC_CA2_	C2_REACTOME	0.0014	0.0763117
F14	MCBRYAN_PUBERTAL_TGFB1_TARGETS_UP	C2_CGP	0.0015	0.0819173
F14	MARKS_HDAC_TARGETS_UP	C2_CGP	0.002	0.110628
F14	SMITH_TERT_TARGETS_DN	C2_CGP	0.0021	0.112547
F14	SANA_TNF_SIGNALING_DN	C2_CGP	0.0022	0.114863
F14	HALLMARK_KRAS_SIGNALING_UP	H_hallmark	0.0023	0.119566
F14	MEK_UP.V1_UP	C6_oncogenic	0.0023	0.120412
F14	ZAMORA_NOS2_TARGETS_DN	C2_CGP	0.0024	0.121921
F14	KOBAYASHI_EGFR_SIGNALING_24HR_UP	C2_CGP	0.0027	0.136176
F14	TIEN_INTESTINE_PROBIOTICS_2HR_UP	C2_CGP	0.0028	0.140081
F14	BERENJENO_TRANSFORMED_BY_RHOA_REVERSIBLY_DN	C2_CGP	0.003	0.146251
F14	WEINMANN_ADAPTATION_TO_HYPOXIA_UP	C2_CGP	0.003	0.146251
F14	CHEN_LVAD_SUPPORT_OF_FAILING_HEART_UP	C2_CGP	0.003	0.146251
F14	KIM_LRRC3B_TARGETS	C2_CGP	0.0035	0.165047
F14	LE_EGR2_TARGETS_DN	C2_CGP	0.0036	0.168907
F14	SCHRAETS_MLL_TARGETS_UP	C2_CGP	0.0042	0.194931
F2	MISHRA_CARCINOMA_ASSOCIATED_FIBROBLAST_DN	C2_CGP	6e-11	3.7e-08
F2	LI_AMPLIFIED_IN_LUNG_CANCER	C2_CGP	7.1e-11	3.8e-08
F2	P53_DN.V1_UP	C6_oncogenic	1.4e-10	6.9e-08
F2	HALLMARK_ESTROGEN_RESPONSE_EARLY	H_hallmark	2.5e-10	1.09e-07
F2	SMID_BREAST_CANCER_RELAPSE_IN_BONE_UP	C2_CGP	3.3e-10	1.29e-07
F2	LIN_SILENCED_BY_TUMOR_MICROENVIRONMENT	C2_CGP	5.3e-10	1.93e-07
F2	AIGNER_ZEB1_TARGETS	C2_CGP	7e-10	2.17e-07
F2	GU_PDEF_TARGETS_DN	C2_CGP	7e-10	2.17e-07
F2	LEF1_UP.V1_DN	C6_oncogenic	1.7e-09	4.85e-07
F2	BOSCO_EPITHELIAL_DIFFERENTIATION_MODULE	C2_CGP	1.2e-08	3.245e-06
F2	HUPER_BREAST_BASAL_VS_LUMINAL_DN	C2_CGP	1.8e-08	4.706e-06
F2	MOHANKUMAR_TLX1_TARGETS_DN	C2_CGP	2.3e-08	5.577e-06
F2	BOYAULT_LIVER_CANCER_SUBCLASS_G1_UP	C2_CGP	2.6e-08	6.039e-06
F2	MEISSNER_BRAIN_HCP_WITH_H3K27ME3	C2_CGP	2.9e-08	6.345e-06
F2	WANG_CISPLATIN_RESPONSE_AND_XPC_UP	C2_CGP	7.9e-08	1.6274e-05
F2	LANDIS_BREAST_CANCER_PROGRESSION_UP	C2_CGP	1.5e-07	3.0494e-05
F2	LANDIS_ERBB2_BREAST_TUMORS_324_UP	C2_CGP	1.9e-07	3.6301e-05
F2	SENGUPTA_NASOPHARYNGEAL_CARCINOMA_WITH_LMP1_DN	C2_CGP	3e-07	5.4976e-05
F2	CROMER_TUMORIGENESIS_DN	C2_CGP	3.4e-07	5.8164e-05
F2	ROY_WOUND_BLOOD_VESSEL_DN	C2_CGP	3.7e-07	6.2425e-05
F2	BORLAK_LIVER_CANCER_EGF_UP	C2_CGP	6.5e-07	0.000104806
F2	YEGNASUBRAMANIAN_PROSTATE_CANCER	C2_CGP	1.2e-06	0.000192696
F2	KIM_RESPONSE_TO_TSA_AND_DECITABINE_UP	C2_CGP	1.3e-06	0.000195411
F2	YAO_TEMPORAL_RESPONSE_TO_PROGESTERONE_CLUSTER_9	C2_CGP	2e-06	0.000284425
F2	WAMUNYOKOLI_OVARIAN_CANCER_GRADES_1_2_UP	C2_CGP	2.4e-06	0.000333416
F2	VANDESLUIS_COMMD1_TARGETS_GROUP_3_UP	C2_CGP	2.9e-06	0.000399345
F2	SMID_BREAST_CANCER_RELAPSE_IN_BRAIN_DN	C2_CGP	3.8e-06	0.000497779
F2	MUELLER_METHYLATED_IN_GLIOBLASTOMA	C2_CGP	4e-06	0.00050893
F2	REACTOME_CELL_CELL_JUNCTION_ORGANIZATION	C2_REACTOME	1.1e-05	0.00139594
F2	ESC_J1_UP_LATE.V1_UP	C6_oncogenic	1.2e-05	0.00139594
F2	FARMER_BREAST_CANCER_CLUSTER_6	C2_CGP	1.3e-05	0.00150637
F2	ZWANG_EGF_INTERVAL_DN	C2_CGP	1.6e-05	0.001814
F2	HUPER_BREAST_BASAL_VS_LUMINAL_UP	C2_CGP	1.7e-05	0.00190055
F2	ONDER_CDH1_TARGETS_3_DN	C2_CGP	1.8e-05	0.00199697
F2	VECCHI_GASTRIC_CANCER_ADVANCED_VS_EARLY_DN	C2_CGP	2.2e-05	0.00228209
F2	FARMER_BREAST_CANCER_CLUSTER_7	C2_CGP	2.2e-05	0.00228209
F2	HALLMARK_ESTROGEN_RESPONSE_LATE	H_hallmark	2.4e-05	0.00242168
F2	WALLACE_PROSTATE_CANCER_UP	C2_CGP	2.6e-05	0.0025575
F2	BERTUCCI_INVASIVE_CARCINOMA_DUCTAL_VS_LOBULAR_UP	C2_CGP	3.5e-05	0.00336418
F2	MURATA_VIRULENCE_OF_H_PILORI	C2_CGP	4e-05	0.00377691
F2	ENGELMANN_CANCER_PROGENITORS_DN	C2_CGP	4.3e-05	0.00383835
F2	REACTOME_TIGHT_JUNCTION_INTERACTIONS	C2_REACTOME	4.6e-05	0.00383835
F2	WONG_ENDMETRIUM_CANCER_UP	C2_CGP	4.6e-05	0.00383835
F2	SMID_BREAST_CANCER_RELAPSE_IN_PLEURA_DN	C2_CGP	4.6e-05	0.00383835
F2	DAZARD_UV_RESPONSE_CLUSTER_G24	C2_CGP	4.6e-05	0.00383835
F2	OUELLET_CULTURED_OVARIAN_CANCER_INVASIVE_VS_LMP_UP	C2_CGP	4.6e-05	0.00383835
F2	REACTOME_CELL_JUNCTION_ORGANIZATION	C2_REACTOME	4.9e-05	0.00398909
F2	WANG_BARRETTS_ESOPHAGUS_AND_ESOPHAGUS_CANCER_UP	C2_CGP	5.2e-05	0.00401259
F2	CHEN_LUNG_CANCER_SURVIVAL	C2_CGP	5.2e-05	0.00401259
F2	KAMIKUBO_MYELOID_CEBPA_NETWORK	C2_CGP	5.2e-05	0.00401259
F2	HWANG_PROSTATE_CANCER_MARKERS	C2_CGP	6.6e-05	0.00494416
F2	RODRIGUES_NTN1_TARGETS_DN	C2_CGP	6.6e-05	0.00494416
F2	FRASOR_RESPONSE_TO_ESTRADIOL_DN	C2_CGP	8.7e-05	0.00640251
F2	LIANG_SILENCED_BY_METHYLATION_UP	C2_CGP	9.1e-05	0.0065431
F2	SCHUETZ_BREAST_CANCER_DUCTAL_INVASIVE_DN	C2_CGP	0.00011	0.00749018
F2	NELSON_RESPONSE_TO_ANDROGEN_UP	C2_CGP	0.00011	0.00771669
F2	SMID_BREAST_CANCER_LUMINAL_B_UP	C2_CGP	0.00012	0.00833341
F2	SMID_BREAST_CANCER_NORMAL_LIKE_DN	C2_CGP	0.00012	0.00833341
F2	MIKKELSEN_NPC_ICP_WITH_H3K27ME3	C2_CGP	0.00012	0.00833341
F2	TURASHVILI_BREAST_LOBULAR_CARCINOMA_VS_DUCTAL_NORMAL_DN	C2_CGP	0.00013	0.00856538
F2	RICKMAN_HEAD_AND_NECK_CANCER_D	C2_CGP	0.00013	0.00856538
F2	YANG_BREAST_CANCER_ESR1_UP	C2_CGP	0.00014	0.00921162
F2	TURASHVILI_BREAST_LOBULAR_CARCINOMA_VS_LOBULAR_NORMAL_UP	C2_CGP	0.00015	0.00942566
F2	KOBAYASHI_EGFR_SIGNALING_24HR_UP	C2_CGP	0.00017	0.0103688
F2	AIYAR_COBRA1_TARGETS_UP	C2_CGP	0.00017	0.0103688
F2	TAKEDA_TARGETS_OF_NUP98_HOXA9_FUSION_8D_DN	C2_CGP	0.00017	0.0103688
F2	FARMER_BREAST_CANCER_CLUSTER_8	C2_CGP	0.00017	0.0103688
F2	TURASHVILI_BREAST_DUCTAL_CARCINOMA_VS_DUCTAL_NORMAL_DN	C2_CGP	0.00019	0.0107837
F2	LTE2_UP.V1_UP	C6_oncogenic	0.00019	0.0107837
F2	LABBE_TGFB1_TARGETS_DN	C2_CGP	0.00019	0.0109215
F2	LI_LUNG_CANCER	C2_CGP	0.0002	0.0112659
F2	HALLMARK_ANDROGEN_RESPONSE	H_hallmark	0.00021	0.011502
F2	EGFR_UP.V1_UP	C6_oncogenic	0.00021	0.0116129
F2	LINDGREN_BLADDER_CANCER_CLUSTER_2A_UP	C2_CGP	0.00023	0.0125917
F2	ALK_DN.V1_DN	C6_oncogenic	0.00024	0.0128769
F2	REACTOME_CELL_CELL_COMMUNICATION	C2_REACTOME	0.00025	0.0128925
F2	ZUCCHI_METASTASIS_DN	C2_CGP	0.00025	0.0128925
F2	HALMOS_CEBPA_TARGETS_DN	C2_CGP	0.00025	0.0128925
F2	LIM_MAMMARY_LUMINAL_MATURE_UP	C2_CGP	0.00029	0.014688
F2	YAMASHITA_LIVER_CANCER_STEM_CELL_UP	C2_CGP	0.00033	0.0164667
F2	MCBRYAN_PUBERTAL_BREAST_5_6WK_UP	C2_CGP	0.00033	0.0164667
F2	DUNNE_TARGETS_OF_AML1_MTG8_FUSION_UP	C2_CGP	0.00037	0.0183137
F2	RB_P107_DN.V1_DN	C6_oncogenic	0.00043	0.0208767
F2	KEGG_CELL_ADHESION_MOLECULES_CAMS	C2_KEGG	0.00044	0.0212989
F2	TAKEDA_TARGETS_OF_NUP98_HOXA9_FUSION_10D_DN	C2_CGP	0.00047	0.0224023
F2	KUROKAWA_LIVER_CANCER_EARLY_RECURRENCE_UP	C2_CGP	0.00054	0.0253411
F2	MALIK_REPRESSED_BY_ESTROGEN	C2_CGP	0.00054	0.0253411
F2	AMIT_SERUM_RESPONSE_240_MCF10A	C2_CGP	0.00062	0.0284722
F2	PROVENZANI_METASTASIS_DN	C2_CGP	0.00063	0.0287492
F2	LEE_LIVER_CANCER_CIPROFIBRATE_UP	C2_CGP	0.00068	0.0305297
F2	LEE_LIVER_CANCER_DENA_UP	C2_CGP	0.00068	0.0305297
F2	HUMMERICH_MALIGNANT_SKIN_TUMOR_UP	C2_CGP	0.00075	0.032327
F2	TURASHVILI_BREAST_DUCTAL_CARCINOMA_VS_LOBULAR_NORMAL_DN	C2_CGP	0.00075	0.032327
F2	MCBRYAN_PUBERTAL_TGFB1_TARGETS_DN	C2_CGP	0.00075	0.032327
F2	LEE_LIVER_CANCER_MYC_TGFA_UP	C2_CGP	0.00075	0.032327
F2	KIM_BIPOLAR_DISORDER_OLIGODENDROCYTE_DENSITY_CORR_DN	C2_CGP	0.00079	0.0335687
F2	IL21_UP.V1_UP	C6_oncogenic	0.00087	0.0365559
F2	HOWLIN_PUBERTAL_MAMMARY_GLAND	C2_CGP	0.00091	0.0377246
F2	SARRIO_EPITHELIAL_MESENCHYMAL_TRANSITION_DN	C2_CGP	0.00091	0.0377246
F2	JECHLINGER_EPITHELIAL_TO_MESENCHYMAL_TRANSITION_DN	C2_CGP	0.00095	0.0383154
F2	DELPUECH_FOXO3_TARGETS_UP	C2_CGP	0.00095	0.0383154
F2	NING_CHRONIC_OBSTRUCTIVE_PULMONARY_DISEASE_UP	C2_CGP	0.00096	0.0383154
F2	HUMMERICH_BENIGN_SKIN_TUMOR_UP	C2_CGP	0.00098	0.0383154
F2	KANG_FLUOROURACIL_RESISTANCE_DN	C2_CGP	0.00098	0.0383154
F2	LEE_LIVER_CANCER_HEPATOBLAST	C2_CGP	0.00098	0.0383154
F2	ESC_J1_UP_EARLY.V1_UP	C6_oncogenic	0.0011	0.0418354
F2	LE_SKI_TARGETS_UP	C2_CGP	0.0011	0.0418354
F2	LOPEZ_EPITHELIOID_MESOTHELIOMA	C2_CGP	0.0011	0.0418354
F2	ZEMBUTSU_SENSITIVITY_TO_CYCLOPHOSPHAMIDE	C2_CGP	0.0011	0.0418354
F2	RICKMAN_HEAD_AND_NECK_CANCER_E	C2_CGP	0.0012	0.0435673
F2	ONDER_CDH1_TARGETS_1_DN	C2_CGP	0.0012	0.0435673
F2	VANTVEER_BREAST_CANCER_ESR1_UP	C2_CGP	0.0012	0.0435673
F2	CHIANG_LIVER_CANCER_SUBCLASS_CTNNB1_DN	C2_CGP	0.0012	0.0435673
F2	TOMIDA_METASTASIS_DN	C2_CGP	0.0012	0.0435673
F2	HERNANDEZ_MITOTIC_ARREST_BY_DOCETAXEL_2_DN	C2_CGP	0.0012	0.0435673
F2	CHEOK_RESPONSE_TO_HD_MTX_UP	C2_CGP	0.0012	0.0435673
F2	VANDESLUIS_COMMD1_TARGETS_GROUP_4_UP	C2_CGP	0.0012	0.0435673
F2	SINGH_KRAS_DEPENDENCY_SIGNATURE_	C6_oncogenic	0.0012	0.0435673
F2	BAE_BRCA1_TARGETS_UP	C2_CGP	0.0013	0.0458076
F2	TURASHVILI_BREAST_CARCINOMA_DUCTAL_VS_LOBULAR_UP	C2_CGP	0.0014	0.0478304
F2	DOANE_RESPONSE_TO_ANDROGEN_UP	C2_CGP	0.0015	0.0498569
F2	KORKOLA_EMBRYONIC_CARCINOMA_VS_SEMINOMA_UP	C2_CGP	0.0015	0.0522169
F2	NAKAJIMA_EOSINOPHIL	C2_CGP	0.002	0.0686063
F2	PID_TOLL_ENDOGENOUS_PATHWAY	C2_canonical_others	0.0022	0.0737564
F2	IGARASHI_ATF4_TARGETS_DN	C2_CGP	0.0022	0.0737564
F2	ERB2_UP.V1_UP	C6_oncogenic	0.0022	0.0737564
F2	HALLMARK_APICAL_JUNCTION	H_hallmark	0.0023	0.0754822
F2	MEK_UP.V1_UP	C6_oncogenic	0.0023	0.0754822
F2	BROWNE_HCMV_INFECTION_1HR_DN	C2_CGP	0.0025	0.0792715
F2	TAKEDA_TARGETS_OF_NUP98_HOXA9_FUSION_3D_DN	C2_CGP	0.0026	0.0823519
F2	JI_METASTASIS_REPRESSED_BY_STK11	C2_CGP	0.0026	0.0823519
F2	BOYLAN_MULTIPLE_MYELOMA_PCA1_UP	C2_CGP	0.0026	0.0823519
F2	QI_PLASMACYTOMA_DN	C2_CGP	0.0028	0.085824
F2	MIKKELSEN_ES_LCP_WITH_H3K4ME3	C2_CGP	0.0028	0.085824
F2	PEPPER_CHRONIC_LYMPHOCYTIC_LEUKEMIA_UP	C2_CGP	0.0028	0.085824
F2	OLSSON_E2F3_TARGETS_UP	C2_CGP	0.0028	0.085824
F2	LABBE_TARGETS_OF_TGFB1_AND_WNT3A_DN	C2_CGP	0.003	0.0894397
F2	GILDEA_METASTASIS	C2_CGP	0.003	0.0909722
F2	CRX_DN.V1_UP	C6_oncogenic	0.0034	0.101518
F2	KEGG_LEUKOCYTE_TRANSENDOTHELIAL_MIGRATION	C2_KEGG	0.0036	0.106435
F2	COULOUARN_TEMPORAL_TGFB1_SIGNATURE_UP	C2_CGP	0.0038	0.111471
F2	KRAS.LUNG_UP.V1_DN	C6_oncogenic	0.0039	0.113648
F2	WANG_HCP_PROSTATE_CANCER	C2_CGP	0.004	0.115843
F2	SIMBULAN_UV_RESPONSE_NORMAL_DN	C2_CGP	0.0042	0.120857
F2	CREIGHTON_AKT1_SIGNALING_VIA_MTOR_UP	C2_CGP	0.0044	0.127323
F2	KEGG_TIGHT_JUNCTION	C2_KEGG	0.0046	0.131927
F2	AMIT_SERUM_RESPONSE_480_MCF10A	C2_CGP	0.005	0.139676
F2	ZHAN_MULTIPLE_MYELOMA_DN	C2_CGP	0.005	0.139676
F2	TAKEDA_TARGETS_OF_NUP98_HOXA9_FUSION_16D_DN	C2_CGP	0.0051	0.142308
F2	PID_P38_ALPHA_BETA_DOWNSTREAM_PATHWAY	C2_canonical_others	0.0052	0.144566
F2	KORKOLA_TERATOMA	C2_CGP	0.0052	0.144566
F2	SABATES_COLORECTAL_ADENOMA_UP	C2_CGP	0.0053	0.145308
F2	MISSIAGLIA_REGULATED_BY_METHYLATION_UP	C2_CGP	0.0053	0.145308
F2	ICHIBA_GRAFT_VERSUS_HOST_DISEASE_35D_UP	C2_CGP	0.0055	0.147738
F2	SCHLINGEMANN_SKIN_CARCINOGENESIS_TPA_UP	C2_CGP	0.0055	0.148341
F2	DARWICHE_PAPILLOMA_RISK_HIGH_UP	C2_CGP	0.0056	0.148341
F2	RASHI_RESPONSE_TO_IONIZING_RADIATION_2	C2_CGP	0.0056	0.148341
F2	CROONQUIST_NRAS_SIGNALING_UP	C2_CGP	0.0058	0.153409
F2	SATO_SILENCED_EPIGENETICALLY_IN_PANCREATIC_CANCER	C2_CGP	0.0061	0.160206
F2	KEGG_BLADDER_CANCER	C2_KEGG	0.0067	0.175124
F2	GREGORY_SYNTHETIC_LETHAL_WITH_IMATINIB	C2_CGP	0.0069	0.178617
F2	JOHNSTONE_PARVB_TARGETS_2_UP	C2_CGP	0.0069	0.178617
F2	PRC1_BMI_UP.V1_UP	C6_oncogenic	0.0071	0.181256
F2	DARWICHE_PAPILLOMA_RISK_LOW_UP	C2_CGP	0.0072	0.18391
F2	BMI1_DN_MEL18_DN.V1_DN	C6_oncogenic	0.0077	0.1942
F2	BROWNE_HCMV_INFECTION_24HR_UP	C2_CGP	0.0078	0.196928
F3	LIEN_BREAST_CARCINOMA_METAPLASTIC_VS_DUCTAL_DN	C2_CGP	1.6e-11	1e-08
F3	ROY_WOUND_BLOOD_VESSEL_DN	C2_CGP	2.4e-11	1.3e-08
F3	MCBRYAN_PUBERTAL_TGFB1_TARGETS_DN	C2_CGP	4.6e-10	2.21e-07
F3	CHARAFE_BREAST_CANCER_BASAL_VS_MESENCHYMAL_UP	C2_CGP	1.2e-09	5.26e-07
F3	WU_CELL_MIGRATION	C2_CGP	2.4e-09	9.36e-07
F3	SENGUPTA_NASOPHARYNGEAL_CARCINOMA_WITH_LMP1_DN	C2_CGP	1.4e-08	5.11e-06
F3	HUPER_BREAST_BASAL_VS_LUMINAL_DN	C2_CGP	1.8e-08	6.154e-06
F3	RICKMAN_HEAD_AND_NECK_CANCER_D	C2_CGP	4.6e-08	1.4128e-05
F3	SABATES_COLORECTAL_ADENOMA_UP	C2_CGP	5.8e-08	1.6832e-05
F3	MCBRYAN_PUBERTAL_BREAST_6_7WK_DN	C2_CGP	8.6e-08	2.3364e-05
F3	ZUCCHI_METASTASIS_DN	C2_CGP	1.4e-07	3.4951e-05
F3	CROMER_TUMORIGENESIS_DN	C2_CGP	3.4e-07	8.0783e-05
F3	LIU_CDX2_TARGETS_DN	C2_CGP	1.3e-06	0.000298231
F3	GU_PDEF_TARGETS_DN	C2_CGP	3.2e-06	0.000688871
F3	JI_CARCINOGENESIS_BY_KRAS_AND_STK11_UP	C2_CGP	3.8e-06	0.00079012
F3	SARRIO_EPITHELIAL_MESENCHYMAL_TRANSITION_DN	C2_CGP	4.4e-06	0.000854911
F3	SCHUETZ_BREAST_CANCER_DUCTAL_INVASIVE_DN	C2_CGP	4.5e-06	0.000854911
F3	MCBRYAN_TERMINAL_END_BUD_UP	C2_CGP	5.1e-06	0.000919906
F3	RICKMAN_TUMOR_DIFFERENTIATED_WELL_VS_MODERATELY_DN	C2_CGP	1.1e-05	0.00185188
F3	DOANE_BREAST_CANCER_ESR1_UP	C2_CGP	1.5e-05	0.002476
F3	P53_DN.V1_UP	C6_oncogenic	1.7e-05	0.00279682
F3	WANG_ESOPHAGUS_CANCER_VS_NORMAL_UP	C2_CGP	2e-05	0.00312652
F3	MASRI_RESISTANCE_TO_TAMOXIFEN_AND_AROMATASE_INHIBITORS_DN	C2_CGP	2.2e-05	0.0033051
F3	SMID_BREAST_CANCER_RELAPSE_IN_PLEURA_DN	C2_CGP	4.6e-05	0.00639135
F3	MISHRA_CARCINOMA_ASSOCIATED_FIBROBLAST_DN	C2_CGP	4.6e-05	0.00639135
F3	SMID_BREAST_CANCER_ERBB2_UP	C2_CGP	4.7e-05	0.00639135
F3	REACTOME_CELL_JUNCTION_ORGANIZATION	C2_REACTOME	4.9e-05	0.00640672
F3	YANG_BREAST_CANCER_ESR1_DN	C2_CGP	5.2e-05	0.00660897
F3	GILDEA_METASTASIS	C2_CGP	7.3e-05	0.00908814
F3	LIANG_SILENCED_BY_METHYLATION_UP	C2_CGP	9.1e-05	0.0109052
F3	LIU_VAV3_PROSTATE_CARCINOGENESIS_UP	C2_CGP	0.0001	0.0117859
F3	OHM_EMBRYONIC_CARCINOMA_UP	C2_CGP	0.00012	0.0142545
F3	HINATA_NFKB_TARGETS_KERATINOCYTE_UP	C2_CGP	0.00014	0.0153157
F3	LI_AMPLIFIED_IN_LUNG_CANCER	C2_CGP	0.00016	0.0168382
F3	MUELLER_METHYLATED_IN_GLIOBLASTOMA	C2_CGP	0.00017	0.0172027
F3	AIYAR_COBRA1_TARGETS_UP	C2_CGP	0.00017	0.0172027
F3	KORKOLA_TERATOMA	C2_CGP	0.00017	0.0172027
F3	YANG_MUC2_TARGETS_DUODENUM_6MO_UP	C2_CGP	0.00017	0.0172027
F3	SMID_BREAST_CANCER_RELAPSE_IN_BRAIN_UP	C2_CGP	0.00019	0.0175821
F3	LTE2_UP.V1_UP	C6_oncogenic	0.00019	0.0175821
F3	LI_LUNG_CANCER	C2_CGP	0.0002	0.0180724
F3	CROONQUIST_NRAS_VS_STROMAL_STIMULATION_UP	C2_CGP	0.0002	0.0180724
F3	LIN_SILENCED_BY_TUMOR_MICROENVIRONMENT	C2_CGP	0.00022	0.0197574
F3	GRAHAM_CML_QUIESCENT_VS_NORMAL_DIVIDING_DN	C2_CGP	0.00023	0.0198447
F3	HALLMARK_APICAL_JUNCTION	H_hallmark	0.00023	0.0198447
F3	REACTOME_CELL_CELL_COMMUNICATION	C2_REACTOME	0.00025	0.0208079
F3	GRAHAM_CML_DIVIDING_VS_NORMAL_DIVIDING_DN	C2_CGP	0.0003	0.0243911
F3	PID_DELTA_NP63_PATHWAY	C2_canonical_others	0.00033	0.0258231
F3	ABE_INNER_EAR	C2_CGP	0.00033	0.0258231
F3	KOHOUTEK_CCNT1_TARGETS	C2_CGP	0.00035	0.0270356
F3	REACTOME_CELL_CELL_JUNCTION_ORGANIZATION	C2_REACTOME	0.00037	0.0282738
F3	KIM_RESPONSE_TO_TSA_AND_DECITABINE_UP	C2_CGP	0.00042	0.0308269
F3	WATTEL_AUTONOMOUS_THYROID_ADENOMA_DN	C2_CGP	0.00042	0.0308269
F3	CHIBA_RESPONSE_TO_TSA_UP	C2_CGP	0.00044	0.0316146
F3	HOQUE_METHYLATED_IN_CANCER	C2_CGP	0.00044	0.0316146
F3	SU_SALIVARY_GLAND	C2_CGP	0.00045	0.0317358
F3	INGRAM_SHH_TARGETS_DN	C2_CGP	0.0005	0.0332377
F3	RAMASWAMY_METASTASIS_DN	C2_CGP	0.0005	0.0332377
F3	HUPER_BREAST_BASAL_VS_LUMINAL_UP	C2_CGP	0.0005	0.0332377
F3	ONDER_CDH1_TARGETS_3_DN	C2_CGP	0.00053	0.0340722
F3	WU_SILENCED_BY_METHYLATION_IN_BLADDER_CANCER	C2_CGP	0.00053	0.0340722
F3	BOSCO_EPITHELIAL_DIFFERENTIATION_MODULE	C2_CGP	0.00056	0.035435
F3	INAMURA_LUNG_CANCER_SCC_UP	C2_CGP	0.00064	0.0401219
F3	PECE_MAMMARY_STEM_CELL_UP	C2_CGP	0.00065	0.0401219
F3	HALLMARK_KRAS_SIGNALING_DN	H_hallmark	0.00074	0.0449623
F3	HUMMERICH_MALIGNANT_SKIN_TUMOR_UP	C2_CGP	0.00075	0.0449623
F3	TURASHVILI_BREAST_NORMAL_DUCTAL_VS_LOBULAR_UP	C2_CGP	0.00083	0.0491483
F3	IL2_UP.V1_DN	C6_oncogenic	0.00089	0.0510421
F3	HOWLIN_PUBERTAL_MAMMARY_GLAND	C2_CGP	0.00091	0.0510421
F3	FURUKAWA_DUSP6_TARGETS_PCI35_UP	C2_CGP	0.00091	0.0510421
F3	SHETH_LIVER_CANCER_VS_TXNIP_LOSS_PAM3	C2_CGP	0.00091	0.0510421
F3	LEE_LIVER_CANCER_HEPATOBLAST	C2_CGP	0.00098	0.0545257
F3	OUELLET_CULTURED_OVARIAN_CANCER_INVASIVE_VS_LMP_UP	C2_CGP	0.001	0.0567297
F3	DOANE_BREAST_CANCER_CLASSES_UP	C2_CGP	0.0011	0.0584468
F3	MURAKAMI_UV_RESPONSE_1HR_UP	C2_CGP	0.0011	0.0593959
F3	HERNANDEZ_MITOTIC_ARREST_BY_DOCETAXEL_2_DN	C2_CGP	0.0012	0.0658822
F3	PID_REG_GR_PATHWAY	C2_canonical_others	0.0013	0.0663266
F3	NIELSEN_GIST_VS_SYNOVIAL_SARCOMA_DN	C2_CGP	0.0014	0.0717457
F3	CROMER_METASTASIS_DN	C2_CGP	0.0016	0.0803933
F3	SMID_BREAST_CANCER_LUMINAL_A_UP	C2_CGP	0.0016	0.0803933
F3	AKT_UP.V1_DN	C6_oncogenic	0.0016	0.0810521
F3	KYNG_DNA_DAMAGE_BY_GAMMA_AND_UV_RADIATION	C2_CGP	0.0018	0.0905394
F3	P53_DN.V1_DN	C6_oncogenic	0.0019	0.0915984
F3	SERVITJA_ISLET_HNF1A_TARGETS_DN	C2_CGP	0.002	0.0947756
F3	REACTOME_SMOOTH_MUSCLE_CONTRACTION	C2_REACTOME	0.002	0.0951635
F3	NOJIMA_SFRP2_TARGETS_DN	C2_CGP	0.002	0.0951635
F3	CERIBELLI_PROMOTERS_INACTIVE_AND_BOUND_BY_NFY	C2_CGP	0.002	0.0951635
F3	HUMMERICH_SKIN_CANCER_PROGRESSION_UP	C2_CGP	0.0021	0.096982
F3	REACTOME_TIGHT_JUNCTION_INTERACTIONS	C2_REACTOME	0.0022	0.10144
F3	MEK_UP.V1_UP	C6_oncogenic	0.0023	0.105361
F3	WANG_CISPLATIN_RESPONSE_AND_XPC_UP	C2_CGP	0.0024	0.105608
F3	TERAMOTO_OPN_TARGETS_CLUSTER_6	C2_CGP	0.0024	0.105608
F3	CHEN_LUNG_CANCER_SURVIVAL	C2_CGP	0.0024	0.105608
F3	HALLMARK_ESTROGEN_RESPONSE_LATE	H_hallmark	0.0027	0.117316
F3	OHM_METHYLATED_IN_ADULT_CANCERS	C2_CGP	0.0028	0.120663
F3	LIM_MAMMARY_LUMINAL_MATURE_DN	C2_CGP	0.0029	0.121802
F3	DAZARD_UV_RESPONSE_CLUSTER_G2	C2_CGP	0.0032	0.13504
F3	DORN_ADENOVIRUS_INFECTION_12HR_UP	C2_CGP	0.0032	0.13504
F3	WESTON_VEGFA_TARGETS	C2_CGP	0.0033	0.136387
F3	SIMBULAN_UV_RESPONSE_NORMAL_DN	C2_CGP	0.0042	0.171024
F3	COLIN_PILOCYTIC_ASTROCYTOMA_VS_GLIOBLASTOMA_UP	C2_CGP	0.0044	0.178016
F3	WESTON_VEGFA_TARGETS_12HR	C2_CGP	0.0044	0.178016
F3	KEGG_TIGHT_JUNCTION	C2_KEGG	0.0046	0.183971
F3	AIGNER_ZEB1_TARGETS	C2_CGP	0.0047	0.185027
F3	DARWICHE_SKIN_TUMOR_PROMOTER_UP	C2_CGP	0.0047	0.185074
F3	DACOSTA_ERCC3_ALLELE_XPCS_VS_TTD_DN	C2_CGP	0.005	0.188997
F3	VANASSE_BCL2_TARGETS_UP	C2_CGP	0.005	0.188997
F3	REACTOME_PEPTIDE_LIGAND_BINDING_RECEPTORS	C2_REACTOME	0.005	0.188997
F3	TAKEDA_TARGETS_OF_NUP98_HOXA9_FUSION_16D_DN	C2_CGP	0.0051	0.189141
F3	YEGNASUBRAMANIAN_PROSTATE_CANCER	C2_CGP	0.0051	0.189141
F3	HARRIS_BRAIN_CANCER_PROGENITORS	C2_CGP	0.0052	0.189141
F3	SMID_BREAST_CANCER_RELAPSE_IN_LUNG_DN	C2_CGP	0.0052	0.189141
F3	ELLWOOD_MYC_TARGETS_DN	C2_CGP	0.0052	0.189141
F3	NAKAMURA_ADIPOGENESIS_LATE_DN	C2_CGP	0.0052	0.189141
F3	KEGG_CELL_ADHESION_MOLECULES_CAMS	C2_KEGG	0.0055	0.191306
F3	ICHIBA_GRAFT_VERSUS_HOST_DISEASE_35D_UP	C2_CGP	0.0055	0.191306
F3	APPIERTO_RESPONSE_TO_FENRETINIDE_UP	C2_CGP	0.0055	0.191306
F3	SCHLINGEMANN_SKIN_CARCINOGENESIS_TPA_UP	C2_CGP	0.0055	0.191306
F3	NAKAMURA_ADIPOGENESIS_EARLY_DN	C2_CGP	0.0055	0.191306
F3	RASHI_RESPONSE_TO_IONIZING_RADIATION_2	C2_CGP	0.0056	0.191901
F3	CROONQUIST_NRAS_SIGNALING_UP	C2_CGP	0.0058	0.196555
F3	DORN_ADENOVIRUS_INFECTION_32HR_DN	C2_CGP	0.0058	0.196555
F4	WU_CELL_MIGRATION	C2_CGP	3.6e-12	1.4e-09
F4	DOANE_BREAST_CANCER_CLASSES_UP	C2_CGP	2.2e-11	7.9e-09
F4	MISHRA_CARCINOMA_ASSOCIATED_FIBROBLAST_DN	C2_CGP	6e-11	1.99e-08
F4	LI_AMPLIFIED_IN_LUNG_CANCER	C2_CGP	7.1e-11	2.19e-08
F4	YANG_BREAST_CANCER_ESR1_BULK_UP	C2_CGP	1e-10	2.93e-08
F4	WANG_CISPLATIN_RESPONSE_AND_XPC_UP	C2_CGP	4e-09	1.0812e-06
F4	LIM_MAMMARY_LUMINAL_MATURE_UP	C2_CGP	2.8e-08	7.1971e-06
F4	GU_PDEF_TARGETS_DN	C2_CGP	5.3e-08	1.27922e-05
F4	VANDESLUIS_COMMD1_TARGETS_GROUP_3_UP	C2_CGP	9.3e-08	2.02403e-05
F4	LI_LUNG_CANCER	C2_CGP	9.3e-08	2.02403e-05
F4	POOLA_INVASIVE_BREAST_CANCER_DN	C2_CGP	1e-07	2.07861e-05
F4	HUPER_BREAST_BASAL_VS_LUMINAL_DN	C2_CGP	7.8e-07	0.000153119
F4	MCBRYAN_PUBERTAL_TGFB1_TARGETS_DN	C2_CGP	9.2e-07	0.000173279
F4	VECCHI_GASTRIC_CANCER_ADVANCED_VS_EARLY_DN	C2_CGP	1.1e-06	0.000193511
F4	RAF_UP.V1_DN	C6_oncogenic	1.1e-06	0.000195762
F4	YEGNASUBRAMANIAN_PROSTATE_CANCER	C2_CGP	1.2e-06	0.000203149
F4	HUANG_DASATINIB_RESISTANCE_DN	C2_CGP	1.3e-06	0.000203149
F4	LANDIS_ERBB2_BREAST_TUMORS_324_UP	C2_CGP	3.8e-06	0.000585508
F4	PID_P38_ALPHA_BETA_DOWNSTREAM_PATHWAY	C2_canonical_others	4e-06	0.000596677
F4	PID_HNF3A_PATHWAY	C2_canonical_others	4.5e-06	0.000634289
F4	SCHUETZ_BREAST_CANCER_DUCTAL_INVASIVE_DN	C2_CGP	4.5e-06	0.000634289
F4	KUROKAWA_LIVER_CANCER_EARLY_RECURRENCE_UP	C2_CGP	5.1e-06	0.00068993
F4	MEISSNER_BRAIN_HCP_WITH_H3K27ME3	C2_CGP	9.5e-06	0.00123334
F4	STOSSI_RESPONSE_TO_ESTRADIOL	C2_CGP	9.7e-06	0.00123334
F4	REACTOME_CELL_CELL_JUNCTION_ORGANIZATION	C2_REACTOME	1.1e-05	0.00142246
F4	LI_WILMS_TUMOR_VS_FETAL_KIDNEY_1_UP	C2_CGP	1.4e-05	0.00169125
F4	VANTVEER_BREAST_CANCER_METASTASIS_UP	C2_CGP	1.7e-05	0.00198722
F4	P53_DN.V1_UP	C6_oncogenic	1.7e-05	0.00198722
F4	CHARAFE_BREAST_CANCER_BASAL_VS_MESENCHYMAL_UP	C2_CGP	1.9e-05	0.00215095
F4	BIOCARTA_MTA3_PATHWAY	C2_BIOCARTA	2.2e-05	0.0023962
F4	BORLAK_LIVER_CANCER_EGF_UP	C2_CGP	2.3e-05	0.0024178
F4	PID_ERA_GENOMIC_PATHWAY	C2_canonical_others	2.5e-05	0.00252962
F4	PROVENZANI_METASTASIS_DN	C2_CGP	4.4e-05	0.0044312
F4	WONG_ENDMETRIUM_CANCER_UP	C2_CGP	4.6e-05	0.00450338
F4	REACTOME_CELL_JUNCTION_ORGANIZATION	C2_REACTOME	4.9e-05	0.00469826
F4	WANG_BARRETTS_ESOPHAGUS_AND_ESOPHAGUS_CANCER_UP	C2_CGP	5.2e-05	0.00488489
F4	OHM_METHYLATED_IN_ADULT_CANCERS	C2_CGP	6.6e-05	0.0059742
F4	RODRIGUES_NTN1_TARGETS_DN	C2_CGP	6.6e-05	0.0059742
F4	LIU_PROSTATE_CANCER_UP	C2_CGP	0.00012	0.0102183
F4	SMID_BREAST_CANCER_NORMAL_LIKE_DN	C2_CGP	0.00012	0.0108334
F4	RICKMAN_HEAD_AND_NECK_CANCER_D	C2_CGP	0.00013	0.0112526
F4	LEF1_UP.V1_DN	C6_oncogenic	0.00015	0.01261
F4	LEF1_UP.V1_UP	C6_oncogenic	0.00016	0.013051
F4	KOBAYASHI_EGFR_SIGNALING_24HR_UP	C2_CGP	0.00017	0.0134649
F4	FRASOR_RESPONSE_TO_ESTRADIOL_UP	C2_CGP	0.00017	0.0134649
F4	QI_PLASMACYTOMA_DN	C2_CGP	0.00018	0.0136894
F4	PID_ECADHERIN_NASCENT_AJ_PATHWAY	C2_canonical_others	0.0002	0.0152188
F4	HALLMARK_ANDROGEN_RESPONSE	H_hallmark	0.00021	0.0154682
F4	ACOSTA_PROLIFERATION_INDEPENDENT_MYC_TARGETS_DN	C2_CGP	0.00022	0.0164087
F4	STANHILL_HRAS_TRANSFROMATION_UP	C2_CGP	0.00023	0.016789
F4	REACTOME_CELL_CELL_COMMUNICATION	C2_REACTOME	0.00025	0.0177379
F4	LANDIS_BREAST_CANCER_PROGRESSION_UP	C2_CGP	0.00027	0.0187387
F4	GINESTIER_BREAST_CANCER_20Q13_AMPLIFICATION_UP	C2_CGP	0.0003	0.0205209
F4	DELACROIX_RAR_TARGETS_UP	C2_CGP	0.00031	0.0207872
F4	XU_GH1_AUTOCRINE_TARGETS_DN	C2_CGP	0.00053	0.0348246
F4	SERVITJA_LIVER_HNF1A_TARGETS_DN	C2_CGP	0.00053	0.0348246
F4	WESTON_VEGFA_TARGETS_6HR	C2_CGP	0.00059	0.0379216
F4	AMIT_SERUM_RESPONSE_240_MCF10A	C2_CGP	0.00062	0.0393587
F4	SAMOLS_TARGETS_OF_KHSV_MIRNAS_DN	C2_CGP	0.00068	0.0429185
F4	MEL18_DN.V1_DN	C6_oncogenic	0.0007	0.0435709
F4	BROWNE_HCMV_INFECTION_24HR_UP	C2_CGP	0.00072	0.044122
F4	NOTCH_DN.V1_UP	C6_oncogenic	0.00074	0.044122
F4	ZEMBUTSU_SENSITIVITY_TO_NIMUSTINE	C2_CGP	0.00075	0.044122
F4	LEE_LIVER_CANCER_MYC_TGFA_UP	C2_CGP	0.00075	0.044122
F4	TONKS_TARGETS_OF_RUNX1_RUNX1T1_FUSION_SUSTAINED_IN_GRANULOCYTE_UP	C2_CGP	0.00086	0.0497113
F4	SARRIO_EPITHELIAL_MESENCHYMAL_TRANSITION_DN	C2_CGP	0.00091	0.0521195
F4	JECHLINGER_EPITHELIAL_TO_MESENCHYMAL_TRANSITION_DN	C2_CGP	0.00095	0.053363
F4	OUELLET_CULTURED_OVARIAN_CANCER_INVASIVE_VS_LMP_UP	C2_CGP	0.001	0.057457
F4	SCHEIDEREIT_IKK_TARGETS	C2_CGP	0.0011	0.0601384
F4	LE_SKI_TARGETS_UP	C2_CGP	0.0011	0.0601384
F4	TOMIDA_METASTASIS_DN	C2_CGP	0.0012	0.063557
F4	HONRADO_BREAST_CANCER_BRCA1_VS_BRCA2	C2_CGP	0.0012	0.063557
F4	HERNANDEZ_MITOTIC_ARREST_BY_DOCETAXEL_2_DN	C2_CGP	0.0012	0.063557
F4	MAINA_VHL_TARGETS_DN	C2_CGP	0.0012	0.063557
F4	VANDESLUIS_COMMD1_TARGETS_GROUP_4_UP	C2_CGP	0.0012	0.063557
F4	BAE_BRCA1_TARGETS_UP	C2_CGP	0.0013	0.0665809
F4	PID_ECADHERIN_KERATINOCYTE_PATHWAY	C2_canonical_others	0.0014	0.0669626
F4	TURASHVILI_BREAST_CARCINOMA_DUCTAL_VS_LOBULAR_UP	C2_CGP	0.0014	0.0669626
F4	FARMER_BREAST_CANCER_CLUSTER_7	C2_CGP	0.0014	0.0669626
F4	MASRI_RESISTANCE_TO_TAMOXIFEN_AND_AROMATASE_INHIBITORS_UP	C2_CGP	0.0014	0.0669626
F4	MCCABE_HOXC6_TARGETS_CANCER_DN	C2_CGP	0.0015	0.0734479
F4	TAKEDA_TARGETS_OF_NUP98_HOXA9_FUSION_10D_UP	C2_CGP	0.0016	0.0735513
F4	ATF2_S_UP.V1_DN	C6_oncogenic	0.0016	0.0735513
F4	BAELDE_DIABETIC_NEPHROPATHY_UP	C2_CGP	0.0016	0.0735513
F4	ESC_J1_UP_LATE.V1_UP	C6_oncogenic	0.0017	0.0760157
F4	DELLA_RESPONSE_TO_TSA_AND_BUTYRATE	C2_CGP	0.0017	0.0760157
F4	VALK_AML_CLUSTER_8	C2_CGP	0.0017	0.0760157
F4	BHATTACHARYA_EMBRYONIC_STEM_CELL	C2_CGP	0.0018	0.0813007
F4	GAUSSMANN_MLL_AF4_FUSION_TARGETS_A_DN	C2_CGP	0.0019	0.0832893
F4	NELSON_RESPONSE_TO_ANDROGEN_UP	C2_CGP	0.002	0.0842877
F4	SWEET_KRAS_ONCOGENIC_SIGNATURE	C2_CGP	0.002	0.0842877
F4	BHAT_ESR1_TARGETS_NOT_VIA_AKT1_DN	C2_CGP	0.002	0.0842877
F4	SHEPARD_CRUSH_AND_BURN_MUTANT_UP	C2_CGP	0.002	0.0842877
F4	NAKAJIMA_EOSINOPHIL	C2_CGP	0.002	0.0842877
F4	DALESSIO_TSA_RESPONSE	C2_CGP	0.002	0.0842877
F4	HALLMARK_XENOBIOTIC_METABOLISM	H_hallmark	0.0021	0.0849808
F4	HUMMERICH_SKIN_CANCER_PROGRESSION_UP	C2_CGP	0.0021	0.0851992
F4	REACTOME_ADHERENS_JUNCTIONS_INTERACTIONS	C2_REACTOME	0.0022	0.0868177
F4	REACTOME_TIGHT_JUNCTION_INTERACTIONS	C2_REACTOME	0.0022	0.0868177
F4	MISHRA_CARCINOMA_ASSOCIATED_FIBROBLAST_UP	C2_CGP	0.0022	0.0868177
F4	HOFMANN_MYELODYSPLASTIC_SYNDROM_RISK_UP	C2_CGP	0.0022	0.0868177
F4	ZAMORA_NOS2_TARGETS_DN	C2_CGP	0.0024	0.0925239
F4	CHEN_LUNG_CANCER_SURVIVAL	C2_CGP	0.0024	0.0925239
F4	BAUS_TFF2_TARGETS_UP	C2_CGP	0.0026	0.0991697
F4	WATANABE_COLON_CANCER_MSI_VS_MSS_UP	C2_CGP	0.0028	0.104162
F4	HWANG_PROSTATE_CANCER_MARKERS	C2_CGP	0.0028	0.104162
F4	LI_PROSTATE_CANCER_EPIGENETIC	C2_CGP	0.0028	0.104162
F4	AIYAR_COBRA1_TARGETS_DN	C2_CGP	0.003	0.111017
F4	KEGG_THYROID_CANCER	C2_KEGG	0.0032	0.118018
F4	WESTON_VEGFA_TARGETS	C2_CGP	0.0033	0.119339
F4	CRX_DN.V1_UP	C6_oncogenic	0.0034	0.121123
F4	LIANG_SILENCED_BY_METHYLATION_UP	C2_CGP	0.0035	0.121123
F4	STEIN_ESRRA_TARGETS_RESPONSIVE_TO_ESTROGEN_UP	C2_CGP	0.0035	0.121123
F4	HOFMANN_MYELODYSPLASTIC_SYNDROM_LOW_RISK_DN	C2_CGP	0.0035	0.121123
F4	SESTO_RESPONSE_TO_UV_C0	C2_CGP	0.0036	0.124316
F4	HOOI_ST7_TARGETS_DN	C2_CGP	0.0041	0.140542
F4	MARKEY_RB1_CHRONIC_LOF_UP	C2_CGP	0.0042	0.141899
F4	LENAOUR_DENDRITIC_CELL_MATURATION_UP	C2_CGP	0.0042	0.141899
F4	MATTIOLI_MULTIPLE_MYELOMA_WITH_14Q32_TRANSLOCATIONS	C2_CGP	0.0044	0.149037
F4	SANSOM_APC_TARGETS_UP	C2_CGP	0.0045	0.150536
F4	KEGG_TIGHT_JUNCTION	C2_KEGG	0.0046	0.15303
F4	BIOCARTA_CARM_ER_PATHWAY	C2_BIOCARTA	0.0047	0.15303
F4	AIGNER_ZEB1_TARGETS	C2_CGP	0.0047	0.15303
F4	YAUCH_HEDGEHOG_SIGNALING_PARACRINE_UP	C2_CGP	0.005	0.160788
F4	MUELLER_METHYLATED_IN_GLIOBLASTOMA	C2_CGP	0.0052	0.166889
F4	AIYAR_COBRA1_TARGETS_UP	C2_CGP	0.0052	0.166889
F4	SCHLOSSER_SERUM_RESPONSE_UP	C2_CGP	0.0053	0.168642
F4	KEGG_CELL_ADHESION_MOLECULES_CAMS	C2_KEGG	0.0055	0.17129
F4	PID_FOXM1_PATHWAY	C2_canonical_others	0.0055	0.172038
F4	DORN_ADENOVIRUS_INFECTION_32HR_DN	C2_CGP	0.0058	0.179707
F4	HALLMARK_APICAL_SURFACE	H_hallmark	0.0061	0.184853
F4	SATO_SILENCED_EPIGENETICALLY_IN_PANCREATIC_CANCER	C2_CGP	0.0061	0.184853
F4	DORN_ADENOVIRUS_INFECTION_48HR_DN	C2_CGP	0.0061	0.184853
F4	LEE_NEURAL_CREST_STEM_CELL_UP	C2_CGP	0.0065	0.195692
F4	KEGG_BLADDER_CANCER	C2_KEGG	0.0067	0.196423
F4	PAPASPYRIDONOS_UNSTABLE_ATEROSCLEROTIC_PLAQUE_DN	C2_CGP	0.0067	0.196423
F4	STREICHER_LSM1_TARGETS_UP	C2_CGP	0.0067	0.196423
F4	HANN_RESISTANCE_TO_BCL2_INHIBITOR_DN	C2_CGP	0.0067	0.196423
F5	BILANGES_SERUM_RESPONSE_TRANSLATION	C2_CGP	9.3e-12	2.1e-09
F5	HOLLEMAN_VINCRISTINE_RESISTANCE_ALL_DN	C2_CGP	1.2e-11	2.6e-09
F5	DIAZ_CHRONIC_MEYLOGENOUS_LEUKEMIA_DN	C2_CGP	2.1e-11	4.4e-09
F5	LEE_LIVER_CANCER_MYC_UP	C2_CGP	1.1e-10	2.12e-08
F5	YAMASHITA_LIVER_CANCER_WITH_EPCAM_UP	C2_CGP	1.2e-10	2.35e-08
F5	DAZARD_UV_RESPONSE_CLUSTER_G1	C2_CGP	3.2e-10	5.76e-08
F5	DANG_MYC_TARGETS_UP	C2_CGP	4.7e-09	8.189e-07
F5	CASORELLI_APL_SECONDARY_VS_DE_NOVO_DN	C2_CGP	8.1e-09	1.3487e-06
F5	MALONEY_RESPONSE_TO_17AAG_DN	C2_CGP	1e-07	1.61952e-05
F5	NUTT_GBM_VS_AO_GLIOMA_DN	C2_CGP	1.1e-07	1.64865e-05
F5	NATSUME_RESPONSE_TO_INTERFERON_BETA_DN	C2_CGP	3e-07	4.52265e-05
F5	LEE_LIVER_CANCER_SURVIVAL_DN	C2_CGP	5.1e-07	7.31568e-05
F5	YANAGISAWA_LUNG_CANCER_RECURRENCE	C2_CGP	1.3e-06	0.000182787
F5	FLECHNER_PBL_KIDNEY_TRANSPLANT_OK_VS_DONOR_UP	C2_CGP	4.3e-06	0.000577212
F5	HILLION_HMGA1B_TARGETS	C2_CGP	4.5e-06	0.000595847
F5	WIERENGA_PML_INTERACTOME	C2_CGP	5.5e-06	0.000699698
F5	WHITESIDE_CISPLATIN_RESISTANCE_DN	C2_CGP	6.6e-06	0.00081834
F5	POMEROY_MEDULLOBLASTOMA_PROGNOSIS_DN	C2_CGP	7.4e-06	0.000886611
F5	ABE_INNER_EAR	C2_CGP	9.7e-06	0.00113334
F5	HOLLEMAN_VINCRISTINE_RESISTANCE_B_ALL_DN	C2_CGP	1e-05	0.00119418
F5	ZHOU_TNF_SIGNALING_4HR	C2_CGP	1.7e-05	0.00190055
F5	POMEROY_MEDULLOBLASTOMA_DESMOPLASIC_VS_CLASSIC_DN	C2_CGP	2e-05	0.00214897
F5	BILD_SRC_ONCOGENIC_SIGNATURE	C2_CGP	2.6e-05	0.0027738
F5	BILANGES_RAPAMYCIN_SENSITIVE_VIA_TSC1_AND_TSC2	C2_CGP	5.5e-05	0.00563339
F5	TIEN_INTESTINE_PROBIOTICS_2HR_UP	C2_CGP	6.6e-05	0.00661838
F5	LUI_THYROID_CANCER_CLUSTER_3	C2_CGP	7.3e-05	0.00708687
F5	HILLION_HMGA1_TARGETS	C2_CGP	7.5e-05	0.00708687
F5	NING_CHRONIC_OBSTRUCTIVE_PULMONARY_DISEASE_UP	C2_CGP	7.5e-05	0.00708687
F5	DIRMEIER_LMP1_RESPONSE_LATE_DN	C2_CGP	9.1e-05	0.0083529
F5	LUI_TARGETS_OF_PAX8_PPARG_FUSION	C2_CGP	0.00013	0.0119558
F5	GAVIN_FOXP3_TARGETS_CLUSTER_T7	C2_CGP	0.00016	0.0144237
F5	WATANABE_RECTAL_CANCER_RADIOTHERAPY_RESPONSIVE_UP	C2_CGP	0.00022	0.018643
F5	GNATENKO_PLATELET_SIGNATURE	C2_CGP	0.00023	0.0197586
F5	BOUDOUKHA_BOUND_BY_IGF2BP2	C2_CGP	0.00024	0.0200583
F5	HALLMARK_MYC_TARGETS_V1	H_hallmark	0.00028	0.0225556
F5	BYSTROEM_CORRELATED_WITH_IL5_UP	C2_CGP	0.00033	0.0255822
F5	IRITANI_MAD1_TARGETS_DN	C2_CGP	0.00033	0.0255822
F5	HOSHIDA_LIVER_CANCER_SUBCLASS_S2	C2_CGP	0.00033	0.0255822
F5	KAYO_AGING_MUSCLE_DN	C2_CGP	0.00037	0.0277703
F5	FLECHNER_PBL_KIDNEY_TRANSPLANT_REJECTED_VS_OK_DN	C2_CGP	0.00042	0.0313584
F5	TONG_INTERACT_WITH_PTTG1	C2_CGP	0.00047	0.0346163
F5	NEBEN_AML_WITH_FLT3_OR_NRAS_DN	C2_CGP	0.00054	0.0392787
F5	JOHANSSON_GLIOMAGENESIS_BY_PDGFB_UP	C2_CGP	0.00059	0.0416516
F5	DIRMEIER_LMP1_RESPONSE_EARLY	C2_CGP	0.00087	0.0605896
F5	THEILGAARD_NEUTROPHIL_AT_SKIN_WOUND_UP	C2_CGP	0.0014	0.0941662
F5	HEDENFALK_BREAST_CANCER_BRACX_UP	C2_CGP	0.0014	0.0941662
F5	BILD_CTNNB1_ONCOGENIC_SIGNATURE	C2_CGP	0.0015	0.0987961
F5	FERNANDEZ_BOUND_BY_MYC	C2_CGP	0.0016	0.104595
F5	HOEBEKE_LYMPHOID_STEM_CELL_DN	C2_CGP	0.0017	0.11088
F5	TAKAO_RESPONSE_TO_UVB_RADIATION_UP	C2_CGP	0.0018	0.113165
F5	HOLLEMAN_ASPARAGINASE_RESISTANCE_B_ALL_UP	C2_CGP	0.0026	0.163846
F5	MATTIOLI_MGUS_VS_PCL	C2_CGP	0.0029	0.177482
F5	CAVARD_LIVER_CANCER_MALIGNANT_VS_BENIGN	C2_CGP	0.003	0.184507
F5	CHAUHAN_RESPONSE_TO_METHOXYESTRADIOL_DN	C2_CGP	0.0031	0.188082
F6	LI_AMPLIFIED_IN_LUNG_CANCER	C2_CGP	7.1e-11	1.9e-08
F6	LEE_LIVER_CANCER_SURVIVAL_DN	C2_CGP	1.1e-09	2.82e-07
F6	JISON_SICKLE_CELL_DISEASE_DN	C2_CGP	1.5e-09	3.65e-07
F6	YAMASHITA_LIVER_CANCER_WITH_EPCAM_UP	C2_CGP	7.5e-09	1.713e-06
F6	DAZARD_UV_RESPONSE_CLUSTER_G1	C2_CGP	1.7e-08	3.601e-06
F6	POMEROY_MEDULLOBLASTOMA_PROGNOSIS_DN	C2_CGP	1.5e-07	3.1946e-05
F6	HOLLEMAN_VINCRISTINE_RESISTANCE_ALL_DN	C2_CGP	2.4e-07	4.7985e-05
F6	FLOTHO_PEDIATRIC_ALL_THERAPY_RESPONSE_UP	C2_CGP	4.5e-07	8.5066e-05
F6	TIEN_INTESTINE_PROBIOTICS_2HR_UP	C2_CGP	1.1e-06	0.000195758
F6	YANAGISAWA_LUNG_CANCER_RECURRENCE	C2_CGP	1.3e-06	0.000226656
F6	LUI_TARGETS_OF_PAX8_PPARG_FUSION	C2_CGP	2.8e-06	0.000470353
F6	HILLION_HMGA1_TARGETS	C2_CGP	2.9e-06	0.000473297
F6	MALONEY_RESPONSE_TO_17AAG_DN	C2_CGP	3.1e-06	0.000486584
F6	NUTT_GBM_VS_AO_GLIOMA_DN	C2_CGP	5.5e-06	0.000820336
F6	LUI_THYROID_CANCER_PAX8_PPARG_DN	C2_CGP	8.9e-06	0.00127899
F6	BYSTROEM_CORRELATED_WITH_IL5_UP	C2_CGP	9.7e-06	0.00135269
F6	HOLLEMAN_VINCRISTINE_RESISTANCE_B_ALL_DN	C2_CGP	1e-05	0.00141809
F6	DIAZ_CHRONIC_MEYLOGENOUS_LEUKEMIA_DN	C2_CGP	1.5e-05	0.00195079
F6	TONG_INTERACT_WITH_PTTG1	C2_CGP	1.6e-05	0.00201985
F6	HOSHIDA_LIVER_CANCER_SUBCLASS_S2	C2_CGP	1.9e-05	0.00239677
F6	NING_CHRONIC_OBSTRUCTIVE_PULMONARY_DISEASE_DN	C2_CGP	2.2e-05	0.00252231
F6	KAYO_AGING_MUSCLE_DN	C2_CGP	2.2e-05	0.00252231
F6	HEDENFALK_BREAST_CANCER_BRACX_UP	C2_CGP	2.2e-05	0.00252231
F6	LUI_THYROID_CANCER_CLUSTER_3	C2_CGP	7.3e-05	0.00815602
F6	HILLION_HMGA1B_TARGETS	C2_CGP	0.00011	0.0114225
F6	BILANGES_SERUM_RESPONSE_TRANSLATION	C2_CGP	0.00016	0.0166324
F6	MATTIOLI_MGUS_VS_PCL	C2_CGP	0.00018	0.0186604
F6	LIN_MELANOMA_COPY_NUMBER_DN	C2_CGP	0.00019	0.0186604
F6	WATANABE_RECTAL_CANCER_RADIOTHERAPY_RESPONSIVE_UP	C2_CGP	0.00022	0.0211852
F6	GNATENKO_PLATELET_SIGNATURE	C2_CGP	0.00023	0.0223931
F6	MODY_HIPPOCAMPUS_PRENATAL	C2_CGP	0.00025	0.0235429
F6	DANG_MYC_TARGETS_UP	C2_CGP	0.00063	0.05811
F6	KYNG_RESPONSE_TO_H2O2_VIA_ERCC6	C2_CGP	0.00098	0.0886043
F6	KYNG_RESPONSE_TO_H2O2	C2_CGP	0.0011	0.0954234
F6	MEINHOLD_OVARIAN_CANCER_LOW_GRADE_UP	C2_CGP	0.0011	0.09559
F6	LIU_COMMON_CANCER_GENES	C2_CGP	0.0011	0.09559
F6	BILANGES_RAPAMYCIN_SENSITIVE_VIA_TSC1_AND_TSC2	C2_CGP	0.0012	0.0976871
F6	HOEBEKE_LYMPHOID_STEM_CELL_DN	C2_CGP	0.0017	0.140169
F6	VIETOR_IFRD1_TARGETS	C2_CGP	0.0019	0.149921
F6	SANA_TNF_SIGNALING_DN	C2_CGP	0.0022	0.17125
F7	POOLA_INVASIVE_BREAST_CANCER_DN	C2_CGP	3.9e-12	1.7e-09
F7	WANG_CISPLATIN_RESPONSE_AND_XPC_UP	C2_CGP	1.8e-10	6.96e-08
F7	HALLMARK_ESTROGEN_RESPONSE_EARLY	H_hallmark	2.5e-10	9.07e-08
F7	RICKMAN_HEAD_AND_NECK_CANCER_D	C2_CGP	5.8e-10	1.941e-07
F7	CHARAFE_BREAST_CANCER_BASAL_VS_MESENCHYMAL_UP	C2_CGP	1.2e-09	3.761e-07
F7	VECCHI_GASTRIC_CANCER_ADVANCED_VS_EARLY_DN	C2_CGP	1.5e-09	4.329e-07
F7	RAF_UP.V1_DN	C6_oncogenic	3.2e-09	8.575e-07
F7	HALLMARK_ESTROGEN_RESPONSE_LATE	H_hallmark	5.5e-09	1.3927e-06
F7	WU_CELL_MIGRATION	C2_CGP	5e-08	1.20225e-05
F7	SMID_BREAST_CANCER_RELAPSE_IN_LUNG_DN	C2_CGP	7.1e-08	1.62012e-05
F7	MOHANKUMAR_TLX1_TARGETS_DN	C2_CGP	4.7e-07	0.000101095
F7	WONG_ENDMETRIUM_CANCER_UP	C2_CGP	6.6e-07	0.000125966
F7	MISHRA_CARCINOMA_ASSOCIATED_FIBROBLAST_DN	C2_CGP	6.6e-07	0.000125966
F7	LEF1_UP.V1_DN	C6_oncogenic	7e-07	0.000125966
F7	LI_AMPLIFIED_IN_LUNG_CANCER	C2_CGP	7.2e-07	0.000125966
F7	LIM_MAMMARY_LUMINAL_MATURE_UP	C2_CGP	7.4e-07	0.000125966
F7	HUPER_BREAST_BASAL_VS_LUMINAL_DN	C2_CGP	7.8e-07	0.000125966
F7	WANG_BARRETTS_ESOPHAGUS_AND_ESOPHAGUS_CANCER_UP	C2_CGP	7.8e-07	0.000125966
F7	P53_DN.V1_UP	C6_oncogenic	1.2e-06	0.000181146
F7	GU_PDEF_TARGETS_DN	C2_CGP	3.2e-06	0.000475083
F7	AIYAR_COBRA1_TARGETS_UP	C2_CGP	4e-06	0.000576787
F7	SARRIO_EPITHELIAL_MESENCHYMAL_TRANSITION_DN	C2_CGP	4.4e-06	0.000603054
F7	PID_HNF3A_PATHWAY	C2_canonical_others	4.5e-06	0.000603054
F7	ESC_V6.5_UP_EARLY.V1_DN	C6_oncogenic	5.2e-06	0.000678923
F7	LABBE_TARGETS_OF_TGFB1_AND_WNT3A_DN	C2_CGP	9.7e-06	0.00123366
F7	BECKER_TAMOXIFEN_RESISTANCE_UP	C2_CGP	1.4e-05	0.00167635
F7	VANTVEER_BREAST_CANCER_METASTASIS_UP	C2_CGP	1.7e-05	0.00205893
F7	MASRI_RESISTANCE_TO_TAMOXIFEN_AND_AROMATASE_INHIBITORS_UP	C2_CGP	2.2e-05	0.00259048
F7	PID_ERA_GENOMIC_PATHWAY	C2_canonical_others	2.5e-05	0.00279589
F7	HUANG_DASATINIB_RESISTANCE_DN	C2_CGP	3.9e-05	0.00428224
F7	SMID_BREAST_CANCER_ERBB2_UP	C2_CGP	4.7e-05	0.00511308
F7	YANG_BREAST_CANCER_ESR1_BULK_UP	C2_CGP	5.8e-05	0.00618271
F7	SNF5_DN.V1_DN	C6_oncogenic	6.4e-05	0.00660831
F7	HWANG_PROSTATE_CANCER_MARKERS	C2_CGP	6.6e-05	0.00661838
F7	NELSON_RESPONSE_TO_ANDROGEN_UP	C2_CGP	0.00011	0.0108735
F7	SWEET_KRAS_ONCOGENIC_SIGNATURE	C2_CGP	0.00012	0.0111266
F7	COLIN_PILOCYTIC_ASTROCYTOMA_VS_GLIOBLASTOMA_UP	C2_CGP	0.00013	0.0124757
F7	ESC_J1_UP_LATE.V1_UP	C6_oncogenic	0.00016	0.0143304
F7	PID_P38_ALPHA_BETA_DOWNSTREAM_PATHWAY	C2_canonical_others	0.00017	0.0151137
F7	FRASOR_RESPONSE_TO_ESTRADIOL_UP	C2_CGP	0.00017	0.0151137
F7	LI_LUNG_CANCER	C2_CGP	0.0002	0.0173495
F7	HALLMARK_ANDROGEN_RESPONSE	H_hallmark	0.00021	0.0175913
F7	ACOSTA_PROLIFERATION_INDEPENDENT_MYC_TARGETS_DN	C2_CGP	0.00022	0.0186176
F7	CRX_DN.V1_UP	C6_oncogenic	0.00023	0.0189636
F7	STOSSI_RESPONSE_TO_ESTRADIOL	C2_CGP	0.00033	0.0263013
F7	SANSOM_APC_TARGETS_UP	C2_CGP	0.00034	0.0269366
F7	YEGNASUBRAMANIAN_PROSTATE_CANCER	C2_CGP	0.0004	0.0311462
F7	WESTON_VEGFA_TARGETS_6HR	C2_CGP	0.00059	0.0445745
F7	BORLAK_LIVER_CANCER_EGF_UP	C2_CGP	0.00062	0.0461447
F7	PECE_MAMMARY_STEM_CELL_UP	C2_CGP	0.00065	0.0476023
F7	WNT_UP.V1_UP	C6_oncogenic	0.00068	0.0494653
F7	ENGELMANN_CANCER_PROGENITORS_DN	C2_CGP	0.00099	0.0703726
F7	OUELLET_CULTURED_OVARIAN_CANCER_INVASIVE_VS_LMP_UP	C2_CGP	0.001	0.0722846
F7	WIKMAN_ASBESTOS_LUNG_CANCER_UP	C2_CGP	0.0011	0.0751729
F7	LE_SKI_TARGETS_UP	C2_CGP	0.0011	0.0751729
F7	YAO_TEMPORAL_RESPONSE_TO_PROGESTERONE_CLUSTER_9	C2_CGP	0.0012	0.0781496
F7	VANDESLUIS_COMMD1_TARGETS_GROUP_4_UP	C2_CGP	0.0012	0.0818537
F7	KEGG_NITROGEN_METABOLISM	C2_KEGG	0.0014	0.0873425
F7	BIOCARTA_MTA3_PATHWAY	C2_BIOCARTA	0.0014	0.0873425
F7	OUYANG_PROSTATE_CANCER_MARKERS	C2_CGP	0.0014	0.0873425
F7	MUNSHI_MULTIPLE_MYELOMA_UP	C2_CGP	0.0014	0.088346
F7	VANDESLUIS_COMMD1_TARGETS_GROUP_3_UP	C2_CGP	0.0015	0.0904471
F7	WALLACE_PROSTATE_CANCER_UP	C2_CGP	0.0015	0.09283
F7	SMID_BREAST_CANCER_LUMINAL_A_UP	C2_CGP	0.0016	0.0947099
F7	ATF2_UP.V1_DN	C6_oncogenic	0.0017	0.0973246
F7	LIU_VAV3_PROSTATE_CARCINOGENESIS_UP	C2_CGP	0.0018	0.106233
F7	SCHUETZ_BREAST_CANCER_DUCTAL_INVASIVE_DN	C2_CGP	0.0019	0.108035
F7	LI_WILMS_TUMOR_VS_FETAL_KIDNEY_1_UP	C2_CGP	0.0019	0.108035
F7	TURASHVILI_BREAST_DUCTAL_CARCINOMA_VS_DUCTAL_NORMAL_DN	C2_CGP	0.002	0.108813
F7	LIAN_NEUTROPHIL_GRANULE_CONSTITUENTS	C2_CGP	0.002	0.112028
F7	HALLMARK_COMPLEMENT	H_hallmark	0.0022	0.116281
F7	LEIN_CHOROID_PLEXUS_MARKERS	C2_CGP	0.0022	0.116281
F7	MISHRA_CARCINOMA_ASSOCIATED_FIBROBLAST_UP	C2_CGP	0.0022	0.117197
F7	TURASHVILI_BREAST_LOBULAR_CARCINOMA_VS_DUCTAL_NORMAL_DN	C2_CGP	0.0022	0.117197
F7	LU_IL4_SIGNALING	C2_CGP	0.0024	0.118809
F7	ZAMORA_NOS2_TARGETS_DN	C2_CGP	0.0024	0.118809
F7	CHEN_LUNG_CANCER_SURVIVAL	C2_CGP	0.0024	0.118809
F7	KAMIKUBO_MYELOID_CEBPA_NETWORK	C2_CGP	0.0024	0.118809
F7	WANG_CLASSIC_ADIPOGENIC_TARGETS_OF_PPARG	C2_CGP	0.0024	0.118809
F7	BAUS_TFF2_TARGETS_UP	C2_CGP	0.0026	0.127026
F7	KOBAYASHI_EGFR_SIGNALING_24HR_UP	C2_CGP	0.0027	0.130124
F7	WATANABE_COLON_CANCER_MSI_VS_MSS_UP	C2_CGP	0.0028	0.131043
F7	TIEN_INTESTINE_PROBIOTICS_2HR_UP	C2_CGP	0.0028	0.131043
F7	OLSSON_E2F3_TARGETS_UP	C2_CGP	0.0028	0.131043
F7	PEDERSEN_METASTASIS_BY_ERBB2_ISOFORM_6	C2_CGP	0.003	0.139362
F7	KEEN_RESPONSE_TO_ROSIGLITAZONE_DN	C2_CGP	0.0032	0.14661
F7	WESTON_VEGFA_TARGETS	C2_CGP	0.0033	0.149174
F7	LIANG_SILENCED_BY_METHYLATION_UP	C2_CGP	0.0035	0.153258
F7	STEIN_ESRRA_TARGETS_RESPONSIVE_TO_ESTROGEN_UP	C2_CGP	0.0035	0.153258
F7	IZADPANAH_STEM_CELL_ADIPOSE_VS_BONE_DN	C2_CGP	0.0036	0.156964
F7	DIAZ_CHRONIC_MEYLOGENOUS_LEUKEMIA_DN	C2_CGP	0.0038	0.163862
F7	BOYAULT_LIVER_CANCER_SUBCLASS_G1_UP	C2_CGP	0.0039	0.166534
F7	STEARMAN_TUMOR_FIELD_EFFECT_UP	C2_CGP	0.0044	0.188488
F8	JAK2_DN.V1_DN	C6_oncogenic	2.3e-06	0.0099
F8	SABATES_COLORECTAL_ADENOMA_SIZE_UP	C2_CGP	3.02e-05	0.0511
F8	PECE_MAMMARY_STEM_CELL_DN	C2_CGP	3.94e-05	0.0511
F8	WHITFIELD_CELL_CYCLE_G1_S	C2_CGP	4.72e-05	0.0511
F8	WHITFIELD_CELL_CYCLE_S	C2_CGP	8.01e-05	0.0694
F9	REACTOME_PD1_SIGNALING	C2_REACTOME	5.6e-12	2.7e-09
F9	ICHIBA_GRAFT_VERSUS_HOST_DISEASE_D7_UP	C2_CGP	8.7e-12	3.8e-09
F9	SANA_RESPONSE_TO_IFNG_UP	C2_CGP	4.4e-11	1.57e-08
F9	WONG_ENDOMETRIAL_CANCER_LATE	C2_CGP	4.4e-11	1.57e-08
F9	REACTOME_GENERATION_OF_SECOND_MESSENGER_MOLECULES	C2_REACTOME	1e-10	3.34e-08
F9	REACTOME_TCR_SIGNALING	C2_REACTOME	1.1e-10	3.34e-08
F9	BIOCARTA_TCRA_PATHWAY	C2_BIOCARTA	1.4e-10	3.94e-08
F9	HALLMARK_INTERFERON_GAMMA_RESPONSE	H_hallmark	2.3e-10	6.16e-08
F9	KIM_LRRC3B_TARGETS	C2_CGP	2.6e-10	6.61e-08
F9	REACTOME_DOWNSTREAM_TCR_SIGNALING	C2_REACTOME	4.8e-10	1.157e-07
F9	KEGG_SYSTEMIC_LUPUS_ERYTHEMATOSUS	C2_KEGG	1.4e-09	3.189e-07
F9	FARMER_BREAST_CANCER_CLUSTER_1	C2_CGP	1.6e-09	3.554e-07
F9	KEGG_ASTHMA	C2_KEGG	2.6e-09	5.412e-07
F9	RASHI_RESPONSE_TO_IONIZING_RADIATION_6	C2_CGP	2.9e-09	5.781e-07
F9	BIOCARTA_CSK_PATHWAY	C2_BIOCARTA	3.4e-09	6.329e-07
F9	KIM_GLIS2_TARGETS_UP	C2_CGP	3.5e-09	6.329e-07
F9	REACTOME_CHEMOKINE_RECEPTORS_BIND_CHEMOKINES	C2_REACTOME	4.5e-09	7.831e-07
F9	YU_MYC_TARGETS_DN	C2_CGP	7.5e-09	1.2518e-06
F9	PID_IL12_2PATHWAY	C2_canonical_others	1.5e-08	2.3968e-06
F9	KEGG_ANTIGEN_PROCESSING_AND_PRESENTATION	C2_KEGG	2e-08	3.1675e-06
F9	REACTOME_COSTIMULATION_BY_THE_CD28_FAMILY	C2_REACTOME	2.3e-08	3.3844e-06
F9	KEGG_ALLOGRAFT_REJECTION	C2_KEGG	2.4e-08	3.4065e-06
F9	KEGG_AUTOIMMUNE_THYROID_DISEASE	C2_KEGG	2.8e-08	3.7994e-06
F9	KEGG_PRIMARY_IMMUNODEFICIENCY	C2_KEGG	2.8e-08	3.7994e-06
F9	KEGG_GRAFT_VERSUS_HOST_DISEASE	C2_KEGG	3.9e-08	5.1237e-06
F9	BIOCARTA_TCYTOTOXIC_PATHWAY	C2_BIOCARTA	4.6e-08	5.4798e-06
F9	BIOCARTA_THELPER_PATHWAY	C2_BIOCARTA	4.6e-08	5.4798e-06
F9	LUI_THYROID_CANCER_CLUSTER_4	C2_CGP	4.6e-08	5.4798e-06
F9	KEGG_CELL_ADHESION_MOLECULES_CAMS	C2_KEGG	6.2e-08	7.2232e-06
F9	KEGG_TYPE_I_DIABETES_MELLITUS	C2_KEGG	8.2e-08	9.3075e-06
F9	JAATINEN_HEMATOPOIETIC_STEM_CELL_DN	C2_CGP	8.5e-08	9.493e-06
F9	KUROZUMI_RESPONSE_TO_ONCOCYTIC_VIRUS	C2_CGP	1.1e-07	1.15405e-05
F9	KEGG_INTESTINAL_IMMUNE_NETWORK_FOR_IGA_PRODUCTION	C2_KEGG	1.2e-07	1.27947e-05
F9	HALLMARK_IL6_JAK_STAT3_SIGNALING	H_hallmark	1.3e-07	1.30679e-05
F9	BIOCARTA_CTLA4_PATHWAY	C2_BIOCARTA	2.4e-07	2.45503e-05
F9	GRAHAM_CML_DIVIDING_VS_NORMAL_QUIESCENT_DN	C2_CGP	2.5e-07	2.50594e-05
F9	VILIMAS_NOTCH1_TARGETS_UP	C2_CGP	2.7e-07	2.62295e-05
F9	GRAHAM_CML_QUIESCENT_VS_NORMAL_DIVIDING_UP	C2_CGP	3.7e-07	3.43205e-05
F9	BOSCO_TH1_CYTOTOXIC_MODULE	C2_CGP	3.7e-07	3.43205e-05
F9	DEMAGALHAES_AGING_UP	C2_CGP	4.5e-07	4.07609e-05
F9	WEST_ADRENOCORTICAL_CARCINOMA_VS_ADENOMA_DN	C2_CGP	5.5e-07	4.87966e-05
F9	MORI_LARGE_PRE_BII_LYMPHOCYTE_DN	C2_CGP	6e-07	5.17442e-05
F9	REACTOME_INTERFERON_GAMMA_SIGNALING	C2_REACTOME	6.5e-07	5.54854e-05
F9	HOSHIDA_LIVER_CANCER_LATE_RECURRENCE_UP	C2_CGP	7.8e-07	6.47811e-05
F9	REACTOME_CREATION_OF_C4_AND_C2_ACTIVATORS	C2_REACTOME	8.2e-07	6.69588e-05
F9	KEGG_VIRAL_MYOCARDITIS	C2_KEGG	9.2e-07	7.38041e-05
F9	BEIER_GLIOMA_STEM_CELL_DN	C2_CGP	1e-06	7.84117e-05
F9	LEE_DIFFERENTIATING_T_LYMPHOCYTE	C2_CGP	1e-06	7.84117e-05
F9	GRAHAM_NORMAL_QUIESCENT_VS_NORMAL_DIVIDING_UP	C2_CGP	1.2e-06	8.85309e-05
F9	REACTOME_PEPTIDE_LIGAND_BINDING_RECEPTORS	C2_REACTOME	1.2e-06	8.85309e-05
F9	KEGG_LEISHMANIA_INFECTION	C2_KEGG	1.3e-06	9.29664e-05
F9	PID_TCR_PATHWAY	C2_canonical_others	1.4e-06	9.86932e-05
F9	PID_IL12_STAT4_PATHWAY	C2_canonical_others	1.5e-06	0.000103785
F9	KEGG_HEMATOPOIETIC_CELL_LINEAGE	C2_KEGG	1.7e-06	0.000119318
F9	GRAHAM_CML_DIVIDING_VS_NORMAL_DIVIDING_DN	C2_CGP	2e-06	0.000134636
F9	PTEN_DN.V1_DN	C6_oncogenic	2e-06	0.000135169
F9	REACTOME_G_ALPHA_I_SIGNALLING_EVENTS	C2_REACTOME	2.4e-06	0.000159014
F9	BIOCARTA_BLYMPHOCYTE_PATHWAY	C2_BIOCARTA	2.8e-06	0.000179841
F9	CHAN_INTERFERON_PRODUCING_DENDRITIC_CELL	C2_CGP	2.8e-06	0.000179841
F9	KEGG_PRION_DISEASES	C2_KEGG	2.8e-06	0.000179841
F9	WUNDER_INFLAMMATORY_RESPONSE_AND_CHOLESTEROL_DN	C2_CGP	3.8e-06	0.000240472
F9	IGLESIAS_E2F_TARGETS_UP	C2_CGP	4.6e-06	0.000285292
F9	REACTOME_INITIAL_TRIGGERING_OF_COMPLEMENT	C2_REACTOME	5.1e-06	0.000306727
F9	MORI_MATURE_B_LYMPHOCYTE_UP	C2_CGP	5.1e-06	0.000306727
F9	REACTOME_MHC_CLASS_II_ANTIGEN_PRESENTATION	C2_REACTOME	5.4e-06	0.000320268
F9	BIOCARTA_CLASSIC_PATHWAY	C2_BIOCARTA	6.6e-06	0.000386817
F9	PID_CXCR3_PATHWAY	C2_canonical_others	6.7e-06	0.000386817
F9	SNF5_DN.V1_UP	C6_oncogenic	7.7e-06	0.000440534
F9	BOYLAN_MULTIPLE_MYELOMA_PCA1_UP	C2_CGP	7.9e-06	0.000444181
F9	GRAHAM_CML_QUIESCENT_VS_NORMAL_QUIESCENT_DN	C2_CGP	8.1e-06	0.000449157
F9	BIOCARTA_IL17_PATHWAY	C2_BIOCARTA	8.4e-06	0.000454727
F9	HAHTOLA_CTCL_PATHOGENESIS	C2_CGP	8.4e-06	0.000454727
F9	KEGG_CHEMOKINE_SIGNALING_PATHWAY	C2_KEGG	8.9e-06	0.000474918
F9	BIOCARTA_NO2IL12_PATHWAY	C2_BIOCARTA	1e-05	0.000551031
F9	WORSCHECH_TUMOR_REJECTION_UP	C2_CGP	1.1e-05	0.000551031
F9	PID_CXCR4_PATHWAY	C2_canonical_others	1.1e-05	0.000551154
F9	WINTER_HYPOXIA_DN	C2_CGP	1.2e-05	0.000636411
F9	REACTOME_CLASS_A1_RHODOPSIN_LIKE_RECEPTORS	C2_REACTOME	1.4e-05	0.000707965
F9	BIOCARTA_COMP_PATHWAY	C2_BIOCARTA	1.6e-05	0.000776319
F9	LENAOUR_DENDRITIC_CELL_MATURATION_UP	C2_CGP	1.8e-05	0.000874237
F9	PENG_RAPAMYCIN_RESPONSE_UP	C2_CGP	1.8e-05	0.000874357
F9	MARKEY_RB1_CHRONIC_LOF_DN	C2_CGP	1.9e-05	0.000888799
F9	BIOCARTA_STATHMIN_PATHWAY	C2_BIOCARTA	1.9e-05	0.000888799
F9	MAHADEVAN_RESPONSE_TO_MP470_UP	C2_CGP	2.2e-05	0.00104182
F9	FERRANDO_TAL1_NEIGHBORS	C2_CGP	3e-05	0.00140876
F9	LINDSTEDT_DENDRITIC_CELL_MATURATION_A	C2_CGP	3.4e-05	0.00156987
F9	BASSO_CD40_SIGNALING_DN	C2_CGP	3.9e-05	0.00175797
F9	FINAK_BREAST_CANCER_SDPP_SIGNATURE	C2_CGP	4e-05	0.00179111
F9	ONO_AML1_TARGETS_UP	C2_CGP	4e-05	0.00179111
F9	HOFFMANN_SMALL_PRE_BII_TO_IMMATURE_B_LYMPHOCYTE_UP	C2_CGP	4.1e-05	0.0018102
F9	WORSCHECH_TUMOR_EVASION_AND_TOLEROGENICITY_UP	C2_CGP	4.6e-05	0.0020015
F9	REACTOME_INTERFERON_SIGNALING	C2_REACTOME	4.9e-05	0.00211805
F9	REACTOME_COMPLEMENT_CASCADE	C2_REACTOME	5.8e-05	0.00250981
F9	SEITZ_NEOPLASTIC_TRANSFORMATION_BY_8P_DELETION_UP	C2_CGP	6.1e-05	0.00258731
F9	KATSANOU_ELAVL1_TARGETS_UP	C2_CGP	7.8e-05	0.00326623
F9	HAHTOLA_SEZARY_SYNDROM_DN	C2_CGP	0.00011	0.00454895
F9	VALK_AML_CLUSTER_6	C2_CGP	0.00011	0.00454895
F9	KEGG_TOLL_LIKE_RECEPTOR_SIGNALING_PATHWAY	C2_KEGG	0.00012	0.0046794
F9	HECKER_IFNB1_TARGETS	C2_CGP	0.00012	0.0046794
F9	VEGF_A_UP.V1_UP	C6_oncogenic	0.00012	0.00486946
F9	BIOCARTA_IL5_PATHWAY	C2_BIOCARTA	0.00012	0.00496947
F9	ALCALAY_AML_BY_NPM1_LOCALIZATION_DN	C2_CGP	0.00017	0.0066289
F9	BUDHU_LIVER_CANCER_METASTASIS_UP	C2_CGP	0.00017	0.00681911
F9	MA_MYELOID_DIFFERENTIATION_UP	C2_CGP	0.0002	0.00765533
F9	CROONQUIST_NRAS_SIGNALING_UP	C2_CGP	0.0002	0.00765533
F9	HALLMARK_INFLAMMATORY_RESPONSE	H_hallmark	0.0002	0.00765533
F9	HALLMARK_COMPLEMENT	H_hallmark	0.00021	0.00797759
F9	GRAHAM_CML_QUIESCENT_VS_NORMAL_DIVIDING_DN	C2_CGP	0.00023	0.00860974
F9	SOUCEK_MYC_TARGETS	C2_CGP	0.00023	0.00860974
F9	RELA_DN.V1_DN	C6_oncogenic	0.00027	0.00985684
F9	BIOCARTA_ASBCELL_PATHWAY	C2_BIOCARTA	0.0003	0.0107727
F9	MILICIC_FAMILIAL_ADENOMATOUS_POLYPOSIS_DN	C2_CGP	0.0003	0.0107727
F9	HENDRICKS_SMARCA4_TARGETS_DN	C2_CGP	0.00031	0.0109048
F9	ZHU_CMV_8_HR_UP	C2_CGP	0.00031	0.0109048
F9	LEE_TARGETS_OF_PTCH1_AND_SUFU_UP	C2_CGP	0.00033	0.0115469
F9	BIOCARTA_TCAPOPTOSIS_PATHWAY	C2_BIOCARTA	0.00037	0.0130071
F9	BROWN_MYELOID_CELL_DEVELOPMENT_DN	C2_CGP	0.00039	0.0135135
F9	PID_CD8_TCR_DOWNSTREAM_PATHWAY	C2_canonical_others	0.00042	0.0143212
F9	LIAN_LIPA_TARGETS_3M	C2_CGP	0.00042	0.0143212
F9	GUTIERREZ_WALDENSTROEMS_MACROGLOBULINEMIA_2	C2_CGP	0.00045	0.015372
F9	PID_CD8_TCR_PATHWAY	C2_canonical_others	0.0005	0.0167477
F9	HADDAD_T_LYMPHOCYTE_AND_NK_PROGENITOR_DN	C2_CGP	0.00056	0.0185353
F9	LEE_LIVER_CANCER_MYC_E2F1_UP	C2_CGP	0.00059	0.019395
F9	KLEIN_PRIMARY_EFFUSION_LYMPHOMA_DN	C2_CGP	0.00062	0.0202757
F9	KEGG_COMPLEMENT_AND_COAGULATION_CASCADES	C2_KEGG	0.00072	0.0233898
F9	BIOCARTA_CTL_PATHWAY	C2_BIOCARTA	0.00075	0.0241588
F9	MIKKELSEN_MCV6_LCP_WITH_H3K27ME3	C2_CGP	0.00086	0.0276174
F9	LIAN_LIPA_TARGETS_6M	C2_CGP	0.00087	0.0276217
F9	SERVITJA_ISLET_HNF1A_TARGETS_UP	C2_CGP	0.00096	0.0303786
F9	BIOCARTA_TH1TH2_PATHWAY	C2_BIOCARTA	0.00098	0.0303786
F9	KOINUMA_COLON_CANCER_MSI_UP	C2_CGP	0.00098	0.0303786
F9	KUROZUMI_RESPONSE_TO_ONCOCYTIC_VIRUS_AND_CYCLIC_RGD	C2_CGP	0.00098	0.0303786
F9	BROWNE_INTERFERON_RESPONSIVE_GENES	C2_CGP	0.00099	0.0304449
F9	VART_KSHV_INFECTION_ANGIOGENIC_MARKERS_UP	C2_CGP	0.001	0.0308036
F9	ROSS_LEUKEMIA_WITH_MLL_FUSIONS	C2_CGP	0.0011	0.0340915
F9	BIOCARTA_INFLAM_PATHWAY	C2_BIOCARTA	0.0012	0.0367506
F9	BIOCARTA_TOB1_PATHWAY	C2_BIOCARTA	0.0012	0.0367506
F9	MOREIRA_RESPONSE_TO_TSA_DN	C2_CGP	0.0012	0.0367506
F9	NIELSEN_LEIOMYOSARCOMA_UP	C2_CGP	0.0012	0.0367506
F9	MORI_PRE_BI_LYMPHOCYTE_DN	C2_CGP	0.0013	0.0371967
F9	TONKS_TARGETS_OF_RUNX1_RUNX1T1_FUSION_HSC_DN	C2_CGP	0.0013	0.0380209
F9	ROSS_ACUTE_MYELOID_LEUKEMIA_CBF	C2_CGP	0.0014	0.0412282
F9	ODONNELL_TARGETS_OF_MYC_AND_TFRC_UP	C2_CGP	0.0015	0.0422483
F9	LEE_AGING_CEREBELLUM_UP	C2_CGP	0.0015	0.0422483
F9	CHEN_ETV5_TARGETS_SERTOLI	C2_CGP	0.0015	0.0436847
F9	BIOCARTA_IL12_PATHWAY	C2_BIOCARTA	0.0017	0.0475711
F9	IIZUKA_LIVER_CANCER_PROGRESSION_L0_L1_DN	C2_CGP	0.0017	0.0475711
F9	SANA_TNF_SIGNALING_UP	C2_CGP	0.0018	0.0508801
F9	TAKEDA_TARGETS_OF_NUP98_HOXA9_FUSION_8D_DN	C2_CGP	0.0018	0.0508801
F9	YAN_ESCAPE_FROM_ANOIKIS	C2_CGP	0.0019	0.0512388
F9	GRAHAM_CML_QUIESCENT_VS_CML_DIVIDING_UP	C2_CGP	0.002	0.0553138
F9	UROSEVIC_RESPONSE_TO_IMIQUIMOD	C2_CGP	0.002	0.0553138
F9	OKAMOTO_LIVER_CANCER_MULTICENTRIC_OCCURRENCE_UP	C2_CGP	0.0022	0.0594862
F9	FIGUEROA_AML_METHYLATION_CLUSTER_6_DN	C2_CGP	0.0022	0.0594862
F9	HINATA_NFKB_TARGETS_KERATINOCYTE_UP	C2_CGP	0.0023	0.0616085
F9	BOYAULT_LIVER_CANCER_SUBCLASS_G5_DN	C2_CGP	0.0026	0.0688762
F9	HALLMARK_INTERFERON_ALPHA_RESPONSE	H_hallmark	0.0026	0.0688762
F9	AMUNDSON_POOR_SURVIVAL_AFTER_GAMMA_RADIATION_8G	C2_CGP	0.0027	0.0705491
F9	SHIN_B_CELL_LYMPHOMA_CLUSTER_3	C2_CGP	0.0028	0.0729761
F9	KEGG_T_CELL_RECEPTOR_SIGNALING_PATHWAY	C2_KEGG	0.003	0.0761302
F9	PID_IL23_PATHWAY	C2_canonical_others	0.003	0.0770588
F9	CAVARD_LIVER_CANCER_MALIGNANT_VS_BENIGN	C2_CGP	0.003	0.0770588
F9	JAZAG_TGFB1_SIGNALING_VIA_SMAD4_UP	C2_CGP	0.0031	0.078277
F9	BASSO_CD40_SIGNALING_UP	C2_CGP	0.0031	0.078277
F9	CHAUHAN_RESPONSE_TO_METHOXYESTRADIOL_DN	C2_CGP	0.0031	0.078277
F9	KEEN_RESPONSE_TO_ROSIGLITAZONE_DN	C2_CGP	0.0032	0.0800456
F9	WILENSKY_RESPONSE_TO_DARAPLADIB	C2_CGP	0.0032	0.0802522
F9	LI_INDUCED_T_TO_NATURAL_KILLER_DN	C2_CGP	0.0034	0.0836371
F9	RICKMAN_HEAD_AND_NECK_CANCER_D	C2_CGP	0.0044	0.10801
F9	ONO_AML1_TARGETS_DN	C2_CGP	0.0044	0.10801
F9	HAN_JNK_SINGALING_UP	C2_CGP	0.0047	0.113704
F9	ZHU_CMV_ALL_UP	C2_CGP	0.0049	0.116893
F9	ZHAN_MULTIPLE_MYELOMA_DN	C2_CGP	0.005	0.117542
F9	VANASSE_BCL2_TARGETS_UP	C2_CGP	0.005	0.117542
F9	FIGUEROA_AML_METHYLATION_CLUSTER_5_DN	C2_CGP	0.005	0.117542
F9	ONO_FOXP3_TARGETS_DN	C2_CGP	0.0055	0.129964
F9	TAKEDA_TARGETS_OF_NUP98_HOXA9_FUSION_10D_DN	C2_CGP	0.0057	0.133668
F9	GAZDA_DIAMOND_BLACKFAN_ANEMIA_PROGENITOR_UP	C2_CGP	0.0058	0.135263
F9	KLEIN_TARGETS_OF_BCR_ABL1_FUSION	C2_CGP	0.0061	0.140606
F9	SHIPP_DLBCL_VS_FOLLICULAR_LYMPHOMA_DN	C2_CGP	0.0061	0.140606
F9	KEGG_CYTOSOLIC_DNA_SENSING_PATHWAY	C2_KEGG	0.0064	0.146761
F9	CHUNG_BLISTER_CYTOTOXICITY_UP	C2_CGP	0.0065	0.148314
F9	ST_T_CELL_SIGNAL_TRANSDUCTION	C2_canonical_others	0.0067	0.151409
F9	ZHAN_MULTIPLE_MYELOMA_CD2_UP	C2_CGP	0.0067	0.151409
F9	MARTORIATI_MDM4_TARGETS_NEUROEPITHELIUM_DN	C2_CGP	0.0069	0.15548
F9	ZHAN_V2_LATE_DIFFERENTIATION_GENES	C2_CGP	0.007	0.156287
F9	NABA_ECM_AFFILIATED	C2_canonical_others	0.0071	0.156287
F9	PRC2_SUZ12_UP.V1_UP	C6_oncogenic	0.0071	0.156287
F9	BIOCARTA_TCR_PATHWAY	C2_BIOCARTA	0.0077	0.168731
F9	MCDOWELL_ACUTE_LUNG_INJURY_DN	C2_CGP	0.008	0.175184
F9	DUNNE_TARGETS_OF_AML1_MTG8_FUSION_UP	C2_CGP	0.0087	0.188314
F9	TSUNODA_CISPLATIN_RESISTANCE_DN	C2_CGP	0.0087	0.188314
F9	MORI_IMMATURE_B_LYMPHOCYTE_UP	C2_CGP	0.009	0.194988
