# Supplementary material for: Multi-omics profiling of younger Asian breast cancers reveals distinctive molecular signatures
Source: Nat Commun. 2018 Apr 30;9:1725. doi: 10.1038/s41467-018-04129-4 (PMC5928087; doi:10.1038/s41467-018-04129-4)
Supplement: Supplementary file 15 — Supplementary Data 12 [file 41467_2018_4129_MOESM15_ESM.xlsx]

## Sheet: S12a
Supplementary Data 12: Differentially expressed genes and pathways.
gene_name	log2-fold-change	log10-q-value	DE	top_associated_factor	comparison
AK123889	3.99859	0	up_regualted	F6:SMC specific	SMC-Pre vs. TCGA-Post
BC050344	4.90348	0	up_regualted	F6:SMC specific	SMC-Pre vs. TCGA-Post
C12orf55	3.61636	0	up_regualted	NA	SMC-Pre vs. TCGA-Post
LOC643406	5.48697	0	up_regualted	F6:SMC specific	SMC-Pre vs. TCGA-Post
BC037952	4.77002	1.10287816440993e-314	up_regualted	F6:SMC specific	SMC-Pre vs. TCGA-Post
C12orf50	3.73136	3.50391e-300	up_regualted	NA	SMC-Pre vs. TCGA-Post
ANKRD20A9P	3.92772	6.90481e-300	up_regualted		SMC-Pre vs. TCGA-Post
JX088243	3.70754	6.45822e-271	up_regualted		SMC-Pre vs. TCGA-Post
UGDH-AS1	2.91299	1.27774e-264	up_regualted	F6:SMC specific	SMC-Pre vs. TCGA-Post
SPDYE7P	3.5139	3.34893e-251	up_regualted	F6:SMC specific	SMC-Pre vs. TCGA-Post
FAM122C	2.65742	2.50758e-234	up_regualted	F8:Normal_2	SMC-Pre vs. TCGA-Post
LOC100132832	2.4531	1.71325e-194	up_regualted	F8:Normal_2	SMC-Pre vs. TCGA-Post
BC016143_2	2.70742	5.82772e-194	up_regualted	F6:SMC specific	SMC-Pre vs. TCGA-Post
BCL2L2-PABPN1	7.1029	4.47848e-193	up_regualted	F6:SMC specific	SMC-Pre vs. TCGA-Post
BC042616	3.01353	4.81757e-186	up_regualted	F6:SMC specific	SMC-Pre vs. TCGA-Post
KCNQ1OT1	3.02021	3.95553e-180	up_regualted		SMC-Pre vs. TCGA-Post
RPL36A-HNRNPH2	4.63158	1.81547e-175	up_regualted	F6:SMC specific	SMC-Pre vs. TCGA-Post
AX747756	3.51181	8.83017e-171	up_regualted	F8:Normal_2	SMC-Pre vs. TCGA-Post
DNM1P41	3.53948	2.01556e-169	up_regualted		SMC-Pre vs. TCGA-Post
AK311113	2.68858	2.29508e-163	up_regualted	F8:Normal_2	SMC-Pre vs. TCGA-Post
LINC00887	3.67526	2.60388e-157	up_regualted	F6:SMC specific	SMC-Pre vs. TCGA-Post
AK097143	3.02722	3.26638e-157	up_regualted	F8:Normal_2	SMC-Pre vs. TCGA-Post
TSIX	3.84602	5.11463e-157	up_regualted		SMC-Pre vs. TCGA-Post
LOC646214	2.59752	1.82338e-155	up_regualted	F8:Normal_2	SMC-Pre vs. TCGA-Post
UQCRHL	-3.79174	8.06777e-134	downregulated	F11:TCGA specific_2	SMC-Pre vs. TCGA-Post
ARRDC3-AS1	2.17794	1.75586e-123	up_regualted		SMC-Pre vs. TCGA-Post
TBC1D8B	1.87328	2.30554e-120	up_regualted	F8:Normal_2	SMC-Pre vs. TCGA-Post
ANXA2P2	-6.71073	9.14232e-114	downregulated	F11:TCGA specific_2	SMC-Pre vs. TCGA-Post
HYPK	-3.19793	1.62302e-108	downregulated	F5:TCGA specific_1	SMC-Pre vs. TCGA-Post
BC040733	2.41857	1.84141e-107	up_regualted	F8:Normal_2	SMC-Pre vs. TCGA-Post
L32131	-2.1109	3.14341e-105	downregulated		SMC-Pre vs. TCGA-Post
LOC100132077	2.67042	7.63309e-104	up_regualted		SMC-Pre vs. TCGA-Post
LOC100506060	1.93751	2.10029e-100	up_regualted	F8:Normal_2	SMC-Pre vs. TCGA-Post
HERC2P4	2.00454	2.85838e-100	up_regualted	F8:Normal_2	SMC-Pre vs. TCGA-Post
SLC22A20	2.38058	4.81089e-96	up_regualted	F6:SMC specific	SMC-Pre vs. TCGA-Post
BC035067	3.40761	1.22667e-95	up_regualted		SMC-Pre vs. TCGA-Post
ALG1L9P	2.06225	9.73048e-95	up_regualted		SMC-Pre vs. TCGA-Post
MGC4836	2.43883	5.79846e-88	up_regualted	F7:ER+_2	SMC-Pre vs. TCGA-Post
FAM129C	3.34134	7.79506e-87	up_regualted	F9:Tils	SMC-Pre vs. TCGA-Post
NFIC	-1.30903	5.9118e-86	downregulated	F7:ER+_2	SMC-Pre vs. TCGA-Post
ZBED1	-1.15662	1.24173e-84	downregulated	F1:Stroma	SMC-Pre vs. TCGA-Post
ATP5J2-PTCD1	-5.15572	3.45589e-81	downregulated		SMC-Pre vs. TCGA-Post
DPY19L2P2	2.83133	3.53643e-81	up_regualted	F6:SMC specific	SMC-Pre vs. TCGA-Post
BMS1P1	1.58448	1.90261e-80	up_regualted	F8:Normal_2	SMC-Pre vs. TCGA-Post
BC073801	1.73177	4.1587e-80	up_regualted	F8:Normal_2	SMC-Pre vs. TCGA-Post
MAB21L3	2.48639	7.63232e-80	up_regualted		SMC-Pre vs. TCGA-Post
GOLGA8S	1.96624	1.0096e-78	up_regualted		SMC-Pre vs. TCGA-Post
LOC729732	2.20699	1.58321e-78	up_regualted	F8:Normal_2	SMC-Pre vs. TCGA-Post
AK298056	-5.58419	1.51897e-75	downregulated	F11:TCGA specific_2	SMC-Pre vs. TCGA-Post
TMEM45A	1.89908	2.44782e-74	up_regualted	F1:Stroma	SMC-Pre vs. TCGA-Post
AK123584	1.92405	4.43173e-74	up_regualted		SMC-Pre vs. TCGA-Post
FKSG56	1.95907	8.24895e-74	up_regualted	F6:SMC specific	SMC-Pre vs. TCGA-Post
BC041646	1.72211	1.53711e-73	up_regualted	F8:Normal_2	SMC-Pre vs. TCGA-Post
RPL9_2	-4.87469	5.00721e-73	downregulated	F5:TCGA specific_1	SMC-Pre vs. TCGA-Post
RBM14-RBM4	1.56377	8.30022e-73	up_regualted	F8:Normal_2	SMC-Pre vs. TCGA-Post
RPL13AP20	-2.08521	1.9643e-69	downregulated	F5:TCGA specific_1	SMC-Pre vs. TCGA-Post
GOLGA8T	2.0886	3.95268e-69	up_regualted		SMC-Pre vs. TCGA-Post
LOC100132062	-4.62289	3.83364e-68	downregulated		SMC-Pre vs. TCGA-Post
PFN1P2	2.10519	6.38361e-68	up_regualted	F8:Normal_2	SMC-Pre vs. TCGA-Post
ASMTL	-1.58689	4.09159e-66	downregulated	F5:TCGA specific_1	SMC-Pre vs. TCGA-Post
FTH1P3	-1.9952	2.53277e-65	downregulated		SMC-Pre vs. TCGA-Post
NPRL3	-1.23701	1.24751e-63	downregulated	F7:ER+_2	SMC-Pre vs. TCGA-Post
AL832439	2.09159	1.94468e-63	up_regualted	F8:Normal_2	SMC-Pre vs. TCGA-Post
LOC285758	1.90318	1.06096e-62	up_regualted		SMC-Pre vs. TCGA-Post
EIF5AL1	-3.0459	1.07497e-62	downregulated		SMC-Pre vs. TCGA-Post
GOLGA8O	1.48182	1.44354e-62	up_regualted	F8:Normal_2	SMC-Pre vs. TCGA-Post
FLJ13197	1.88818	8.37881e-62	up_regualted	F8:Normal_2	SMC-Pre vs. TCGA-Post
NPHP3-ACAD11	1.68438	2.07344e-61	up_regualted	F8:Normal_2	SMC-Pre vs. TCGA-Post
NBPF10	1.91386	3.44691e-61	up_regualted	F1:Stroma	SMC-Pre vs. TCGA-Post
WHAMMP2	1.53828	4.52517e-61	up_regualted	F8:Normal_2	SMC-Pre vs. TCGA-Post
RAVER1	-1.15975	1.24602e-60	downregulated	F5:TCGA specific_1	SMC-Pre vs. TCGA-Post
MTRNR2L2	-4.0741	1.74864e-60	downregulated	F11:TCGA specific_2	SMC-Pre vs. TCGA-Post
SLC9A4	1.45696	3.25862e-60	up_regualted		SMC-Pre vs. TCGA-Post
WASH6P	-1.81985	3.79956e-60	downregulated	F5:TCGA specific_1	SMC-Pre vs. TCGA-Post
DHRSX	-1.24088	5.15512e-60	downregulated	F5:TCGA specific_1	SMC-Pre vs. TCGA-Post
PELP1	-1.11881	1.41259e-59	downregulated	F5:TCGA specific_1	SMC-Pre vs. TCGA-Post
ALS2CR8	1.18693	1.89685e-59	up_regualted	F8:Normal_2	SMC-Pre vs. TCGA-Post
SLC25A6	-1.34337	3.05114e-59	downregulated	F5:TCGA specific_1	SMC-Pre vs. TCGA-Post
MIPOL1	1.45735	3.17635e-58	up_regualted	F7:ER+_2	SMC-Pre vs. TCGA-Post
WHAMMP1	1.4595	1.10148e-57	up_regualted	F8:Normal_2	SMC-Pre vs. TCGA-Post
PABPN1	-1.24329	1.94652e-56	downregulated	F5:TCGA specific_1	SMC-Pre vs. TCGA-Post
BC016143_8	1.48976	1.94652e-56	up_regualted	F8:Normal_2	SMC-Pre vs. TCGA-Post
JUP	-1.255	5.72824e-56	downregulated	F7:ER+_2	SMC-Pre vs. TCGA-Post
BMS1P4	1.27739	7.90216e-55	up_regualted	F8:Normal_2	SMC-Pre vs. TCGA-Post
SCAMP4	-1.02519	1.51113e-54	downregulated	F7:ER+_2	SMC-Pre vs. TCGA-Post
TFEC	1.8703	1.51113e-54	up_regualted	F9:Tils	SMC-Pre vs. TCGA-Post
SGK494	1.37307	1.59964e-54	up_regualted	F8:Normal_2	SMC-Pre vs. TCGA-Post
RRN3P1	1.5718	1.90981e-54	up_regualted	F8:Normal_2	SMC-Pre vs. TCGA-Post
AL389983	1.58612	3.44102e-54	up_regualted		SMC-Pre vs. TCGA-Post
PPDPF	-1.72419	8.16594e-54	downregulated	F5:TCGA specific_1	SMC-Pre vs. TCGA-Post
PPAN-P2RY11	-2.397	2.10173e-53	downregulated	F5:TCGA specific_1	SMC-Pre vs. TCGA-Post
SLC9A1	-1.11516	2.1463e-53	downregulated	F7:ER+_2	SMC-Pre vs. TCGA-Post
RNASE10	1.65125	5.28829e-53	up_regualted		SMC-Pre vs. TCGA-Post
AX747182	1.45579	7.12145e-53	up_regualted	F8:Normal_2	SMC-Pre vs. TCGA-Post
LOC731275	1.58695	7.67267e-53	up_regualted		SMC-Pre vs. TCGA-Post
SHISA9	1.898	1.19588e-52	up_regualted	F2:HER2+	SMC-Pre vs. TCGA-Post
STARD4	1.54392	6.39077e-52	up_regualted	F8:Normal_2	SMC-Pre vs. TCGA-Post
ITFG3	-1.02647	8.36242e-52	downregulated	F5:TCGA specific_1	SMC-Pre vs. TCGA-Post
HERC2P2	1.47836	5.04206e-51	up_regualted	F8:Normal_2	SMC-Pre vs. TCGA-Post
FKBP9L	-2.15169	8.85871e-51	downregulated	F1:Stroma	SMC-Pre vs. TCGA-Post
BC071667	1.33375	9.2179e-51	up_regualted		SMC-Pre vs. TCGA-Post
LOC100131564	1.41789	1.83193e-50	up_regualted	F8:Normal_2	SMC-Pre vs. TCGA-Post
DQ599242	1.23287	4.17359e-50	up_regualted		SMC-Pre vs. TCGA-Post
AK090844	1.55532	1.87249e-49	up_regualted	F8:Normal_2	SMC-Pre vs. TCGA-Post
GLIPR1L2	1.76926	2.02625e-49	up_regualted	F7:ER+_2	SMC-Pre vs. TCGA-Post
AK311167	1.29203	7.15597e-49	up_regualted		SMC-Pre vs. TCGA-Post
CCDC82	1.13183	8.07729e-49	up_regualted	F1:Stroma	SMC-Pre vs. TCGA-Post
AF198444	1.71374	1.27394e-48	up_regualted	F8:Normal_2	SMC-Pre vs. TCGA-Post
AK301666	-3.47323	4.50749e-48	downregulated		SMC-Pre vs. TCGA-Post
AX747758	2.21494	6.10738e-48	up_regualted	F8:Normal_2	SMC-Pre vs. TCGA-Post
TTC14	1.10399	7.19498e-48	up_regualted	F8:Normal_2	SMC-Pre vs. TCGA-Post
GTPBP6	-1.31413	5.98826e-47	downregulated	F5:TCGA specific_1	SMC-Pre vs. TCGA-Post
RFX1	-1.00996	7.1595e-47	downregulated	F7:ER+_2	SMC-Pre vs. TCGA-Post
RGPD4	1.31503	8.92565e-47	up_regualted		SMC-Pre vs. TCGA-Post
WHAMMP3	1.22406	3.40134e-46	up_regualted	F8:Normal_2	SMC-Pre vs. TCGA-Post
VWF	-1.36017	3.71515e-46	downregulated	F14:Normal_3	SMC-Pre vs. TCGA-Post
JMJD8	-1.07389	4.26384e-46	downregulated	F5:TCGA specific_1	SMC-Pre vs. TCGA-Post
ANKRD36B	1.33457	6.71613e-46	up_regualted	F8:Normal_2	SMC-Pre vs. TCGA-Post
SPDYE5	1.38871	1.15689e-45	up_regualted	F8:Normal_2	SMC-Pre vs. TCGA-Post
ZRANB2-AS1	1.58749	2.03068e-45	up_regualted	F8:Normal_2	SMC-Pre vs. TCGA-Post
HERC2P7	1.49612	2.12326e-45	up_regualted	F8:Normal_2	SMC-Pre vs. TCGA-Post
SF3A2	-1.25947	3.57081e-45	downregulated	F5:TCGA specific_1	SMC-Pre vs. TCGA-Post
ZNF213	-1.10009	7.01328e-45	downregulated	F7:ER+_2	SMC-Pre vs. TCGA-Post
BX647938	1.81358	1.78835e-44	up_regualted	F8:Normal_2	SMC-Pre vs. TCGA-Post
NIPSNAP3B	1.27562	1.99698e-44	up_regualted	F14:Normal_3	SMC-Pre vs. TCGA-Post
PDXDC2P	1.16273	2.6105e-44	up_regualted	F8:Normal_2	SMC-Pre vs. TCGA-Post
LINC00685	-1.6451	2.65386e-44	downregulated	F8:Normal_2	SMC-Pre vs. TCGA-Post
DKFZp434K1323_2	1.58381	2.67173e-44	up_regualted	NA	SMC-Pre vs. TCGA-Post
TECR	-1.07379	4.37099e-44	downregulated	F5:TCGA specific_1	SMC-Pre vs. TCGA-Post
ALDOA	-1.10213	7.87038e-44	downregulated	F5:TCGA specific_1	SMC-Pre vs. TCGA-Post
AX747158	1.36343	1.18063e-43	up_regualted	F8:Normal_2	SMC-Pre vs. TCGA-Post
AX746750	1.28397	1.55053e-43	up_regualted	F8:Normal_2	SMC-Pre vs. TCGA-Post
GPR34	1.50365	1.55571e-43	up_regualted	F9:Tils	SMC-Pre vs. TCGA-Post
AK303572	1.41513	2.02041e-43	up_regualted	F8:Normal_2	SMC-Pre vs. TCGA-Post
LOC286437	1.167	2.83133e-43	up_regualted	F8:Normal_2	SMC-Pre vs. TCGA-Post
SNX29P2	1.4163	5.10664e-43	up_regualted	F8:Normal_2	SMC-Pre vs. TCGA-Post
ARHGEF26-AS1	2.02115	8.59672e-43	up_regualted	F13:TN	SMC-Pre vs. TCGA-Post
PTPN22	1.55807	2.74796e-42	up_regualted	F9:Tils	SMC-Pre vs. TCGA-Post
GLS	1.00959	2.77292e-42	up_regualted	F11:TCGA specific_2	SMC-Pre vs. TCGA-Post
AL832252	1.27342	4.34691e-42	up_regualted		SMC-Pre vs. TCGA-Post
LOC728752	1.03543	6.58259e-42	up_regualted	F7:ER+_2	SMC-Pre vs. TCGA-Post
BMS1P6	1.49372	8.2916e-42	up_regualted	F8:Normal_2	SMC-Pre vs. TCGA-Post
PGAM4	-2.80843	8.90175e-42	downregulated		SMC-Pre vs. TCGA-Post
TBL3	-1.08001	1.13962e-40	downregulated	F5:TCGA specific_1	SMC-Pre vs. TCGA-Post
HSPG2	-1.32615	6.78755e-40	downregulated	F1:Stroma	SMC-Pre vs. TCGA-Post
BC010924	2.71621	6.94262e-40	up_regualted	F8:Normal_2	SMC-Pre vs. TCGA-Post
AK128652	3.22033	1.0753e-39	up_regualted	F9:Tils	SMC-Pre vs. TCGA-Post
B2M	1.24744	1.4961e-39	up_regualted	F11:TCGA specific_2	SMC-Pre vs. TCGA-Post
FLJ00326	1.6411	1.71728e-39	up_regualted		SMC-Pre vs. TCGA-Post
BC017214	-2.11376	2.06711e-39	downregulated	F5:TCGA specific_1	SMC-Pre vs. TCGA-Post
KBTBD8	1.41222	4.94389e-39	up_regualted		SMC-Pre vs. TCGA-Post
BC017971	1.6234	5.30554e-39	up_regualted		SMC-Pre vs. TCGA-Post
TP53I11	-1.02681	5.88439e-39	downregulated	F7:ER+_2	SMC-Pre vs. TCGA-Post
PUS7L	1.03264	1.04821e-38	up_regualted	F11:TCGA specific_2	SMC-Pre vs. TCGA-Post
LOC388312	-3.1865	1.66448e-38	downregulated	F5:TCGA specific_1	SMC-Pre vs. TCGA-Post
EVI2A	1.34743	2.61695e-38	up_regualted	F9:Tils	SMC-Pre vs. TCGA-Post
CD99	-1.11025	3.10712e-38	downregulated	F5:TCGA specific_1	SMC-Pre vs. TCGA-Post
H3F3AP4	-4.32767	4.86691e-38	downregulated	F11:TCGA specific_2	SMC-Pre vs. TCGA-Post
MOSPD2	1.02447	5.6681e-38	up_regualted	F11:TCGA specific_2	SMC-Pre vs. TCGA-Post
WASH1_2	-1.72102	6.01896e-38	downregulated		SMC-Pre vs. TCGA-Post
ZBTB26	1.033	1.05112e-37	up_regualted	F8:Normal_2	SMC-Pre vs. TCGA-Post
GUSBP2	1.39932	1.14374e-37	up_regualted		SMC-Pre vs. TCGA-Post
SAMSN1	1.35287	1.40483e-37	up_regualted	F9:Tils	SMC-Pre vs. TCGA-Post
LRRC39	1.16966	1.43717e-37	up_regualted	F8:Normal_2	SMC-Pre vs. TCGA-Post
MT1A	-2.89127	1.81924e-37	downregulated	F14:Normal_3	SMC-Pre vs. TCGA-Post
KLRAP1	1.34599	1.83147e-37	up_regualted	F8:Normal_2	SMC-Pre vs. TCGA-Post
BX538254	1.17512	2.5262e-37	up_regualted	F8:Normal_2	SMC-Pre vs. TCGA-Post
RGS18	1.56306	3.29851e-37	up_regualted	F9:Tils	SMC-Pre vs. TCGA-Post
SULT1A4	-1.88263	3.63477e-37	downregulated	F5:TCGA specific_1	SMC-Pre vs. TCGA-Post
SMIM17	1.37479	4.82097e-37	up_regualted		SMC-Pre vs. TCGA-Post
UBBP4	1.21943	4.95694e-37	up_regualted	F11:TCGA specific_2	SMC-Pre vs. TCGA-Post
USP6	1.30357	1.46273e-36	up_regualted		SMC-Pre vs. TCGA-Post
LOC650368	1.18007	2.14836e-36	up_regualted	F8:Normal_2	SMC-Pre vs. TCGA-Post
CO9	4.9004	2.14836e-36	up_regualted	F6:SMC specific	SMC-Pre vs. TCGA-Post
DMXL2	1.05264	2.29358e-36	up_regualted	F8:Normal_2	SMC-Pre vs. TCGA-Post
LOC100130557	1.1417	2.3403e-36	up_regualted		SMC-Pre vs. TCGA-Post
AK024535	-5.13629	2.67327e-36	downregulated	F5:TCGA specific_1	SMC-Pre vs. TCGA-Post
AHSA2	1.12306	4.36456e-36	up_regualted	F8:Normal_2	SMC-Pre vs. TCGA-Post
ITGA4	1.31104	1.01369e-35	up_regualted	F9:Tils	SMC-Pre vs. TCGA-Post
COMMD3-BMI1	3.23679	1.11775e-35	up_regualted	F5:TCGA specific_1	SMC-Pre vs. TCGA-Post
ARL5B	1.15598	2.05901e-35	up_regualted	F11:TCGA specific_2	SMC-Pre vs. TCGA-Post
ZNF658B	-3.29207	2.08763e-35	downregulated		SMC-Pre vs. TCGA-Post
LOC90834	1.21407	2.89615e-35	up_regualted		SMC-Pre vs. TCGA-Post
CD226	1.66238	3.06276e-35	up_regualted		SMC-Pre vs. TCGA-Post
AK124233	1.45941	3.06276e-35	up_regualted	F8:Normal_2	SMC-Pre vs. TCGA-Post
LOC400927	1.39103	3.14712e-35	up_regualted	F8:Normal_2	SMC-Pre vs. TCGA-Post
ZC3H3	-1.13092	3.2059e-35	downregulated	F5:TCGA specific_1	SMC-Pre vs. TCGA-Post
FOXP4	-1.02844	4.18113e-35	downregulated	F13:TN	SMC-Pre vs. TCGA-Post
MSANTD3-TMEFF1	1.05177	6.20413e-35	up_regualted	F1:Stroma	SMC-Pre vs. TCGA-Post
LOC440300	1.2925	8.07847e-35	up_regualted	F8:Normal_2	SMC-Pre vs. TCGA-Post
GPR65	1.28328	9.44094e-35	up_regualted	F9:Tils	SMC-Pre vs. TCGA-Post
GPATCH11	1.04359	1.00116e-34	up_regualted	F12:CCLE specific	SMC-Pre vs. TCGA-Post
Em:AC005003.4	1.23075	1.18898e-34	up_regualted	NA	SMC-Pre vs. TCGA-Post
PMS2L14	1.25593	1.23356e-34	up_regualted	F8:Normal_2	SMC-Pre vs. TCGA-Post
PTBLP	2.86105	1.53752e-34	up_regualted	F8:Normal_2	SMC-Pre vs. TCGA-Post
RGPD5	3.05334	1.55182e-34	up_regualted	F12:CCLE specific	SMC-Pre vs. TCGA-Post
KIF27	1.10731	1.64544e-34	up_regualted	F8:Normal_2	SMC-Pre vs. TCGA-Post
FGL2	1.4687	2.26259e-34	up_regualted	F9:Tils	SMC-Pre vs. TCGA-Post
SUCNR1	2.00051	2.78177e-34	up_regualted	F9:Tils	SMC-Pre vs. TCGA-Post
KLRD1	1.70306	4.00709e-34	up_regualted		SMC-Pre vs. TCGA-Post
2017-03-01	1.10791	6.35449e-34	up_regualted	F9:Tils	SMC-Pre vs. TCGA-Post
PAK4	-1.03185	6.55993e-34	downregulated	F7:ER+_2	SMC-Pre vs. TCGA-Post
UBE2Q2P3	1.51158	1.13702e-33	up_regualted		SMC-Pre vs. TCGA-Post
RAB43	-1.5941	1.17715e-33	downregulated	F7:ER+_2	SMC-Pre vs. TCGA-Post
CD80	1.58975	1.20908e-33	up_regualted	F9:Tils	SMC-Pre vs. TCGA-Post
BC016143_4	1.08192	1.69723e-33	up_regualted	F6:SMC specific	SMC-Pre vs. TCGA-Post
NABP1	1.08254	1.69884e-33	up_regualted	F9:Tils	SMC-Pre vs. TCGA-Post
MICU3	1.418	1.87915e-33	up_regualted	F8:Normal_2	SMC-Pre vs. TCGA-Post
MAP1LC3B2	-1.00743	3.15756e-33	downregulated	F11:TCGA specific_2	SMC-Pre vs. TCGA-Post
HLA-L	1.19474	3.33475e-33	up_regualted		SMC-Pre vs. TCGA-Post
CXorf21	1.31801	4.80772e-33	up_regualted	NA	SMC-Pre vs. TCGA-Post
GOLGA8B	1.47819	5.4908e-33	up_regualted	F8:Normal_2	SMC-Pre vs. TCGA-Post
ITGAD	1.92448	6.10595e-33	up_regualted		SMC-Pre vs. TCGA-Post
ABCA10	1.74529	7.03387e-33	up_regualted	F8:Normal_2	SMC-Pre vs. TCGA-Post
PNPLA2	-1.09168	8.52855e-33	downregulated	F14:Normal_3	SMC-Pre vs. TCGA-Post
ZNF492	2.30422	1.00448e-32	up_regualted		SMC-Pre vs. TCGA-Post
PIPSL	-1.42217	1.13545e-32	downregulated		SMC-Pre vs. TCGA-Post
ZNF300P1	1.50159	1.31033e-32	up_regualted	F8:Normal_2	SMC-Pre vs. TCGA-Post
MSR1	1.27606	2.03948e-32	up_regualted	F9:Tils	SMC-Pre vs. TCGA-Post
CLEC12A	1.88992	2.62875e-32	up_regualted	F9:Tils	SMC-Pre vs. TCGA-Post
FAM35DP	-1.05382	5.72318e-32	downregulated	F5:TCGA specific_1	SMC-Pre vs. TCGA-Post
GULP1	1.45154	5.75491e-32	up_regualted	F1:Stroma	SMC-Pre vs. TCGA-Post
IL3RA	-1.18451	6.26332e-32	downregulated	F9:Tils	SMC-Pre vs. TCGA-Post
LY96	1.10608	6.56857e-32	up_regualted	F9:Tils	SMC-Pre vs. TCGA-Post
ANKRD36	1.12077	7.30881e-32	up_regualted	F8:Normal_2	SMC-Pre vs. TCGA-Post
CDC42EP2	-1.00932	7.33371e-32	downregulated	F14:Normal_3	SMC-Pre vs. TCGA-Post
AZGP1P1	1.949	7.78854e-32	up_regualted	F7:ER+_2	SMC-Pre vs. TCGA-Post
LOC642236	1.23425	9.51358e-32	up_regualted		SMC-Pre vs. TCGA-Post
RNF5P1	-2.55663	1.12665e-31	downregulated	F11:TCGA specific_2	SMC-Pre vs. TCGA-Post
CLEC4A	1.1272	1.25593e-31	up_regualted	F9:Tils	SMC-Pre vs. TCGA-Post
MMP24-AS1	-1.19805	1.4379e-31	downregulated	F5:TCGA specific_1	SMC-Pre vs. TCGA-Post
PPP2R3B	-1.18165	1.7249e-31	downregulated	F5:TCGA specific_1	SMC-Pre vs. TCGA-Post
GOLGA6L5	1.16421	2.63685e-31	up_regualted	F8:Normal_2	SMC-Pre vs. TCGA-Post
LOC728407	1.15101	4.02993e-31	up_regualted	F8:Normal_2	SMC-Pre vs. TCGA-Post
PLCXD1	-1.27628	7.41955e-31	downregulated	F14:Normal_3	SMC-Pre vs. TCGA-Post
CLEC7A	1.33628	9.45163e-31	up_regualted	F9:Tils	SMC-Pre vs. TCGA-Post
AK128593	1.25119	1.04838e-30	up_regualted	F8:Normal_2	SMC-Pre vs. TCGA-Post
BGN	-1.2259	1.23513e-30	downregulated	F1:Stroma	SMC-Pre vs. TCGA-Post
AMY2B	1.26936	1.56188e-30	up_regualted	F8:Normal_2	SMC-Pre vs. TCGA-Post
LOC100507053	1.26952	1.83861e-30	up_regualted		SMC-Pre vs. TCGA-Post
DKFZp667P0924	1.52283	1.84421e-30	up_regualted	NA	SMC-Pre vs. TCGA-Post
TIGD4	1.22917	2.0345e-30	up_regualted		SMC-Pre vs. TCGA-Post
AK097658	1.29879	2.31008e-30	up_regualted		SMC-Pre vs. TCGA-Post
NSUN5P2	1.13475	2.7446e-30	up_regualted	F8:Normal_2	SMC-Pre vs. TCGA-Post
L1TD1	1.81068	3.11083e-30	up_regualted	F1:Stroma	SMC-Pre vs. TCGA-Post
GOLGA6L9	1.0716	4.43617e-30	up_regualted	F8:Normal_2	SMC-Pre vs. TCGA-Post
RAD51-AS1	1.18698	5.54794e-30	up_regualted	F8:Normal_2	SMC-Pre vs. TCGA-Post
CENPK	1.1534	5.60516e-30	up_regualted	F12:CCLE specific	SMC-Pre vs. TCGA-Post
HLA-DRB5	2.31325	6.09915e-30	up_regualted	F9:Tils	SMC-Pre vs. TCGA-Post
FCGR2C	1.45694	7.35925e-30	up_regualted	F8:Normal_2	SMC-Pre vs. TCGA-Post
CD200R1	1.45745	9.86515e-30	up_regualted		SMC-Pre vs. TCGA-Post
RPSAP58	-2.48435	1.17819e-29	downregulated	F11:TCGA specific_2	SMC-Pre vs. TCGA-Post
LINC00853	-1.54985	1.22607e-29	downregulated		SMC-Pre vs. TCGA-Post
CCL4L2	1.50447	1.47092e-29	up_regualted	F9:Tils	SMC-Pre vs. TCGA-Post
TRIM22	1.14871	1.48596e-29	up_regualted	F9:Tils	SMC-Pre vs. TCGA-Post
RAB39A	1.67734	1.73435e-29	up_regualted		SMC-Pre vs. TCGA-Post
DKFZp779K0112	2.55726	2.1112e-29	up_regualted	NA	SMC-Pre vs. TCGA-Post
FAM126A	1.05098	2.1656e-29	up_regualted	F3:Normal_1	SMC-Pre vs. TCGA-Post
APOC2	-2.19644	2.36363e-29	downregulated	F9:Tils	SMC-Pre vs. TCGA-Post
IFI44	1.4866	2.41202e-29	up_regualted	F9:Tils	SMC-Pre vs. TCGA-Post
LINC00638	-1.25058	2.48085e-29	downregulated		SMC-Pre vs. TCGA-Post
TNFSF13B	1.25787	2.73316e-29	up_regualted	F9:Tils	SMC-Pre vs. TCGA-Post
BCAM	-1.32243	3.42406e-29	downregulated	F7:ER+_2	SMC-Pre vs. TCGA-Post
ADCY10P1	1.30881	4.11088e-29	up_regualted	F8:Normal_2	SMC-Pre vs. TCGA-Post
ARHGAP11B	1.29451	5.00459e-29	up_regualted	F12:CCLE specific	SMC-Pre vs. TCGA-Post
CAPS2	1.17977	5.89617e-29	up_regualted		SMC-Pre vs. TCGA-Post
CCDC39	1.38549	6.50113e-29	up_regualted		SMC-Pre vs. TCGA-Post
CHRM3	1.90657	8.35624e-29	up_regualted	F13:TN	SMC-Pre vs. TCGA-Post
DQ658414	1.62907	1.01318e-28	up_regualted	F9:Tils	SMC-Pre vs. TCGA-Post
INO80B-WBP1	-3.56906	1.03245e-28	downregulated	F11:TCGA specific_2	SMC-Pre vs. TCGA-Post
TLR4	1.06497	1.16745e-28	up_regualted	F9:Tils	SMC-Pre vs. TCGA-Post
LOC440434	1.05095	2.10719e-28	up_regualted	F8:Normal_2	SMC-Pre vs. TCGA-Post
FCGR1C	1.30097	2.22647e-28	up_regualted	F9:Tils	SMC-Pre vs. TCGA-Post
SLFN12L	1.75612	2.27975e-28	up_regualted		SMC-Pre vs. TCGA-Post
PRKXP1	1.54805	4.1074e-28	up_regualted	F8:Normal_2	SMC-Pre vs. TCGA-Post
GPR82	1.35081	4.41331e-28	up_regualted		SMC-Pre vs. TCGA-Post
DKFZp547K2416	3.4172	4.96139e-28	up_regualted	NA	SMC-Pre vs. TCGA-Post
EHD2	-1.06884	5.30944e-28	downregulated	F1:Stroma	SMC-Pre vs. TCGA-Post
ZNHIT2	-1.84976	5.42654e-28	downregulated	F5:TCGA specific_1	SMC-Pre vs. TCGA-Post
FSD1L	1.14278	5.92948e-28	up_regualted	F8:Normal_2	SMC-Pre vs. TCGA-Post
PTPRC	1.50376	7.12993e-28	up_regualted	F9:Tils	SMC-Pre vs. TCGA-Post
SHARPIN	-1.03349	9.75287e-28	downregulated	F5:TCGA specific_1	SMC-Pre vs. TCGA-Post
HSPA7	1.38834	1.33702e-27	up_regualted	F8:Normal_2	SMC-Pre vs. TCGA-Post
ZNF736	1.27404	1.5291e-27	up_regualted	F8:Normal_2	SMC-Pre vs. TCGA-Post
JUND	-1.01551	1.54739e-27	downregulated	F5:TCGA specific_1	SMC-Pre vs. TCGA-Post
PRR24	-1.14882	1.58885e-27	downregulated	F5:TCGA specific_1	SMC-Pre vs. TCGA-Post
NOVA2	-1.02897	1.68851e-27	downregulated	F14:Normal_3	SMC-Pre vs. TCGA-Post
PEMT	-1.0107	1.87164e-27	downregulated	F14:Normal_3	SMC-Pre vs. TCGA-Post
FAM135A	1.02084	1.87167e-27	up_regualted	F8:Normal_2	SMC-Pre vs. TCGA-Post
LINC00894	1.21583	2.14475e-27	up_regualted	F8:Normal_2	SMC-Pre vs. TCGA-Post
CDC42EP1	-1.16765	2.65684e-27	downregulated	F5:TCGA specific_1	SMC-Pre vs. TCGA-Post
AK095583	-2.07481	2.97812e-27	downregulated		SMC-Pre vs. TCGA-Post
GIMAP2	1.08309	3.00548e-27	up_regualted	F9:Tils	SMC-Pre vs. TCGA-Post
LOC646471	1.03261	3.16838e-27	up_regualted	F8:Normal_2	SMC-Pre vs. TCGA-Post
OR7E14P	-1.2551	4.34067e-27	downregulated	F7:ER+_2	SMC-Pre vs. TCGA-Post
C11orf21	1.66471	5.62731e-27	up_regualted	NA	SMC-Pre vs. TCGA-Post
GOLGA8A	1.53481	7.19375e-27	up_regualted	F8:Normal_2	SMC-Pre vs. TCGA-Post
BC038382	-1.94413	7.32523e-27	downregulated	F5:TCGA specific_1	SMC-Pre vs. TCGA-Post
MS4A6A	1.07435	7.36392e-27	up_regualted	F9:Tils	SMC-Pre vs. TCGA-Post
FAS	1.00854	7.6251e-27	up_regualted	F1:Stroma	SMC-Pre vs. TCGA-Post
IGSF6	1.17174	9.2096e-27	up_regualted	F9:Tils	SMC-Pre vs. TCGA-Post
AF289551	1.21718	1.1527e-26	up_regualted	F8:Normal_2	SMC-Pre vs. TCGA-Post
P2RY14	1.17627	1.40487e-26	up_regualted	F9:Tils	SMC-Pre vs. TCGA-Post
MAP3K8	1.06761	1.4181e-26	up_regualted	F8:Normal_2	SMC-Pre vs. TCGA-Post
ZNF358	-1.00827	1.51572e-26	downregulated	F5:TCGA specific_1	SMC-Pre vs. TCGA-Post
CR933665	1.06476	1.53237e-26	up_regualted		SMC-Pre vs. TCGA-Post
AB209315	-1.86086	1.75167e-26	downregulated	F5:TCGA specific_1	SMC-Pre vs. TCGA-Post
ZNF578	1.30366	1.80352e-26	up_regualted		SMC-Pre vs. TCGA-Post
ZNF717	1.23694	1.80752e-26	up_regualted	F8:Normal_2	SMC-Pre vs. TCGA-Post
RNF208	-1.50606	2.19549e-26	downregulated	F5:TCGA specific_1	SMC-Pre vs. TCGA-Post
BC040631	1.11175	2.47882e-26	up_regualted		SMC-Pre vs. TCGA-Post
EIF3CL	-2.15086	2.59831e-26	downregulated	F11:TCGA specific_2	SMC-Pre vs. TCGA-Post
CTAGE15	2.49511	2.7707e-26	up_regualted		SMC-Pre vs. TCGA-Post
AK095151	1.0405	3.0954e-26	up_regualted		SMC-Pre vs. TCGA-Post
PTPRO	1.08632	3.72376e-26	up_regualted	F9:Tils	SMC-Pre vs. TCGA-Post
TLR10	1.61832	4.56393e-26	up_regualted	F9:Tils	SMC-Pre vs. TCGA-Post
DNM3OS	1.39858	4.71968e-26	up_regualted	F1:Stroma	SMC-Pre vs. TCGA-Post
ZNF121	1.01834	8.23848e-26	up_regualted	F8:Normal_2	SMC-Pre vs. TCGA-Post
LOC100862671	-1.81689	9.26008e-26	downregulated	F5:TCGA specific_1	SMC-Pre vs. TCGA-Post
AX748233	1.44314	1.03699e-25	up_regualted		SMC-Pre vs. TCGA-Post
RAD51AP1	1.06374	1.14353e-25	up_regualted	F12:CCLE specific	SMC-Pre vs. TCGA-Post
FAM221A	1.1238	1.15109e-25	up_regualted	F8:Normal_2	SMC-Pre vs. TCGA-Post
FLJ14346	1.15858	1.18802e-25	up_regualted		SMC-Pre vs. TCGA-Post
IMPG2	1.01188	1.4727e-25	up_regualted		SMC-Pre vs. TCGA-Post
LOC100270804	1.01059	1.48335e-25	up_regualted		SMC-Pre vs. TCGA-Post
BC016035	1.31219	1.48335e-25	up_regualted	F6:SMC specific	SMC-Pre vs. TCGA-Post
AF420437	1.31735	1.66113e-25	up_regualted	F8:Normal_2	SMC-Pre vs. TCGA-Post
CLU	-1.51156	1.97564e-25	downregulated	F5:TCGA specific_1	SMC-Pre vs. TCGA-Post
KDM5B-AS1	-1.31119	2.24185e-25	downregulated	F5:TCGA specific_1	SMC-Pre vs. TCGA-Post
LTB4R2	1.03208	2.33719e-25	up_regualted	F8:Normal_2	SMC-Pre vs. TCGA-Post
ZNF726	1.38306	3.22647e-25	up_regualted		SMC-Pre vs. TCGA-Post
ADAMDEC1	1.96579	6.54064e-25	up_regualted	F9:Tils	SMC-Pre vs. TCGA-Post
GPR89C	1.39387	6.95769e-25	up_regualted	F8:Normal_2	SMC-Pre vs. TCGA-Post
AK128559	1.00404	7.52916e-25	up_regualted		SMC-Pre vs. TCGA-Post
LINC00649	1.56655	1.23304e-24	up_regualted		SMC-Pre vs. TCGA-Post
CCL3L1	1.75503	1.43536e-24	up_regualted	F9:Tils	SMC-Pre vs. TCGA-Post
PARP15	1.54717	1.48692e-24	up_regualted	F9:Tils	SMC-Pre vs. TCGA-Post
TLR1	1.00187	1.54726e-24	up_regualted	F9:Tils	SMC-Pre vs. TCGA-Post
AX747599	-1.00749	1.63379e-24	downregulated	F5:TCGA specific_1	SMC-Pre vs. TCGA-Post
BIRC3	1.37544	2.06681e-24	up_regualted	F9:Tils	SMC-Pre vs. TCGA-Post
SERINC2	-1.11935	2.12479e-24	downregulated	F7:ER+_2	SMC-Pre vs. TCGA-Post
AX747264	-2.48085	2.34692e-24	downregulated	F5:TCGA specific_1	SMC-Pre vs. TCGA-Post
Metazoa_SRP_65	-2.4408	2.96718e-24	downregulated	NA	SMC-Pre vs. TCGA-Post
AX747150	1.26171	2.96718e-24	up_regualted	F8:Normal_2	SMC-Pre vs. TCGA-Post
LINC00672	1.20231	4.1067e-24	up_regualted	F8:Normal_2	SMC-Pre vs. TCGA-Post
SNX10	1.0235	4.12444e-24	up_regualted	F9:Tils	SMC-Pre vs. TCGA-Post
LOC23117	-1.28143	4.24629e-24	downregulated	F5:TCGA specific_1	SMC-Pre vs. TCGA-Post
IL15	1.04448	4.33281e-24	up_regualted	F9:Tils	SMC-Pre vs. TCGA-Post
CHCHD10	-1.1971	5.7838e-24	downregulated	F5:TCGA specific_1	SMC-Pre vs. TCGA-Post
POMZP3	-1.14175	6.82788e-24	downregulated	F5:TCGA specific_1	SMC-Pre vs. TCGA-Post
AL831977	-1.48202	9.96682e-24	downregulated		SMC-Pre vs. TCGA-Post
CLUHP3	1.0081	1.16663e-23	up_regualted	F8:Normal_2	SMC-Pre vs. TCGA-Post
BC019846	1.78804	1.29528e-23	up_regualted	F4:ER+_1	SMC-Pre vs. TCGA-Post
AK056351	1.15807	1.52017e-23	up_regualted		SMC-Pre vs. TCGA-Post
GVINP1	1.49926	2.00739e-23	up_regualted	F9:Tils	SMC-Pre vs. TCGA-Post
BC053580	1.30284	2.42138e-23	up_regualted	F8:Normal_2	SMC-Pre vs. TCGA-Post
KCNT2	1.26375	2.42495e-23	up_regualted		SMC-Pre vs. TCGA-Post
TMX2-CTNND1	1.69304	3.16179e-23	up_regualted	F1:Stroma	SMC-Pre vs. TCGA-Post
ADD3	1.04731	3.17872e-23	up_regualted	F1:Stroma	SMC-Pre vs. TCGA-Post
LOC644961	1.28858	3.97344e-23	up_regualted		SMC-Pre vs. TCGA-Post
AK128708	1.06371	4.05885e-23	up_regualted	F8:Normal_2	SMC-Pre vs. TCGA-Post
ADAM28	1.13795	4.43147e-23	up_regualted	F9:Tils	SMC-Pre vs. TCGA-Post
VSIG1	1.37104	5.37086e-23	up_regualted	F9:Tils	SMC-Pre vs. TCGA-Post
LOC642846	1.02604	5.39838e-23	up_regualted	F8:Normal_2	SMC-Pre vs. TCGA-Post
APC2	-1.16012	7.06361e-23	downregulated		SMC-Pre vs. TCGA-Post
RASA2	1.04225	7.53958e-23	up_regualted	F8:Normal_2	SMC-Pre vs. TCGA-Post
UBE2Q2P1	1.04924	7.80403e-23	up_regualted	F8:Normal_2	SMC-Pre vs. TCGA-Post
RFX8	1.14206	7.80494e-23	up_regualted	F8:Normal_2	SMC-Pre vs. TCGA-Post
SULT1C2	1.84768	8.58108e-23	up_regualted	F9:Tils	SMC-Pre vs. TCGA-Post
EPSTI1	1.14257	9.30528e-23	up_regualted	F9:Tils	SMC-Pre vs. TCGA-Post
CTAGE7P	1.15903	1.02146e-22	up_regualted		SMC-Pre vs. TCGA-Post
RTN4RL1	-1.6022	1.06182e-22	downregulated	F7:ER+_2	SMC-Pre vs. TCGA-Post
COL1A1	-1.35095	1.18881e-22	downregulated	F1:Stroma	SMC-Pre vs. TCGA-Post
CTSS	1.01998	1.25443e-22	up_regualted	F9:Tils	SMC-Pre vs. TCGA-Post
PIK3CG	1.23406	1.31881e-22	up_regualted	F9:Tils	SMC-Pre vs. TCGA-Post
ZCCHC18	1.04437	1.69569e-22	up_regualted		SMC-Pre vs. TCGA-Post
AX747104	1.30276	1.72695e-22	up_regualted		SMC-Pre vs. TCGA-Post
MAD2L1	1.00106	2.06716e-22	up_regualted	F12:CCLE specific	SMC-Pre vs. TCGA-Post
FLJ22184	-1.63813	2.09552e-22	downregulated	F7:ER+_2	SMC-Pre vs. TCGA-Post
ZC3HAV1L	1.08019	2.11508e-22	up_regualted	F8:Normal_2	SMC-Pre vs. TCGA-Post
STARD4-AS1	1.33326	2.13243e-22	up_regualted	F8:Normal_2	SMC-Pre vs. TCGA-Post
CCDC36	1.03033	2.18228e-22	up_regualted		SMC-Pre vs. TCGA-Post
TLR6	1.07126	2.2036e-22	up_regualted	F9:Tils	SMC-Pre vs. TCGA-Post
CLECL1	1.36671	2.59416e-22	up_regualted	F9:Tils	SMC-Pre vs. TCGA-Post
CCL8	1.59331	2.59996e-22	up_regualted	F9:Tils	SMC-Pre vs. TCGA-Post
CD274	1.16791	2.90209e-22	up_regualted	F9:Tils	SMC-Pre vs. TCGA-Post
SLCO4C1	1.62006	3.24186e-22	up_regualted		SMC-Pre vs. TCGA-Post
CXCL11	1.80926	3.51091e-22	up_regualted	F9:Tils	SMC-Pre vs. TCGA-Post
LMBRD2	1.01555	3.60519e-22	up_regualted	F11:TCGA specific_2	SMC-Pre vs. TCGA-Post
LOC613037	1.13252	3.67494e-22	up_regualted	F8:Normal_2	SMC-Pre vs. TCGA-Post
FBXO22-AS1	1.66437	5.41202e-22	up_regualted	F6:SMC specific	SMC-Pre vs. TCGA-Post
RBM12B-AS1	1.18188	5.78997e-22	up_regualted	F8:Normal_2	SMC-Pre vs. TCGA-Post
TRDC	1.56591	7.24088e-22	up_regualted	F9:Tils	SMC-Pre vs. TCGA-Post
AK126278	1.15092	7.67121e-22	up_regualted	F8:Normal_2	SMC-Pre vs. TCGA-Post
SNHG9	-1.37117	8.35276e-22	downregulated	F5:TCGA specific_1	SMC-Pre vs. TCGA-Post
CCR2	1.54292	9.04429e-22	up_regualted	F9:Tils	SMC-Pre vs. TCGA-Post
HGF	1.1195	9.07611e-22	up_regualted	F1:Stroma	SMC-Pre vs. TCGA-Post
AX746523	1.07457	1.42316e-21	up_regualted		SMC-Pre vs. TCGA-Post
HERC2P3	1.21724	1.42427e-21	up_regualted	F8:Normal_2	SMC-Pre vs. TCGA-Post
BX648270	1.19512	1.70774e-21	up_regualted	F8:Normal_2	SMC-Pre vs. TCGA-Post
DQ570835	1.2697	1.86205e-21	up_regualted	F8:Normal_2	SMC-Pre vs. TCGA-Post
C19orf24	-1.06716	2.57293e-21	downregulated	NA	SMC-Pre vs. TCGA-Post
LOC339047	1.11137	2.62873e-21	up_regualted	F8:Normal_2	SMC-Pre vs. TCGA-Post
BTC	1.49705	3.21836e-21	up_regualted	F3:Normal_1	SMC-Pre vs. TCGA-Post
ACN9	1.12186	3.23316e-21	up_regualted	F11:TCGA specific_2	SMC-Pre vs. TCGA-Post
ICOS	1.73957	3.98428e-21	up_regualted	F9:Tils	SMC-Pre vs. TCGA-Post
ECM2	1.0877	4.36554e-21	up_regualted	F1:Stroma	SMC-Pre vs. TCGA-Post
KIAA0488	-1.2309	5.59209e-21	downregulated	F5:TCGA specific_1	SMC-Pre vs. TCGA-Post
TLR7	1.08184	5.88365e-21	up_regualted	F9:Tils	SMC-Pre vs. TCGA-Post
AF086126	1.23396	6.03863e-21	up_regualted		SMC-Pre vs. TCGA-Post
ZNF660	1.1313	6.18961e-21	up_regualted		SMC-Pre vs. TCGA-Post
LRRK2	1.15784	7.92029e-21	up_regualted	F9:Tils	SMC-Pre vs. TCGA-Post
BC007880	-2.79032	8.22658e-21	downregulated	F5:TCGA specific_1	SMC-Pre vs. TCGA-Post
MST1L	1.50041	8.53654e-21	up_regualted	F8:Normal_2	SMC-Pre vs. TCGA-Post
B3GNT5	1.00243	1.17171e-20	up_regualted	F13:TN	SMC-Pre vs. TCGA-Post
IL18	1.03346	1.23919e-20	up_regualted	F9:Tils	SMC-Pre vs. TCGA-Post
IL7	1.18029	1.48049e-20	up_regualted		SMC-Pre vs. TCGA-Post
KLHL6	1.0802	1.68934e-20	up_regualted	F9:Tils	SMC-Pre vs. TCGA-Post
PTPRS	-1.05685	1.74486e-20	downregulated	F14:Normal_3	SMC-Pre vs. TCGA-Post
SSC5D	-1.41688	1.78129e-20	downregulated	F1:Stroma	SMC-Pre vs. TCGA-Post
IDI2-AS1	1.05432	1.78994e-20	up_regualted	F8:Normal_2	SMC-Pre vs. TCGA-Post
DKFZp434C0631	1.95633	2.23105e-20	up_regualted	NA	SMC-Pre vs. TCGA-Post
ANGPT1	1.17229	2.57363e-20	up_regualted	F14:Normal_3	SMC-Pre vs. TCGA-Post
FAM21B	-1.63494	2.75082e-20	downregulated	F5:TCGA specific_1	SMC-Pre vs. TCGA-Post
IL18RAP	1.44896	2.76204e-20	up_regualted		SMC-Pre vs. TCGA-Post
TMEM88	-1.15025	2.85346e-20	downregulated	F14:Normal_3	SMC-Pre vs. TCGA-Post
UGT8	1.40883	3.01205e-20	up_regualted	F13:TN	SMC-Pre vs. TCGA-Post
GPR174	1.80122	3.88275e-20	up_regualted	F9:Tils	SMC-Pre vs. TCGA-Post
GPRIN3	1.31329	4.09099e-20	up_regualted	F9:Tils	SMC-Pre vs. TCGA-Post
NAPRT1	-1.48857	5.68264e-20	downregulated	F5:TCGA specific_1	SMC-Pre vs. TCGA-Post
LOC100129917	1.1745	5.691e-20	up_regualted	F8:Normal_2	SMC-Pre vs. TCGA-Post
ZSCAN23	1.70195	6.28071e-20	up_regualted	F8:Normal_2	SMC-Pre vs. TCGA-Post
DL490846	2.18437	7.8714e-20	up_regualted	F8:Normal_2	SMC-Pre vs. TCGA-Post
CD244	1.19045	9.97779e-20	up_regualted		SMC-Pre vs. TCGA-Post
LOC100506776	1.22628	1.39278e-19	up_regualted		SMC-Pre vs. TCGA-Post
LOC100289092	-1.15079	1.45936e-19	downregulated	F5:TCGA specific_1	SMC-Pre vs. TCGA-Post
EPR-1	2.74306	1.46439e-19	up_regualted	F5:TCGA specific_1	SMC-Pre vs. TCGA-Post
AJ420422	-2.21745	1.58004e-19	downregulated	F5:TCGA specific_1	SMC-Pre vs. TCGA-Post
MIAT	1.38303	1.97731e-19	up_regualted	F9:Tils	SMC-Pre vs. TCGA-Post
TXK	1.24831	2.07838e-19	up_regualted		SMC-Pre vs. TCGA-Post
IL10	1.06257	2.73881e-19	up_regualted		SMC-Pre vs. TCGA-Post
VNN2	1.2139	2.74391e-19	up_regualted	F9:Tils	SMC-Pre vs. TCGA-Post
CD69	1.32861	2.81555e-19	up_regualted	F9:Tils	SMC-Pre vs. TCGA-Post
DIO2	1.32636	4.43578e-19	up_regualted	F1:Stroma	SMC-Pre vs. TCGA-Post
SLC9A3R2	-1.06494	5.5722e-19	downregulated	F5:TCGA specific_1	SMC-Pre vs. TCGA-Post
C1orf233	-1.28888	5.64125e-19	downregulated	NA	SMC-Pre vs. TCGA-Post
KCNA3	1.51278	6.4084e-19	up_regualted	F9:Tils	SMC-Pre vs. TCGA-Post
LIPE	-1.70893	6.66088e-19	downregulated	F14:Normal_3	SMC-Pre vs. TCGA-Post
RPLP0P2	-1.05643	6.87959e-19	downregulated		SMC-Pre vs. TCGA-Post
ANKRD36BP2	1.72415	7.33785e-19	up_regualted	F9:Tils	SMC-Pre vs. TCGA-Post
BC040735	1.15337	7.93353e-19	up_regualted		SMC-Pre vs. TCGA-Post
IFI44L	1.41756	8.05941e-19	up_regualted	F9:Tils	SMC-Pre vs. TCGA-Post
BC033739	1.14206	8.81189e-19	up_regualted		SMC-Pre vs. TCGA-Post
PDCD1LG2	1.04381	9.12054e-19	up_regualted	F9:Tils	SMC-Pre vs. TCGA-Post
KGFLP1	1.28784	9.61481e-19	up_regualted	F3:Normal_1	SMC-Pre vs. TCGA-Post
CABC1	1.34924	1.03159e-18	up_regualted		SMC-Pre vs. TCGA-Post
CPED1	1.04356	1.03219e-18	up_regualted	F1:Stroma	SMC-Pre vs. TCGA-Post
CD248	-1.02177	1.24047e-18	downregulated	F1:Stroma	SMC-Pre vs. TCGA-Post
LINC00893	1.01426	1.27381e-18	up_regualted	F8:Normal_2	SMC-Pre vs. TCGA-Post
CXCL10	1.52894	1.60051e-18	up_regualted	F9:Tils	SMC-Pre vs. TCGA-Post
FGF7	1.20332	2.46571e-18	up_regualted	F1:Stroma	SMC-Pre vs. TCGA-Post
TDRD6	1.13449	2.94463e-18	up_regualted		SMC-Pre vs. TCGA-Post
PRSS8	-1.08505	3.08197e-18	downregulated	F7:ER+_2	SMC-Pre vs. TCGA-Post
THEMIS	1.5083	3.22662e-18	up_regualted	F9:Tils	SMC-Pre vs. TCGA-Post
XIST	1.13194	3.35459e-18	up_regualted	F3:Normal_1	SMC-Pre vs. TCGA-Post
CAMK4	1.09757	4.81999e-18	up_regualted	F9:Tils	SMC-Pre vs. TCGA-Post
REL	1.06816	7.13365e-18	up_regualted	F8:Normal_2	SMC-Pre vs. TCGA-Post
TMEM71	1.06594	7.53058e-18	up_regualted	F3:Normal_1	SMC-Pre vs. TCGA-Post
SLAMF7	1.34619	8.10194e-18	up_regualted	F9:Tils	SMC-Pre vs. TCGA-Post
LINC00869	1.2073	9.13229e-18	up_regualted		SMC-Pre vs. TCGA-Post
HSPB1	-1.2427	9.13909e-18	downregulated	F5:TCGA specific_1	SMC-Pre vs. TCGA-Post
CD84	1.02592	9.72041e-18	up_regualted	F9:Tils	SMC-Pre vs. TCGA-Post
HIST4H4	1.23792	1.07944e-17	up_regualted	F8:Normal_2	SMC-Pre vs. TCGA-Post
ZNF677	1.03881	1.10995e-17	up_regualted	F3:Normal_1	SMC-Pre vs. TCGA-Post
LOC441666	1.57356	1.1438e-17	up_regualted		SMC-Pre vs. TCGA-Post
AK123332	1.27731	1.14761e-17	up_regualted		SMC-Pre vs. TCGA-Post
HLA-DRB1	1.05248	1.22247e-17	up_regualted	F9:Tils	SMC-Pre vs. TCGA-Post
LOC100128770	1.10541	1.62033e-17	up_regualted	F8:Normal_2	SMC-Pre vs. TCGA-Post
P2RY12	1.38687	1.63336e-17	up_regualted	F9:Tils	SMC-Pre vs. TCGA-Post
CYSLTR2	1.21106	1.6551e-17	up_regualted		SMC-Pre vs. TCGA-Post
GBP5	1.46668	1.73949e-17	up_regualted	F9:Tils	SMC-Pre vs. TCGA-Post
BCL2L15	1.00297	2.09306e-17	up_regualted		SMC-Pre vs. TCGA-Post
NIPAL2	1.00387	2.6619e-17	up_regualted	F8:Normal_2	SMC-Pre vs. TCGA-Post
STAP1	1.34737	2.71169e-17	up_regualted	F9:Tils	SMC-Pre vs. TCGA-Post
SGIP1	1.00577	2.74536e-17	up_regualted	F1:Stroma	SMC-Pre vs. TCGA-Post
ZNF699	1.0861	2.83439e-17	up_regualted		SMC-Pre vs. TCGA-Post
RGS4	1.17385	2.98429e-17	up_regualted	F1:Stroma	SMC-Pre vs. TCGA-Post
LINC00623_2	-2.18172	3.23984e-17	downregulated	F1:Stroma	SMC-Pre vs. TCGA-Post
SAMD3	1.2455	3.36591e-17	up_regualted	F9:Tils	SMC-Pre vs. TCGA-Post
ZNF215	1.13329	3.56515e-17	up_regualted		SMC-Pre vs. TCGA-Post
EBLN2	1.08708	3.61482e-17	up_regualted	F8:Normal_2	SMC-Pre vs. TCGA-Post
XCL1	1.35014	3.80841e-17	up_regualted	F9:Tils	SMC-Pre vs. TCGA-Post
PMSP	-3.1204	3.91936e-17	downregulated	F5:TCGA specific_1	SMC-Pre vs. TCGA-Post
USP32P2	1.47773	4.04916e-17	up_regualted	F8:Normal_2	SMC-Pre vs. TCGA-Post
BC150585	1.00219	4.42793e-17	up_regualted	F8:Normal_2	SMC-Pre vs. TCGA-Post
AREG	1.92115	4.4422e-17	up_regualted	F3:Normal_1	SMC-Pre vs. TCGA-Post
TRGC2	1.52186	4.58365e-17	up_regualted	F9:Tils	SMC-Pre vs. TCGA-Post
PABPC5	1.09139	4.66049e-17	up_regualted	F1:Stroma	SMC-Pre vs. TCGA-Post
TMEM156	1.2744	5.05197e-17	up_regualted	F9:Tils	SMC-Pre vs. TCGA-Post
SAMD9L	1.04534	5.26771e-17	up_regualted	F9:Tils	SMC-Pre vs. TCGA-Post
CXCL13	2.13275	5.82765e-17	up_regualted	F9:Tils	SMC-Pre vs. TCGA-Post
STAT4	1.04028	6.36716e-17	up_regualted	F9:Tils	SMC-Pre vs. TCGA-Post
CYBB	1.01515	8.20623e-17	up_regualted	F9:Tils	SMC-Pre vs. TCGA-Post
ATP5D	-1.04023	9.68613e-17	downregulated	F5:TCGA specific_1	SMC-Pre vs. TCGA-Post
WNT7B	-1.7033	9.90627e-17	downregulated	F2:HER2+	SMC-Pre vs. TCGA-Post
DEPDC1	1.01696	1.03889e-16	up_regualted	F13:TN	SMC-Pre vs. TCGA-Post
IL8	1.54488	1.04558e-16	up_regualted	F1:Stroma	SMC-Pre vs. TCGA-Post
PLAC8	1.33368	1.28821e-16	up_regualted	F9:Tils	SMC-Pre vs. TCGA-Post
CNFN	-1.32305	1.36102e-16	downregulated	F7:ER+_2	SMC-Pre vs. TCGA-Post
MEG3	1.17104	1.40749e-16	up_regualted	F8:Normal_2	SMC-Pre vs. TCGA-Post
U50535	1.06125	1.46541e-16	up_regualted	F8:Normal_2	SMC-Pre vs. TCGA-Post
BTBD8	1.13392	1.49945e-16	up_regualted		SMC-Pre vs. TCGA-Post
LOC653513	2.12134	1.87659e-16	up_regualted	F1:Stroma	SMC-Pre vs. TCGA-Post
TMEM238	-1.29231	1.87659e-16	downregulated	F5:TCGA specific_1	SMC-Pre vs. TCGA-Post
KLRK1	1.37911	1.96777e-16	up_regualted	F9:Tils	SMC-Pre vs. TCGA-Post
CAMK2N2	-1.42067	2.09141e-16	downregulated	F4:ER+_1	SMC-Pre vs. TCGA-Post
AK097957	1.14672	2.9542e-16	up_regualted	F12:CCLE specific	SMC-Pre vs. TCGA-Post
CCL2	1.01057	3.09732e-16	up_regualted	F9:Tils	SMC-Pre vs. TCGA-Post
GPR18	1.22039	3.16942e-16	up_regualted	F9:Tils	SMC-Pre vs. TCGA-Post
HLA-DQA1	1.2914	3.18867e-16	up_regualted	F9:Tils	SMC-Pre vs. TCGA-Post
TLR8	1.20578	3.52645e-16	up_regualted	F9:Tils	SMC-Pre vs. TCGA-Post
DKFZp434M1735	-1.69679	3.85594e-16	downregulated	NA	SMC-Pre vs. TCGA-Post
SOGA3	1.14309	4.23898e-16	up_regualted		SMC-Pre vs. TCGA-Post
CRIP2	-1.05935	4.76116e-16	downregulated	F5:TCGA specific_1	SMC-Pre vs. TCGA-Post
ABCD2	1.32754	4.85166e-16	up_regualted	F14:Normal_3	SMC-Pre vs. TCGA-Post
UNQ514	-1.097	5.25753e-16	downregulated	F4:ER+_1	SMC-Pre vs. TCGA-Post
CXCL1	1.63302	5.51585e-16	up_regualted	F3:Normal_1	SMC-Pre vs. TCGA-Post
GRIN2D	-1.24464	5.8278e-16	downregulated	F1:Stroma	SMC-Pre vs. TCGA-Post
OR7E91P	1.47553	6.24665e-16	up_regualted	F4:ER+_1	SMC-Pre vs. TCGA-Post
CCDC144B	1.56666	6.41425e-16	up_regualted	F8:Normal_2	SMC-Pre vs. TCGA-Post
DPM3	-1.00674	6.4476e-16	downregulated	F5:TCGA specific_1	SMC-Pre vs. TCGA-Post
PALM	-1.17068	6.70396e-16	downregulated	F14:Normal_3	SMC-Pre vs. TCGA-Post
CXCR2P1	2.01908	7.11068e-16	up_regualted	F9:Tils	SMC-Pre vs. TCGA-Post
SNHG4	1.09972	8.1704e-16	up_regualted	F8:Normal_2	SMC-Pre vs. TCGA-Post
CRTAM	1.13399	8.90306e-16	up_regualted	F9:Tils	SMC-Pre vs. TCGA-Post
ISY1-RAB43	1.76522	9.45945e-16	up_regualted	F3:Normal_1	SMC-Pre vs. TCGA-Post
BC028224	1.00203	9.91393e-16	up_regualted	F8:Normal_2	SMC-Pre vs. TCGA-Post
CBWD5_2	1.09585	1.00879e-15	up_regualted	F8:Normal_2	SMC-Pre vs. TCGA-Post
ALPL	-1.23416	1.05888e-15	downregulated	F3:Normal_1	SMC-Pre vs. TCGA-Post
INS-IGF2	-1.52502	1.12808e-15	downregulated	F1:Stroma	SMC-Pre vs. TCGA-Post
LOC653501	1.17769	1.15693e-15	up_regualted		SMC-Pre vs. TCGA-Post
DPYSL4	-1.5767	1.16736e-15	downregulated	F1:Stroma	SMC-Pre vs. TCGA-Post
TRAT1	1.56712	1.44239e-15	up_regualted	F9:Tils	SMC-Pre vs. TCGA-Post
CSPG4P8	1.06189	1.90746e-15	up_regualted		SMC-Pre vs. TCGA-Post
AJ420489	1.98713	1.9567e-15	up_regualted	F5:TCGA specific_1	SMC-Pre vs. TCGA-Post
BC062762	-1.43079	2.27746e-15	downregulated	F5:TCGA specific_1	SMC-Pre vs. TCGA-Post
CTLA4	1.36296	2.77371e-15	up_regualted	F9:Tils	SMC-Pre vs. TCGA-Post
CD38	1.51997	2.93209e-15	up_regualted	F9:Tils	SMC-Pre vs. TCGA-Post
ANGPTL4	-1.68184	3.03249e-15	downregulated	F14:Normal_3	SMC-Pre vs. TCGA-Post
FAM45B	-1.29218	3.52536e-15	downregulated		SMC-Pre vs. TCGA-Post
NBLA00301	1.05322	4.03296e-15	up_regualted		SMC-Pre vs. TCGA-Post
GPR141	1.15627	4.1877e-15	up_regualted	F9:Tils	SMC-Pre vs. TCGA-Post
SLC22A18	-1.04851	4.2573e-15	downregulated	F7:ER+_2	SMC-Pre vs. TCGA-Post
immunoglobulin heavy chain	2.2547	4.27603e-15	up_regualted	NA	SMC-Pre vs. TCGA-Post
NPIPL2	1.93896	4.6316e-15	up_regualted	F8:Normal_2	SMC-Pre vs. TCGA-Post
RUFY4	1.44036	4.87459e-15	up_regualted	F9:Tils	SMC-Pre vs. TCGA-Post
PMAIP1	1.04238	5.12909e-15	up_regualted	F7:ER+_2	SMC-Pre vs. TCGA-Post
FASLG	1.28705	6.42221e-15	up_regualted	F9:Tils	SMC-Pre vs. TCGA-Post
POC1B-GALNT4	-1.49175	6.96488e-15	downregulated	F11:TCGA specific_2	SMC-Pre vs. TCGA-Post
NFKBIZ	1.22043	6.96488e-15	up_regualted	F8:Normal_2	SMC-Pre vs. TCGA-Post
GBP3	1.02041	7.02875e-15	up_regualted	F9:Tils	SMC-Pre vs. TCGA-Post
ANKRD36BP1	1.14523	7.88857e-15	up_regualted	F8:Normal_2	SMC-Pre vs. TCGA-Post
HSPB6	-1.53615	8.08722e-15	downregulated	F14:Normal_3	SMC-Pre vs. TCGA-Post
MMP15	-1.00577	8.45796e-15	downregulated	F2:HER2+	SMC-Pre vs. TCGA-Post
FAM66B	1.05558	1.03274e-14	up_regualted		SMC-Pre vs. TCGA-Post
POM121L9P	1.01893	1.07635e-14	up_regualted	F8:Normal_2	SMC-Pre vs. TCGA-Post
HPGD	1.60711	1.15761e-14	up_regualted	F3:Normal_1	SMC-Pre vs. TCGA-Post
DKFZp686D16130	-1.36904	1.17656e-14	downregulated	NA	SMC-Pre vs. TCGA-Post
NGS-17	-1.75743	1.25075e-14	downregulated	F5:TCGA specific_1	SMC-Pre vs. TCGA-Post
CXCR6	1.162	1.34421e-14	up_regualted	F9:Tils	SMC-Pre vs. TCGA-Post
LINC00861	1.43907	2.08936e-14	up_regualted	F9:Tils	SMC-Pre vs. TCGA-Post
AK098303	-1.54564	2.18951e-14	downregulated	F3:Normal_1	SMC-Pre vs. TCGA-Post
BC073897	-2.35482	2.35675e-14	downregulated	F5:TCGA specific_1	SMC-Pre vs. TCGA-Post
HBA1	-1.69486	2.86728e-14	downregulated	F14:Normal_3	SMC-Pre vs. TCGA-Post
DEGS2	-1.4763	2.87403e-14	downregulated	F7:ER+_2	SMC-Pre vs. TCGA-Post
SEZ6L2	-1.75113	2.93178e-14	downregulated	F4:ER+_1	SMC-Pre vs. TCGA-Post
LAX1	1.39517	3.20167e-14	up_regualted	F9:Tils	SMC-Pre vs. TCGA-Post
COL6A6	1.42687	3.21428e-14	up_regualted	F3:Normal_1	SMC-Pre vs. TCGA-Post
C6orf141	1.67482	3.37479e-14	up_regualted	NA	SMC-Pre vs. TCGA-Post
CCR5	1.00736	3.55679e-14	up_regualted	F9:Tils	SMC-Pre vs. TCGA-Post
PCDHA7	-1.50221	3.94302e-14	downregulated		SMC-Pre vs. TCGA-Post
AK309215	1.02934	4.23384e-14	up_regualted	F8:Normal_2	SMC-Pre vs. TCGA-Post
DYX1C1-CCPG1	-2.23175	4.53126e-14	downregulated	F7:ER+_2	SMC-Pre vs. TCGA-Post
AK307870	1.37434	5.7784e-14	up_regualted	F8:Normal_2	SMC-Pre vs. TCGA-Post
ZNF471	1.06438	6.10369e-14	up_regualted	F8:Normal_2	SMC-Pre vs. TCGA-Post
ZNF208	1.39428	6.38309e-14	up_regualted	F8:Normal_2	SMC-Pre vs. TCGA-Post
DQ577440	1.99413	6.82382e-14	up_regualted	F11:TCGA specific_2	SMC-Pre vs. TCGA-Post
FBXL16	-1.51822	7.4639e-14	downregulated	F7:ER+_2	SMC-Pre vs. TCGA-Post
PVRIG	1.05963	7.63304e-14	up_regualted	F9:Tils	SMC-Pre vs. TCGA-Post
SIGLEC14	-1.68252	7.9211e-14	downregulated	F9:Tils	SMC-Pre vs. TCGA-Post
P2RY11	1.49255	1.21832e-13	up_regualted	F5:TCGA specific_1	SMC-Pre vs. TCGA-Post
BCL2A1	1.07957	1.52652e-13	up_regualted	F9:Tils	SMC-Pre vs. TCGA-Post
IL7R	1.23388	1.78672e-13	up_regualted	F9:Tils	SMC-Pre vs. TCGA-Post
HTRA4	1.06957	2.89491e-13	up_regualted		SMC-Pre vs. TCGA-Post
ACSL6	1.15811	3.07748e-13	up_regualted	F9:Tils	SMC-Pre vs. TCGA-Post
REEP6	-1.44767	3.2877e-13	downregulated	F7:ER+_2	SMC-Pre vs. TCGA-Post
SH2D1A	1.33744	4.03303e-13	up_regualted	F9:Tils	SMC-Pre vs. TCGA-Post
IGSF21	-1.71824	4.16828e-13	downregulated	F7:ER+_2	SMC-Pre vs. TCGA-Post
MRC1	1.10169	4.58766e-13	up_regualted	F9:Tils	SMC-Pre vs. TCGA-Post
CTXN1	-1.20187	4.66886e-13	downregulated	F5:TCGA specific_1	SMC-Pre vs. TCGA-Post
MTRNR2L8	-1.2183	6.36527e-13	downregulated	F11:TCGA specific_2	SMC-Pre vs. TCGA-Post
HOXD4	1.05241	6.85799e-13	up_regualted	F8:Normal_2	SMC-Pre vs. TCGA-Post
LOC100128338	-1.3914	6.89708e-13	downregulated	F5:TCGA specific_1	SMC-Pre vs. TCGA-Post
ZDBF2	1.06434	7.27823e-13	up_regualted	F8:Normal_2	SMC-Pre vs. TCGA-Post
HIST1H4J	-1.71844	7.83672e-13	downregulated	F5:TCGA specific_1	SMC-Pre vs. TCGA-Post
ZNF354C	1.11308	8.369e-13	up_regualted	F1:Stroma	SMC-Pre vs. TCGA-Post
LOC100506013	1.46905	9.19299e-13	up_regualted	F1:Stroma	SMC-Pre vs. TCGA-Post
LUM	1.0048	1.04004e-12	up_regualted	F1:Stroma	SMC-Pre vs. TCGA-Post
GSTT1	-4.04071	1.07306e-12	downregulated	F5:TCGA specific_1	SMC-Pre vs. TCGA-Post
SLC29A4	-1.07495	1.10569e-12	downregulated	F14:Normal_3	SMC-Pre vs. TCGA-Post
WDR17	1.57642	1.27987e-12	up_regualted	F8:Normal_2	SMC-Pre vs. TCGA-Post
IGJ	1.70807	1.77699e-12	up_regualted	F9:Tils	SMC-Pre vs. TCGA-Post
CCR8	1.3785	1.81136e-12	up_regualted	F9:Tils	SMC-Pre vs. TCGA-Post
TNFSF11	1.15902	1.85133e-12	up_regualted	F1:Stroma	SMC-Pre vs. TCGA-Post
ITK	1.20256	2.06372e-12	up_regualted	F9:Tils	SMC-Pre vs. TCGA-Post
CCL20	1.22135	2.11105e-12	up_regualted	F13:TN	SMC-Pre vs. TCGA-Post
FCGR3B	1.36352	2.14608e-12	up_regualted	F9:Tils	SMC-Pre vs. TCGA-Post
AL110171	-1.70811	2.31379e-12	downregulated	F5:TCGA specific_1	SMC-Pre vs. TCGA-Post
PTPN20A	1.97881	2.4373e-12	up_regualted	F13:TN	SMC-Pre vs. TCGA-Post
POTEI	1.70295	2.82531e-12	up_regualted	F7:ER+_2	SMC-Pre vs. TCGA-Post
abParts	1.93208	3.06577e-12	up_regualted	NA	SMC-Pre vs. TCGA-Post
GAS2L3	1.08484	3.99647e-12	up_regualted	F12:CCLE specific	SMC-Pre vs. TCGA-Post
SHC2	-1.20993	4.18006e-12	downregulated	F5:TCGA specific_1	SMC-Pre vs. TCGA-Post
PRKCQ-AS1	1.07937	4.50503e-12	up_regualted	F9:Tils	SMC-Pre vs. TCGA-Post
PAR5	1.25219	4.6495e-12	up_regualted	F8:Normal_2	SMC-Pre vs. TCGA-Post
FAM218A	1.01067	4.6518e-12	up_regualted		SMC-Pre vs. TCGA-Post
AK094156	1.05715	4.70787e-12	up_regualted	F8:Normal_2	SMC-Pre vs. TCGA-Post
GBP1P1	1.15516	4.93533e-12	up_regualted	F9:Tils	SMC-Pre vs. TCGA-Post
C8orf48	1.01225	6.29958e-12	up_regualted	NA	SMC-Pre vs. TCGA-Post
AX747205	1.64856	7.10103e-12	up_regualted	F8:Normal_2	SMC-Pre vs. TCGA-Post
TDO2	1.13511	7.27943e-12	up_regualted	F9:Tils	SMC-Pre vs. TCGA-Post
AK096314	1.13363	7.34481e-12	up_regualted	F13:TN	SMC-Pre vs. TCGA-Post
NUGGC	1.20868	7.35575e-12	up_regualted		SMC-Pre vs. TCGA-Post
SLC2A4	-1.09029	7.40786e-12	downregulated	F14:Normal_3	SMC-Pre vs. TCGA-Post
FMO1	1.10674	7.92348e-12	up_regualted	F1:Stroma	SMC-Pre vs. TCGA-Post
GPR171	1.19225	9.20468e-12	up_regualted	F9:Tils	SMC-Pre vs. TCGA-Post
RSAD2	1.01551	1.01354e-11	up_regualted	F9:Tils	SMC-Pre vs. TCGA-Post
KIAA0125	1.60376	1.01661e-11	up_regualted	F9:Tils	SMC-Pre vs. TCGA-Post
AMPH	1.03346	1.10506e-11	up_regualted	F1:Stroma	SMC-Pre vs. TCGA-Post
TNFRSF17	1.57348	1.13262e-11	up_regualted	F9:Tils	SMC-Pre vs. TCGA-Post
PTHLH	1.23407	1.16412e-11	up_regualted	F3:Normal_1	SMC-Pre vs. TCGA-Post
HIST2H2BF	1.0884	1.20312e-11	up_regualted	F8:Normal_2	SMC-Pre vs. TCGA-Post
DDX11L2	-1.34037	1.20312e-11	downregulated	F8:Normal_2	SMC-Pre vs. TCGA-Post
PTPN20B	1.55781	1.21707e-11	up_regualted	F8:Normal_2	SMC-Pre vs. TCGA-Post
AVPR2	-1.1074	1.29384e-11	downregulated	F14:Normal_3	SMC-Pre vs. TCGA-Post
GAMT	-1.0343	1.5969e-11	downregulated	F7:ER+_2	SMC-Pre vs. TCGA-Post
KLRB1	1.05978	1.649e-11	up_regualted	F9:Tils	SMC-Pre vs. TCGA-Post
SLC26A7	1.1715	2.13994e-11	up_regualted	F13:TN	SMC-Pre vs. TCGA-Post
IL2RA	1.02288	2.14827e-11	up_regualted	F9:Tils	SMC-Pre vs. TCGA-Post
NIPAL1	1.24183	2.81685e-11	up_regualted	F12:CCLE specific	SMC-Pre vs. TCGA-Post
MUC1	-1.22795	3.39941e-11	downregulated	F7:ER+_2	SMC-Pre vs. TCGA-Post
HLA-DRB6	1.13625	3.4296e-11	up_regualted	F9:Tils	SMC-Pre vs. TCGA-Post
OMD	1.16215	3.49451e-11	up_regualted	F1:Stroma	SMC-Pre vs. TCGA-Post
CRAT	-1.00783	4.13989e-11	downregulated	F7:ER+_2	SMC-Pre vs. TCGA-Post
IFIT1	1.09173	4.51645e-11	up_regualted	F9:Tils	SMC-Pre vs. TCGA-Post
KIAA1467	-1.00309	5.11071e-11	downregulated	F4:ER+_1	SMC-Pre vs. TCGA-Post
PLIN4	-2.02115	5.44964e-11	downregulated	F14:Normal_3	SMC-Pre vs. TCGA-Post
HBA2	-1.48998	5.66526e-11	downregulated	F14:Normal_3	SMC-Pre vs. TCGA-Post
AK000451	1.39973	5.81179e-11	up_regualted	F8:Normal_2	SMC-Pre vs. TCGA-Post
CHRNA6	1.17026	5.91588e-11	up_regualted	F1:Stroma	SMC-Pre vs. TCGA-Post
SIM2	-1.37221	6.5094e-11	downregulated	F1:Stroma	SMC-Pre vs. TCGA-Post
AX747164	-1.25303	6.65338e-11	downregulated	F5:TCGA specific_1	SMC-Pre vs. TCGA-Post
FCRL5	1.58165	8.63897e-11	up_regualted	F9:Tils	SMC-Pre vs. TCGA-Post
TNXB	-1.09987	1.01666e-10	downregulated	F14:Normal_3	SMC-Pre vs. TCGA-Post
LMTK3	-1.1798	1.07813e-10	downregulated	F5:TCGA specific_1	SMC-Pre vs. TCGA-Post
NPYY1	2.2311	1.50578e-10	up_regualted	F8:Normal_2	SMC-Pre vs. TCGA-Post
SLFN13	1.00475	2.03527e-10	up_regualted	F8:Normal_2	SMC-Pre vs. TCGA-Post
BIVM-ERCC5	1.4422	2.19379e-10	up_regualted	F1:Stroma	SMC-Pre vs. TCGA-Post
AMDHD1	1.08257	2.95414e-10	up_regualted	F4:ER+_1	SMC-Pre vs. TCGA-Post
TMEM61	-1.20268	3.40529e-10	downregulated	F3:Normal_1	SMC-Pre vs. TCGA-Post
ZNF334	1.06718	3.88859e-10	up_regualted	F8:Normal_2	SMC-Pre vs. TCGA-Post
C8orf44-SGK3	1.03619	3.91222e-10	up_regualted	NA	SMC-Pre vs. TCGA-Post
SPDEF	-1.01466	4.05824e-10	downregulated	F2:HER2+	SMC-Pre vs. TCGA-Post
PYHIN1	1.04431	4.40991e-10	up_regualted	F9:Tils	SMC-Pre vs. TCGA-Post
RTEL1	1.30089	4.6386e-10	up_regualted	F8:Normal_2	SMC-Pre vs. TCGA-Post
FW340055	1.36585	5.00805e-10	up_regualted		SMC-Pre vs. TCGA-Post
CNTN4	1.08119	5.54693e-10	up_regualted	F1:Stroma	SMC-Pre vs. TCGA-Post
TIAF1	-1.30695	5.62128e-10	downregulated	F5:TCGA specific_1	SMC-Pre vs. TCGA-Post
TFPI2	1.48048	5.65938e-10	up_regualted	F3:Normal_1	SMC-Pre vs. TCGA-Post
C8orf4	1.06442	6.12697e-10	up_regualted	NA	SMC-Pre vs. TCGA-Post
CERS6-AS1	-3.0391	6.3868e-10	downregulated	F5:TCGA specific_1	SMC-Pre vs. TCGA-Post
COL4A3	1.13308	8.10652e-10	up_regualted		SMC-Pre vs. TCGA-Post
CXCL9	1.34382	1.12361e-09	up_regualted	F9:Tils	SMC-Pre vs. TCGA-Post
BTLA	1.1127	1.17494e-09	up_regualted	F9:Tils	SMC-Pre vs. TCGA-Post
LOC100188947	1.06483	1.26286e-09	up_regualted	F3:Normal_1	SMC-Pre vs. TCGA-Post
TENM1	1.12266	1.36091e-09	up_regualted		SMC-Pre vs. TCGA-Post
POTEF	1.42118	1.5817e-09	up_regualted	F7:ER+_2	SMC-Pre vs. TCGA-Post
CES3	1.2072	1.73283e-09	up_regualted	F2:HER2+	SMC-Pre vs. TCGA-Post
SORCS2	-1.01222	1.76471e-09	downregulated	F1:Stroma	SMC-Pre vs. TCGA-Post
TUSC5	-2.2559	1.78108e-09	downregulated	F14:Normal_3	SMC-Pre vs. TCGA-Post
AL832384	-1.4039	1.86487e-09	downregulated		SMC-Pre vs. TCGA-Post
BANK1	1.05118	2.1611e-09	up_regualted	F9:Tils	SMC-Pre vs. TCGA-Post
CACNA2D2	-1.05508	2.42807e-09	downregulated	F4:ER+_1	SMC-Pre vs. TCGA-Post
ZBED6	1.11216	2.60211e-09	up_regualted	F1:Stroma	SMC-Pre vs. TCGA-Post
C7orf55-LUC7L2	-1.3481	2.74831e-09	downregulated	NA	SMC-Pre vs. TCGA-Post
ZNF730	1.15452	3.11003e-09	up_regualted		SMC-Pre vs. TCGA-Post
FCRL3	1.29154	3.17522e-09	up_regualted	F9:Tils	SMC-Pre vs. TCGA-Post
GALNT3	1.0534	3.2636e-09	up_regualted	F2:HER2+	SMC-Pre vs. TCGA-Post
AL832163	1.0413	3.66586e-09	up_regualted	F8:Normal_2	SMC-Pre vs. TCGA-Post
SCML4	1.06143	4.3504e-09	up_regualted		SMC-Pre vs. TCGA-Post
AIM2	1.01706	4.39966e-09	up_regualted	F9:Tils	SMC-Pre vs. TCGA-Post
BAIAP3	-1.21959	4.6933e-09	downregulated	F7:ER+_2	SMC-Pre vs. TCGA-Post
CITED4	-1.32041	6.17269e-09	downregulated	F7:ER+_2	SMC-Pre vs. TCGA-Post
Z24749	2.07483	6.32246e-09	up_regualted	F5:TCGA specific_1	SMC-Pre vs. TCGA-Post
CST1	1.77978	6.57589e-09	up_regualted	F9:Tils	SMC-Pre vs. TCGA-Post
DISP2	-1.17127	6.61463e-09	downregulated	F4:ER+_1	SMC-Pre vs. TCGA-Post
AK055386	-1.2449	6.63234e-09	downregulated	F14:Normal_3	SMC-Pre vs. TCGA-Post
HLA-DQA2	1.09329	7.47985e-09	up_regualted	F9:Tils	SMC-Pre vs. TCGA-Post
MS4A1	1.55796	7.65298e-09	up_regualted	F9:Tils	SMC-Pre vs. TCGA-Post
LOC100132062_2	-1.24914	8.32005e-09	downregulated	F8:Normal_2	SMC-Pre vs. TCGA-Post
FKSG40	-1.0198	8.58855e-09	downregulated	F7:ER+_2	SMC-Pre vs. TCGA-Post
P2RY10	1.03646	8.64399e-09	up_regualted	F9:Tils	SMC-Pre vs. TCGA-Post
ANO5	1.32908	9.54557e-09	up_regualted	F4:ER+_1	SMC-Pre vs. TCGA-Post
BC041856	-1.93039	1.08793e-08	downregulated	F13:TN	SMC-Pre vs. TCGA-Post
CIDEC	-1.93742	1.12377e-08	downregulated	F14:Normal_3	SMC-Pre vs. TCGA-Post
DUOXA1	-1.19762	1.39128e-08	downregulated	F13:TN	SMC-Pre vs. TCGA-Post
UBD	1.23755	1.48682e-08	up_regualted	F9:Tils	SMC-Pre vs. TCGA-Post
DKFZp586B1922	1.18223	1.55107e-08	up_regualted	NA	SMC-Pre vs. TCGA-Post
LGALS12	-1.41167	1.5919e-08	downregulated	F14:Normal_3	SMC-Pre vs. TCGA-Post
CD3G	1.01977	1.68424e-08	up_regualted	F9:Tils	SMC-Pre vs. TCGA-Post
SLC6A14	1.57234	1.95413e-08	up_regualted	F3:Normal_1	SMC-Pre vs. TCGA-Post
LYNX1	-1.03118	2.23155e-08	downregulated	F13:TN	SMC-Pre vs. TCGA-Post
IGF2	-1.41149	2.23697e-08	downregulated	F1:Stroma	SMC-Pre vs. TCGA-Post
ABCC6	-1.08974	2.37682e-08	downregulated	F7:ER+_2	SMC-Pre vs. TCGA-Post
C2CD4C	-1.01379	2.58944e-08	downregulated	F14:Normal_3	SMC-Pre vs. TCGA-Post
FAM57B	-1.11061	2.69786e-08	downregulated	F4:ER+_1	SMC-Pre vs. TCGA-Post
RPPH1	-1.33426	3.03775e-08	downregulated	F10:Unknown	SMC-Pre vs. TCGA-Post
AKR1B15	1.26081	3.08116e-08	up_regualted	F2:HER2+	SMC-Pre vs. TCGA-Post
ZNF98	1.39375	3.78976e-08	up_regualted		SMC-Pre vs. TCGA-Post
FAIM2	-1.27103	3.87508e-08	downregulated	F2:HER2+	SMC-Pre vs. TCGA-Post
ANKRD18A	1.26808	3.87869e-08	up_regualted		SMC-Pre vs. TCGA-Post
AK097012	-3.06723	4.05365e-08	downregulated	F5:TCGA specific_1	SMC-Pre vs. TCGA-Post
IGSF1	1.54826	4.75514e-08	up_regualted	F3:Normal_1	SMC-Pre vs. TCGA-Post
COMP	-1.23893	5.09292e-08	downregulated	F1:Stroma	SMC-Pre vs. TCGA-Post
ALOXE3	-1.04305	6.59811e-08	downregulated		SMC-Pre vs. TCGA-Post
AQP7	-1.38039	6.81589e-08	downregulated	F14:Normal_3	SMC-Pre vs. TCGA-Post
ADRA2C	-1.18194	7.64861e-08	downregulated	F14:Normal_3	SMC-Pre vs. TCGA-Post
abParts_5	1.42866	8.02659e-08	up_regualted	NA	SMC-Pre vs. TCGA-Post
AK310634	1.42539	9.66827e-08	up_regualted	F7:ER+_2	SMC-Pre vs. TCGA-Post
LGR5	1.19427	1.10554e-07	up_regualted	F1:Stroma	SMC-Pre vs. TCGA-Post
MINOS1-NBL1	-1.60269	1.22804e-07	downregulated	F1:Stroma	SMC-Pre vs. TCGA-Post
LINC00578	1.04989	1.4257e-07	up_regualted	F1:Stroma	SMC-Pre vs. TCGA-Post
TPSB2	-1.20154	1.47754e-07	downregulated	F1:Stroma	SMC-Pre vs. TCGA-Post
RLN2	1.00171	1.51793e-07	up_regualted	F7:ER+_2	SMC-Pre vs. TCGA-Post
GPD1	-1.53948	1.54388e-07	downregulated	F14:Normal_3	SMC-Pre vs. TCGA-Post
TRPA1	1.56324	1.74399e-07	up_regualted	F4:ER+_1	SMC-Pre vs. TCGA-Post
DQ571357	-1.14569	1.96483e-07	downregulated		SMC-Pre vs. TCGA-Post
LQFBS-1	-2.59282	2.25056e-07	downregulated	F5:TCGA specific_1	SMC-Pre vs. TCGA-Post
SHC4	1.01493	2.74674e-07	up_regualted	F13:TN	SMC-Pre vs. TCGA-Post
ALDH1L1	-1.0888	2.84881e-07	downregulated	F14:Normal_3	SMC-Pre vs. TCGA-Post
PLIN1	-1.51583	2.90618e-07	downregulated	F14:Normal_3	SMC-Pre vs. TCGA-Post
NXPH4	-1.06088	4.33647e-07	downregulated	F2:HER2+	SMC-Pre vs. TCGA-Post
HIST1H3H	1.1524	4.52576e-07	up_regualted	F4:ER+_1	SMC-Pre vs. TCGA-Post
RBP4	-1.32132	4.92354e-07	downregulated	F14:Normal_3	SMC-Pre vs. TCGA-Post
APOBEC3B	-1.09548	5.2541e-07	downregulated	F13:TN	SMC-Pre vs. TCGA-Post
FABP7	1.58734	5.38288e-07	up_regualted	F3:Normal_1	SMC-Pre vs. TCGA-Post
DKK1	1.2288	5.48242e-07	up_regualted	F2:HER2+	SMC-Pre vs. TCGA-Post
MMP10	1.20431	5.73845e-07	up_regualted	F1:Stroma	SMC-Pre vs. TCGA-Post
RP1	1.09836	6.02884e-07	up_regualted	F4:ER+_1	SMC-Pre vs. TCGA-Post
NBPF4	1.57898	6.82568e-07	up_regualted	F7:ER+_2	SMC-Pre vs. TCGA-Post
AJ515158	-1.41525	7.47739e-07	downregulated	F5:TCGA specific_1	SMC-Pre vs. TCGA-Post
FLT3	1.04625	1.03847e-06	up_regualted	F9:Tils	SMC-Pre vs. TCGA-Post
CNTFR	-1.4141	1.07233e-06	downregulated	F14:Normal_3	SMC-Pre vs. TCGA-Post
GSTM1	-2.60228	1.40042e-06	downregulated	F5:TCGA specific_1	SMC-Pre vs. TCGA-Post
VSTM2L	-1.24445	1.55798e-06	downregulated	F2:HER2+	SMC-Pre vs. TCGA-Post
HNF4G	1.03259	1.63077e-06	up_regualted	F4:ER+_1	SMC-Pre vs. TCGA-Post
LEP	-1.54472	1.84902e-06	downregulated	F14:Normal_3	SMC-Pre vs. TCGA-Post
PPP4R4	1.31976	2.01307e-06	up_regualted	F7:ER+_2	SMC-Pre vs. TCGA-Post
ASPHD1	-1.01564	2.31206e-06	downregulated	F5:TCGA specific_1	SMC-Pre vs. TCGA-Post
CYP4B1	-1.29196	2.39102e-06	downregulated	F14:Normal_3	SMC-Pre vs. TCGA-Post
SPTSSB	1.18947	3.01016e-06	up_regualted	F2:HER2+	SMC-Pre vs. TCGA-Post
CHIT1	-1.37399	3.11341e-06	downregulated	F9:Tils	SMC-Pre vs. TCGA-Post
HIST3H2A	1.05327	3.38028e-06	up_regualted	F5:TCGA specific_1	SMC-Pre vs. TCGA-Post
TUBB2B	-1.19212	3.44301e-06	downregulated	F3:Normal_1	SMC-Pre vs. TCGA-Post
TMEM145	-1.04677	3.77235e-06	downregulated	F4:ER+_1	SMC-Pre vs. TCGA-Post
RIC3	1.01432	4.01639e-06	up_regualted	F8:Normal_2	SMC-Pre vs. TCGA-Post
TPSAB1	-1.01307	4.43705e-06	downregulated	F1:Stroma	SMC-Pre vs. TCGA-Post
ZIC2	-1.50317	5.09223e-06	downregulated	F2:HER2+	SMC-Pre vs. TCGA-Post
FDCSP	1.61362	6.00397e-06	up_regualted	F3:Normal_1	SMC-Pre vs. TCGA-Post
EEF1A2	-1.56948	6.30428e-06	downregulated	F4:ER+_1	SMC-Pre vs. TCGA-Post
IGHG1	1.36382	6.59233e-06	up_regualted	F9:Tils	SMC-Pre vs. TCGA-Post
IL20	1.20906	6.63006e-06	up_regualted	F4:ER+_1	SMC-Pre vs. TCGA-Post
UNC5A	-1.13714	6.6571e-06	downregulated	F2:HER2+	SMC-Pre vs. TCGA-Post
E02193	1.60199	8.5609e-06	up_regualted	F5:TCGA specific_1	SMC-Pre vs. TCGA-Post
E10222	1.80756	8.83541e-06	up_regualted	F5:TCGA specific_1	SMC-Pre vs. TCGA-Post
AFAP1-AS1	1.00716	1.12501e-05	up_regualted	F13:TN	SMC-Pre vs. TCGA-Post
WDR72	1.37238	1.4465e-05	up_regualted	F4:ER+_1	SMC-Pre vs. TCGA-Post
GFRA1	-1.15158	1.4628e-05	downregulated	F7:ER+_2	SMC-Pre vs. TCGA-Post
WT1	-1.2698	2.106e-05	downregulated	F1:Stroma	SMC-Pre vs. TCGA-Post
DKFZp686O16217	1.00804	2.36004e-05	up_regualted	NA	SMC-Pre vs. TCGA-Post
DQ577714	-1.06845	2.90306e-05	downregulated		SMC-Pre vs. TCGA-Post
WFDC2	-1.47789	3.16354e-05	downregulated	F7:ER+_2	SMC-Pre vs. TCGA-Post
PITX1	-1.14073	3.34053e-05	downregulated	F2:HER2+	SMC-Pre vs. TCGA-Post
SOSTDC1	1.07989	3.5323e-05	up_regualted	F3:Normal_1	SMC-Pre vs. TCGA-Post
BC042070	-1.88723	3.61497e-05	downregulated	F5:TCGA specific_1	SMC-Pre vs. TCGA-Post
ANKRD30B	1.13879	5.72372e-05	up_regualted	F7:ER+_2	SMC-Pre vs. TCGA-Post
PDZK1	1.12028	6.85162e-05	up_regualted	F7:ER+_2	SMC-Pre vs. TCGA-Post
AK125558	-1.06186	6.9127e-05	downregulated		SMC-Pre vs. TCGA-Post
IGLL5	1.06516	7.12891e-05	up_regualted	F9:Tils	SMC-Pre vs. TCGA-Post
AK311497	-1.6209	7.62701e-05	downregulated	F11:TCGA specific_2	SMC-Pre vs. TCGA-Post
SLC13A2	-1.20464	7.83232e-05	downregulated	F3:Normal_1	SMC-Pre vs. TCGA-Post
HEPACAM2	1.09823	7.97687e-05	up_regualted	F3:Normal_1	SMC-Pre vs. TCGA-Post
BC051808	1.24113	8.59043e-05	up_regualted	F7:ER+_2	SMC-Pre vs. TCGA-Post
PRG4	-1.01539	9.98156e-05	downregulated	F14:Normal_3	SMC-Pre vs. TCGA-Post
BEX1	1.37382	0.000127387	up_regualted	F4:ER+_1	SMC-Pre vs. TCGA-Post
Ig kappa	1.0194	0.000138795	up_regualted	NA	SMC-Pre vs. TCGA-Post
FIBCD1	-1.06727	0.00014145	downregulated	F2:HER2+	SMC-Pre vs. TCGA-Post
DARC	-1.08124	0.000186152	downregulated	F3:Normal_1	SMC-Pre vs. TCGA-Post
SLC19A3	-1.01285	0.000198791	downregulated	F14:Normal_3	SMC-Pre vs. TCGA-Post
ADIPOQ	-1.66544	0.000212835	downregulated	F14:Normal_3	SMC-Pre vs. TCGA-Post
CHST8	-1.18967	0.000228116	downregulated	F7:ER+_2	SMC-Pre vs. TCGA-Post
WNK4	-1.04832	0.000261671	downregulated	F4:ER+_1	SMC-Pre vs. TCGA-Post
MYBPC1	1.23368	0.00026595	up_regualted	F3:Normal_1	SMC-Pre vs. TCGA-Post
CRISP3	1.32	0.000275309	up_regualted	F2:HER2+	SMC-Pre vs. TCGA-Post
UGT2B11	1.47804	0.000298305	up_regualted	F7:ER+_2	SMC-Pre vs. TCGA-Post
ANKRD30A	1.37034	0.000339965	up_regualted	F7:ER+_2	SMC-Pre vs. TCGA-Post
BC024682	-1.24184	0.000357993	downregulated	F5:TCGA specific_1	SMC-Pre vs. TCGA-Post
FABP4	-1.19117	0.000406952	downregulated	F14:Normal_3	SMC-Pre vs. TCGA-Post
AK027840	-1.6181	0.000474983	downregulated	F5:TCGA specific_1	SMC-Pre vs. TCGA-Post
PAX2	-1.00044	0.000514248	downregulated	F4:ER+_1	SMC-Pre vs. TCGA-Post
TNFSF12-TNFSF13	-1.02181	0.00122027	downregulated	F9:Tils	SMC-Pre vs. TCGA-Post
MSMB	1.03371	0.00141529	up_regualted	F4:ER+_1	SMC-Pre vs. TCGA-Post
LRRC31	1.05431	0.00216463	up_regualted	F7:ER+_2	SMC-Pre vs. TCGA-Post
SERPINA6	1.29549	0.00253033	up_regualted	F7:ER+_2	SMC-Pre vs. TCGA-Post
CYP4Z1	-1.31744	0.00329728	downregulated	F7:ER+_2	SMC-Pre vs. TCGA-Post
HMGCS2	-1.28718	0.00423501	downregulated	F3:Normal_1	SMC-Pre vs. TCGA-Post
AK022787	-1.00299	0.00747041	downregulated	F5:TCGA specific_1	SMC-Pre vs. TCGA-Post
SERF2-C15ORF63	10.0332	6.71384e-188	up_regualted	F6:SMC specific	SMC-Pre vs. TCGA-Pre
LOC643406	5.66369	1.59436e-186	up_regualted	F6:SMC specific	SMC-Pre vs. TCGA-Pre
TMEM212	6.66536	4.76117e-185	up_regualted	F6:SMC specific	SMC-Pre vs. TCGA-Pre
AK123889	4.16327	5.27505e-185	up_regualted	F6:SMC specific	SMC-Pre vs. TCGA-Pre
C12orf55	3.74338	7.88877e-167	up_regualted	NA	SMC-Pre vs. TCGA-Pre
BC050344	4.95362	3.82421e-162	up_regualted	F6:SMC specific	SMC-Pre vs. TCGA-Pre
C12orf50	3.89275	1.14748e-159	up_regualted	NA	SMC-Pre vs. TCGA-Pre
ANKRD20A9P	4.099	7.40323e-158	up_regualted		SMC-Pre vs. TCGA-Pre
BC037952	4.86686	4.32527e-145	up_regualted	F6:SMC specific	SMC-Pre vs. TCGA-Pre
CR627206	3.98846	1.12633e-144	up_regualted		SMC-Pre vs. TCGA-Pre
JX088243	3.83836	2.03897e-143	up_regualted		SMC-Pre vs. TCGA-Pre
UGDH-AS1	3.02394	9.49105e-136	up_regualted	F6:SMC specific	SMC-Pre vs. TCGA-Pre
SPDYE7P	3.53975	4.21156e-132	up_regualted	F6:SMC specific	SMC-Pre vs. TCGA-Pre
BC016143_2	3.06535	2.89724e-127	up_regualted	F6:SMC specific	SMC-Pre vs. TCGA-Pre
FAM122C	2.76478	5.71709e-118	up_regualted	F8:Normal_2	SMC-Pre vs. TCGA-Pre
BC042616	3.24602	3.26537e-113	up_regualted	F6:SMC specific	SMC-Pre vs. TCGA-Pre
LOC100132832	2.49074	6.01283e-112	up_regualted	F8:Normal_2	SMC-Pre vs. TCGA-Pre
BCL2L2-PABPN1	6.93761	1.71508e-110	up_regualted	F6:SMC specific	SMC-Pre vs. TCGA-Pre
LINC00887	3.91502	1.16198e-109	up_regualted	F6:SMC specific	SMC-Pre vs. TCGA-Pre
AX746989	4.25947	4.43255e-107	up_regualted		SMC-Pre vs. TCGA-Pre
TSIX	3.56387	1.14711e-105	up_regualted		SMC-Pre vs. TCGA-Pre
AK124194	2.89821	7.87047e-100	up_regualted		SMC-Pre vs. TCGA-Pre
LOC646214	2.71307	1.67333e-99	up_regualted	F8:Normal_2	SMC-Pre vs. TCGA-Pre
AK311113	2.78075	1.75278e-98	up_regualted	F8:Normal_2	SMC-Pre vs. TCGA-Pre
KCNQ1OT1	2.99573	1.96858e-98	up_regualted		SMC-Pre vs. TCGA-Pre
DNM1P41	3.59231	2.82687e-98	up_regualted		SMC-Pre vs. TCGA-Pre
AK097143	3.18248	4.53298e-97	up_regualted	F8:Normal_2	SMC-Pre vs. TCGA-Pre
AX747756	3.3902	1.56338e-91	up_regualted	F8:Normal_2	SMC-Pre vs. TCGA-Pre
ANXA2P2	-6.95441	5.68844e-91	downregulated	F11:TCGA specific_2	SMC-Pre vs. TCGA-Pre
AL832447	3.76345	4.32306e-90	up_regualted		SMC-Pre vs. TCGA-Pre
AX747658	3.78086	1.24213e-84	up_regualted		SMC-Pre vs. TCGA-Pre
HYPK	-3.07169	1.61787e-79	downregulated	F5:TCGA specific_1	SMC-Pre vs. TCGA-Pre
LOC100288142	4.84555	2.87403e-79	up_regualted	F6:SMC specific	SMC-Pre vs. TCGA-Pre
RPL36A-HNRNPH2	4.40421	4.91397e-78	up_regualted	F6:SMC specific	SMC-Pre vs. TCGA-Pre
FKSG56	2.1711	4.73655e-72	up_regualted	F6:SMC specific	SMC-Pre vs. TCGA-Pre
SHISA9	2.44434	7.23456e-72	up_regualted	F2:HER2+	SMC-Pre vs. TCGA-Pre
ZBED1	-1.1621	1.25721e-71	downregulated	F1:Stroma	SMC-Pre vs. TCGA-Pre
ALG1L9P	2.31926	7.35718e-71	up_regualted		SMC-Pre vs. TCGA-Pre
FAM66A	2.97604	9.43816e-70	up_regualted		SMC-Pre vs. TCGA-Pre
BC035067	3.66664	1.58295e-65	up_regualted		SMC-Pre vs. TCGA-Pre
RPL9_2	-5.21375	2.61366e-64	downregulated	F5:TCGA specific_1	SMC-Pre vs. TCGA-Pre
LOC100132077	2.61579	4.01405e-64	up_regualted		SMC-Pre vs. TCGA-Pre
DPY19L2P2	2.76026	5.17885e-64	up_regualted	F6:SMC specific	SMC-Pre vs. TCGA-Pre
SLC22A20	2.66483	4.36795e-61	up_regualted	F6:SMC specific	SMC-Pre vs. TCGA-Pre
ATP5J2-PTCD1	-5.34735	1.02213e-60	downregulated		SMC-Pre vs. TCGA-Pre
TMEM45A	2.11923	2.06898e-60	up_regualted	F1:Stroma	SMC-Pre vs. TCGA-Pre
MGC4836	2.43572	2.20375e-60	up_regualted	F7:ER+_2	SMC-Pre vs. TCGA-Pre
LOC729732	2.24061	2.17994e-59	up_regualted	F8:Normal_2	SMC-Pre vs. TCGA-Pre
BC041646	1.88276	1.30123e-57	up_regualted	F8:Normal_2	SMC-Pre vs. TCGA-Pre
FAM129C	3.19366	9.17467e-57	up_regualted	F9:Tils	SMC-Pre vs. TCGA-Pre
MTRNR2L2	-4.08731	1.27952e-56	downregulated	F11:TCGA specific_2	SMC-Pre vs. TCGA-Pre
MAB21L3	2.699	3.69056e-55	up_regualted		SMC-Pre vs. TCGA-Pre
LOC100506060	1.90335	4.39754e-55	up_regualted	F8:Normal_2	SMC-Pre vs. TCGA-Pre
NFIC	-1.3105	1.68159e-54	downregulated	F7:ER+_2	SMC-Pre vs. TCGA-Pre
AK298056	-5.58655	4.3414e-54	downregulated	F11:TCGA specific_2	SMC-Pre vs. TCGA-Pre
EIF5AL1	-2.92404	1.30652e-52	downregulated		SMC-Pre vs. TCGA-Pre
BC040733	2.43213	2.20062e-50	up_regualted	F8:Normal_2	SMC-Pre vs. TCGA-Pre
GOLGA8S	1.99603	3.06e-50	up_regualted		SMC-Pre vs. TCGA-Pre
SGK494	1.64701	4.7024e-50	up_regualted	F8:Normal_2	SMC-Pre vs. TCGA-Pre
NPRL3	-1.13352	1.61297e-49	downregulated	F7:ER+_2	SMC-Pre vs. TCGA-Pre
GOLGA8T	2.2047	3.0659e-48	up_regualted		SMC-Pre vs. TCGA-Pre
FTH1P3	-1.91761	4.80268e-48	downregulated		SMC-Pre vs. TCGA-Pre
FKBP9L	-2.17064	1.40182e-47	downregulated	F1:Stroma	SMC-Pre vs. TCGA-Pre
FKSG51	1.81136	1.02301e-46	up_regualted	F6:SMC specific	SMC-Pre vs. TCGA-Pre
ASMTL	-1.36876	1.52389e-46	downregulated	F5:TCGA specific_1	SMC-Pre vs. TCGA-Pre
AK123584	1.843	4.37869e-46	up_regualted		SMC-Pre vs. TCGA-Pre
RPL13AP20	-2.13798	6.17854e-46	downregulated	F5:TCGA specific_1	SMC-Pre vs. TCGA-Pre
NPHP3-ACAD11	1.77566	1.62211e-45	up_regualted	F8:Normal_2	SMC-Pre vs. TCGA-Pre
BC042955	3.9823	5.67762e-45	up_regualted	F6:SMC specific	SMC-Pre vs. TCGA-Pre
RNASE10	1.94755	2.72445e-44	up_regualted		SMC-Pre vs. TCGA-Pre
LOC285758	2.11995	2.75953e-44	up_regualted		SMC-Pre vs. TCGA-Pre
WHAMMP2	1.54305	6.07538e-44	up_regualted	F8:Normal_2	SMC-Pre vs. TCGA-Pre
BC010924	3.15803	9.84679e-44	up_regualted	F8:Normal_2	SMC-Pre vs. TCGA-Pre
AL389983	1.72321	1.63492e-43	up_regualted		SMC-Pre vs. TCGA-Pre
GLIPR1L2	1.73868	6.42781e-42	up_regualted	F7:ER+_2	SMC-Pre vs. TCGA-Pre
LINC00939	3.15274	1.04471e-41	up_regualted		SMC-Pre vs. TCGA-Pre
DHRSX	-1.16345	2.41985e-41	downregulated	F5:TCGA specific_1	SMC-Pre vs. TCGA-Pre
FLJ13197	1.78503	1.15832e-40	up_regualted	F8:Normal_2	SMC-Pre vs. TCGA-Pre
AK123543	1.70625	2.15888e-40	up_regualted		SMC-Pre vs. TCGA-Pre
WASH6P	-1.619	7.66066e-40	downregulated	F5:TCGA specific_1	SMC-Pre vs. TCGA-Pre
abParts_3	4.97892	1.03254e-39	up_regualted	NA	SMC-Pre vs. TCGA-Pre
SLC9A1	-1.02372	1.56014e-39	downregulated	F7:ER+_2	SMC-Pre vs. TCGA-Pre
NBPF10	1.88253	4.65265e-39	up_regualted	F1:Stroma	SMC-Pre vs. TCGA-Pre
LOC100131564	1.51487	6.78141e-39	up_regualted	F8:Normal_2	SMC-Pre vs. TCGA-Pre
KIAA0488	-1.2033	1.20567e-38	downregulated	F5:TCGA specific_1	SMC-Pre vs. TCGA-Pre
BMS1P4	1.40274	4.53034e-38	up_regualted	F8:Normal_2	SMC-Pre vs. TCGA-Pre
HERC2P7	1.51787	8.87674e-38	up_regualted	F8:Normal_2	SMC-Pre vs. TCGA-Pre
LOC731275	1.63136	1.33444e-37	up_regualted		SMC-Pre vs. TCGA-Pre
PFN1P2	1.99133	5.83468e-37	up_regualted	F8:Normal_2	SMC-Pre vs. TCGA-Pre
PABPN1	-1.15756	6.4237e-37	downregulated	F5:TCGA specific_1	SMC-Pre vs. TCGA-Pre
TFEC	1.9466	8.20644e-37	up_regualted	F9:Tils	SMC-Pre vs. TCGA-Pre
BC017971	1.88199	8.21175e-37	up_regualted		SMC-Pre vs. TCGA-Pre
RAVER1	-1.13145	8.23314e-37	downregulated	F5:TCGA specific_1	SMC-Pre vs. TCGA-Pre
UBE2Q2P2	1.80473	1.70938e-36	up_regualted		SMC-Pre vs. TCGA-Pre
AX747758	2.29746	4.8563e-36	up_regualted	F8:Normal_2	SMC-Pre vs. TCGA-Pre
NIPSNAP3B	1.36581	8.30072e-36	up_regualted	F14:Normal_3	SMC-Pre vs. TCGA-Pre
Em:AC005003.4	1.36085	1.25795e-35	up_regualted	NA	SMC-Pre vs. TCGA-Pre
H3F3AP4	-4.51441	1.54009e-35	downregulated	F11:TCGA specific_2	SMC-Pre vs. TCGA-Pre
DKFZp434K1323_2	1.77829	1.90517e-35	up_regualted	NA	SMC-Pre vs. TCGA-Pre
POU5F1	1.67518	2.20737e-35	up_regualted	F8:Normal_2	SMC-Pre vs. TCGA-Pre
RRN3P1	1.56375	2.64834e-35	up_regualted	F8:Normal_2	SMC-Pre vs. TCGA-Pre
STK31	2.68833	3.17846e-35	up_regualted	F6:SMC specific	SMC-Pre vs. TCGA-Pre
PGAM4	-2.94118	6.76806e-35	downregulated		SMC-Pre vs. TCGA-Pre
AHSA2	1.33918	1.27697e-34	up_regualted	F8:Normal_2	SMC-Pre vs. TCGA-Pre
LOC728752	1.1775	1.36668e-34	up_regualted	F7:ER+_2	SMC-Pre vs. TCGA-Pre
HERC2P2	1.40657	1.57633e-34	up_regualted	F8:Normal_2	SMC-Pre vs. TCGA-Pre
SLC25A6	-1.29096	5.03931e-34	downregulated	F5:TCGA specific_1	SMC-Pre vs. TCGA-Pre
GUSBP2	1.57274	7.25982e-34	up_regualted		SMC-Pre vs. TCGA-Pre
AX746750	1.50623	7.25982e-34	up_regualted	F8:Normal_2	SMC-Pre vs. TCGA-Pre
BC017214	-2.20972	9.22667e-34	downregulated	F5:TCGA specific_1	SMC-Pre vs. TCGA-Pre
AL832252	1.27438	2.41679e-33	up_regualted		SMC-Pre vs. TCGA-Pre
KLRAP1	1.46746	3.02887e-33	up_regualted	F8:Normal_2	SMC-Pre vs. TCGA-Pre
ZYX	-1.00594	1.83897e-32	downregulated	F5:TCGA specific_1	SMC-Pre vs. TCGA-Pre
AF198444	1.48108	5.0861e-32	up_regualted	F8:Normal_2	SMC-Pre vs. TCGA-Pre
AL832439	1.93552	5.81992e-32	up_regualted	F8:Normal_2	SMC-Pre vs. TCGA-Pre
BMS1P6	1.51726	1.34809e-31	up_regualted	F8:Normal_2	SMC-Pre vs. TCGA-Pre
SULT1C2	2.32066	2.02267e-31	up_regualted	F9:Tils	SMC-Pre vs. TCGA-Pre
MT1A	-2.86363	3.83308e-31	downregulated	F14:Normal_3	SMC-Pre vs. TCGA-Pre
GTPBP6	-1.22707	6.48511e-31	downregulated	F5:TCGA specific_1	SMC-Pre vs. TCGA-Pre
AX747158	1.43558	1.52831e-30	up_regualted	F8:Normal_2	SMC-Pre vs. TCGA-Pre
BC038382	-1.97342	1.55126e-30	downregulated	F5:TCGA specific_1	SMC-Pre vs. TCGA-Pre
GPR34	1.53932	2.26164e-30	up_regualted	F9:Tils	SMC-Pre vs. TCGA-Pre
DQ586822	2.03938	2.76857e-30	up_regualted	F8:Normal_2	SMC-Pre vs. TCGA-Pre
AK090844	1.54616	4.07602e-30	up_regualted	F8:Normal_2	SMC-Pre vs. TCGA-Pre
CD99	-1.03635	1.20579e-29	downregulated	F5:TCGA specific_1	SMC-Pre vs. TCGA-Pre
LOC286437	1.11767	1.2445e-29	up_regualted	F8:Normal_2	SMC-Pre vs. TCGA-Pre
ARHGEF26-AS1	1.86214	1.38089e-29	up_regualted	F13:TN	SMC-Pre vs. TCGA-Pre
PPDPF	-1.60935	1.69471e-29	downregulated	F5:TCGA specific_1	SMC-Pre vs. TCGA-Pre
SF3A2	-1.1997	1.70258e-29	downregulated	F5:TCGA specific_1	SMC-Pre vs. TCGA-Pre
SNX29P2	1.50002	1.87988e-29	up_regualted	F8:Normal_2	SMC-Pre vs. TCGA-Pre
LOC90834	1.37644	2.01676e-29	up_regualted		SMC-Pre vs. TCGA-Pre
KIF27	1.11787	2.14271e-29	up_regualted	F8:Normal_2	SMC-Pre vs. TCGA-Pre
AK311167	1.32953	2.29106e-29	up_regualted		SMC-Pre vs. TCGA-Pre
PTBLP	2.89922	2.93091e-29	up_regualted	F8:Normal_2	SMC-Pre vs. TCGA-Pre
PIPSL	-1.53709	3.57744e-29	downregulated		SMC-Pre vs. TCGA-Pre
IL3RA	-1.28571	3.62207e-29	downregulated	F9:Tils	SMC-Pre vs. TCGA-Pre
AX747182	1.4207	3.79069e-29	up_regualted	F8:Normal_2	SMC-Pre vs. TCGA-Pre
ANKRD36B	1.36789	4.32411e-29	up_regualted	F8:Normal_2	SMC-Pre vs. TCGA-Pre
HLA-DRB5	2.46321	4.92653e-29	up_regualted	F9:Tils	SMC-Pre vs. TCGA-Pre
LINC00894	1.43204	5.39697e-29	up_regualted	F8:Normal_2	SMC-Pre vs. TCGA-Pre
AK303572	1.44298	5.47445e-29	up_regualted	F8:Normal_2	SMC-Pre vs. TCGA-Pre
LOC642236	1.39466	6.80432e-29	up_regualted		SMC-Pre vs. TCGA-Pre
SUCNR1	2.1306	7.27285e-29	up_regualted	F9:Tils	SMC-Pre vs. TCGA-Pre
DKFZp547K2416	4.32137	7.63958e-29	up_regualted	NA	SMC-Pre vs. TCGA-Pre
AK024535	-4.85264	1.21323e-28	downregulated	F5:TCGA specific_1	SMC-Pre vs. TCGA-Pre
CD80	1.7648	1.84682e-28	up_regualted	F9:Tils	SMC-Pre vs. TCGA-Pre
FLJ00326	1.49758	2.49026e-28	up_regualted		SMC-Pre vs. TCGA-Pre
MSR1	1.46791	2.55912e-28	up_regualted	F9:Tils	SMC-Pre vs. TCGA-Pre
2017-03-01	1.21098	4.59026e-28	up_regualted	F9:Tils	SMC-Pre vs. TCGA-Pre
SMIM17	1.40349	4.78628e-28	up_regualted		SMC-Pre vs. TCGA-Pre
ZNF736	1.30881	4.94953e-28	up_regualted	F8:Normal_2	SMC-Pre vs. TCGA-Pre
VWF	-1.20653	5.76308e-28	downregulated	F14:Normal_3	SMC-Pre vs. TCGA-Pre
COMMD3-BMI1	3.59316	5.80251e-28	up_regualted	F5:TCGA specific_1	SMC-Pre vs. TCGA-Pre
ZRANB2-AS1	1.57015	5.85046e-28	up_regualted	F8:Normal_2	SMC-Pre vs. TCGA-Pre
CLEC7A	1.47082	9.9454e-28	up_regualted	F9:Tils	SMC-Pre vs. TCGA-Pre
PPAN-P2RY11	-2.29136	1.18195e-27	downregulated	F5:TCGA specific_1	SMC-Pre vs. TCGA-Pre
SPDYE5	1.3954	1.92226e-27	up_regualted	F8:Normal_2	SMC-Pre vs. TCGA-Pre
CCL4L2	1.74326	2.34628e-27	up_regualted	F9:Tils	SMC-Pre vs. TCGA-Pre
INO80B-WBP1	-3.90296	2.77147e-27	downregulated	F11:TCGA specific_2	SMC-Pre vs. TCGA-Pre
FCGR1C	1.6909	3.08129e-27	up_regualted	F9:Tils	SMC-Pre vs. TCGA-Pre
HLA-L	1.34787	3.4856e-27	up_regualted		SMC-Pre vs. TCGA-Pre
USP6	1.33796	3.91268e-27	up_regualted		SMC-Pre vs. TCGA-Pre
Metazoa_SRP_65	-2.12129	4.06718e-27	downregulated	NA	SMC-Pre vs. TCGA-Pre
LOC100289230	1.22279	6.12855e-27	up_regualted	F8:Normal_2	SMC-Pre vs. TCGA-Pre
DKFZp434M1735	-1.84855	6.88004e-27	downregulated	NA	SMC-Pre vs. TCGA-Pre
CXorf21	1.4611	7.28754e-27	up_regualted	NA	SMC-Pre vs. TCGA-Pre
GUSBP11	1.12085	7.29651e-27	up_regualted	F8:Normal_2	SMC-Pre vs. TCGA-Pre
ZNF717	1.4034	7.95581e-27	up_regualted	F8:Normal_2	SMC-Pre vs. TCGA-Pre
PMS2L14	1.31141	1.17875e-26	up_regualted	F8:Normal_2	SMC-Pre vs. TCGA-Pre
CO9	5.35333	1.21915e-26	up_regualted	F6:SMC specific	SMC-Pre vs. TCGA-Pre
PNPLA2	-1.03486	1.24145e-26	downregulated	F14:Normal_3	SMC-Pre vs. TCGA-Pre
LOC400927	1.3949	1.35889e-26	up_regualted	F8:Normal_2	SMC-Pre vs. TCGA-Pre
GPR65	1.36721	1.52041e-26	up_regualted	F9:Tils	SMC-Pre vs. TCGA-Pre
BX647938	1.78961	1.57928e-26	up_regualted	F8:Normal_2	SMC-Pre vs. TCGA-Pre
BX538254	1.19901	1.96984e-26	up_regualted	F8:Normal_2	SMC-Pre vs. TCGA-Pre
JUP	-1.13475	2.14984e-26	downregulated	F7:ER+_2	SMC-Pre vs. TCGA-Pre
KLHDC1	1.02717	2.47297e-26	up_regualted	F8:Normal_2	SMC-Pre vs. TCGA-Pre
ORC6	1.08028	2.63683e-26	up_regualted	F8:Normal_2	SMC-Pre vs. TCGA-Pre
LOC646471	1.19759	3.303e-26	up_regualted	F8:Normal_2	SMC-Pre vs. TCGA-Pre
HSPA7	1.69005	3.7923e-26	up_regualted	F8:Normal_2	SMC-Pre vs. TCGA-Pre
SAMSN1	1.36923	4.31702e-26	up_regualted	F9:Tils	SMC-Pre vs. TCGA-Pre
KBTBD8	1.33152	5.19409e-26	up_regualted		SMC-Pre vs. TCGA-Pre
FLJ22184	-1.69086	5.28108e-26	downregulated	F7:ER+_2	SMC-Pre vs. TCGA-Pre
PTPRO	1.29549	5.90453e-26	up_regualted	F9:Tils	SMC-Pre vs. TCGA-Pre
AZGP1P1	2.30648	6.61929e-26	up_regualted	F7:ER+_2	SMC-Pre vs. TCGA-Pre
FOXP4	-1.02204	8.19716e-26	downregulated	F13:TN	SMC-Pre vs. TCGA-Pre
LOC100130557	1.24103	1.48525e-25	up_regualted		SMC-Pre vs. TCGA-Pre
HSPG2	-1.35654	2.15568e-25	downregulated	F1:Stroma	SMC-Pre vs. TCGA-Pre
BC062762	-1.43249	2.67203e-25	downregulated	F5:TCGA specific_1	SMC-Pre vs. TCGA-Pre
TPTE2P1	1.53328	3.12776e-25	up_regualted		SMC-Pre vs. TCGA-Pre
LOC440434	1.15299	3.81985e-25	up_regualted	F8:Normal_2	SMC-Pre vs. TCGA-Pre
AK128652	3.14172	4.08251e-25	up_regualted	F9:Tils	SMC-Pre vs. TCGA-Pre
LOC388312	-2.87184	5.32024e-25	downregulated	F5:TCGA specific_1	SMC-Pre vs. TCGA-Pre
NSUN5P2	1.23106	5.54536e-25	up_regualted	F8:Normal_2	SMC-Pre vs. TCGA-Pre
EHD2	-1.09141	6.55636e-25	downregulated	F1:Stroma	SMC-Pre vs. TCGA-Pre
IFI44	1.6536	6.85784e-25	up_regualted	F9:Tils	SMC-Pre vs. TCGA-Pre
TIGD4	1.23046	7.17682e-25	up_regualted		SMC-Pre vs. TCGA-Pre
FGL2	1.4893	7.97747e-25	up_regualted	F9:Tils	SMC-Pre vs. TCGA-Pre
UBE2Q2P3	1.49967	8.75994e-25	up_regualted		SMC-Pre vs. TCGA-Pre
LOC440300	1.33286	1.61807e-24	up_regualted	F8:Normal_2	SMC-Pre vs. TCGA-Pre
MMP24-AS1	-1.06436	1.61807e-24	downregulated	F5:TCGA specific_1	SMC-Pre vs. TCGA-Pre
FSD1L	1.16071	1.8045e-24	up_regualted	F8:Normal_2	SMC-Pre vs. TCGA-Pre
ZNF492	2.14704	2.00782e-24	up_regualted		SMC-Pre vs. TCGA-Pre
CCL3L1	2.20679	2.71144e-24	up_regualted	F9:Tils	SMC-Pre vs. TCGA-Pre
RAB39A	1.75492	3.50021e-24	up_regualted		SMC-Pre vs. TCGA-Pre
CCDC39	1.50592	3.74712e-24	up_regualted		SMC-Pre vs. TCGA-Pre
OR7E14P	-1.25985	4.44415e-24	downregulated	F7:ER+_2	SMC-Pre vs. TCGA-Pre
LOC728407	1.20161	4.66605e-24	up_regualted	F8:Normal_2	SMC-Pre vs. TCGA-Pre
CLEC12A	1.9583	4.86002e-24	up_regualted	F9:Tils	SMC-Pre vs. TCGA-Pre
BC040631	1.27152	5.35881e-24	up_regualted		SMC-Pre vs. TCGA-Pre
EVI2A	1.34851	6.52529e-24	up_regualted	F9:Tils	SMC-Pre vs. TCGA-Pre
LINC00649	1.68639	7.34674e-24	up_regualted		SMC-Pre vs. TCGA-Pre
PTPN22	1.44072	1.05077e-23	up_regualted	F9:Tils	SMC-Pre vs. TCGA-Pre
NABP1	1.05484	1.12353e-23	up_regualted	F9:Tils	SMC-Pre vs. TCGA-Pre
BC016035	1.45095	1.19223e-23	up_regualted	F6:SMC specific	SMC-Pre vs. TCGA-Pre
ZNF573	1.09638	1.42546e-23	up_regualted		SMC-Pre vs. TCGA-Pre
LINC00893	1.28519	1.59049e-23	up_regualted	F8:Normal_2	SMC-Pre vs. TCGA-Pre
RAD51-AS1	1.27812	1.80778e-23	up_regualted	F8:Normal_2	SMC-Pre vs. TCGA-Pre
CCL8	1.96141	2.12065e-23	up_regualted	F9:Tils	SMC-Pre vs. TCGA-Pre
FCGR2C	1.65264	2.21156e-23	up_regualted	F8:Normal_2	SMC-Pre vs. TCGA-Pre
GOLGA6L5	1.25826	2.26874e-23	up_regualted	F8:Normal_2	SMC-Pre vs. TCGA-Pre
TNFSF13B	1.35324	3.71015e-23	up_regualted	F9:Tils	SMC-Pre vs. TCGA-Pre
CAPS2	1.12092	4.04137e-23	up_regualted		SMC-Pre vs. TCGA-Pre
C1GALT1	1.04782	5.13534e-23	up_regualted	F11:TCGA specific_2	SMC-Pre vs. TCGA-Pre
AK128593	1.29542	5.13534e-23	up_regualted	F8:Normal_2	SMC-Pre vs. TCGA-Pre
TRIM22	1.19743	5.63261e-23	up_regualted	F9:Tils	SMC-Pre vs. TCGA-Pre
MYH7B	1.2048	5.84369e-23	up_regualted		SMC-Pre vs. TCGA-Pre
GOLGA8B	1.37951	6.63562e-23	up_regualted	F8:Normal_2	SMC-Pre vs. TCGA-Pre
AK128708	1.2712	6.68899e-23	up_regualted	F8:Normal_2	SMC-Pre vs. TCGA-Pre
MS4A6A	1.16498	9.47729e-23	up_regualted	F9:Tils	SMC-Pre vs. TCGA-Pre
CLEC4A	1.20475	1.17472e-22	up_regualted	F9:Tils	SMC-Pre vs. TCGA-Pre
RGPD5	2.79642	1.18593e-22	up_regualted	F12:CCLE specific	SMC-Pre vs. TCGA-Pre
CENPK	1.25578	1.19752e-22	up_regualted	F12:CCLE specific	SMC-Pre vs. TCGA-Pre
TMED10P1	1.13292	1.29515e-22	up_regualted		SMC-Pre vs. TCGA-Pre
FCGR1B	1.18497	1.29515e-22	up_regualted	F9:Tils	SMC-Pre vs. TCGA-Pre
ITGA4	1.22953	1.30369e-22	up_regualted	F9:Tils	SMC-Pre vs. TCGA-Pre
CHRM3	2.03435	1.32978e-22	up_regualted	F13:TN	SMC-Pre vs. TCGA-Pre
KLRD1	1.56078	1.34524e-22	up_regualted		SMC-Pre vs. TCGA-Pre
IGSF6	1.24336	1.6433e-22	up_regualted	F9:Tils	SMC-Pre vs. TCGA-Pre
DNM3OS	1.50447	1.96527e-22	up_regualted	F1:Stroma	SMC-Pre vs. TCGA-Pre
EIF3CL	-2.14087	1.98836e-22	downregulated	F11:TCGA specific_2	SMC-Pre vs. TCGA-Pre
ANKRD44	1.01748	2.4511e-22	up_regualted	F9:Tils	SMC-Pre vs. TCGA-Pre
AK124233	1.49853	2.65814e-22	up_regualted	F8:Normal_2	SMC-Pre vs. TCGA-Pre
BGN	-1.23957	2.76293e-22	downregulated	F1:Stroma	SMC-Pre vs. TCGA-Pre
POMZP3	-1.16742	2.82268e-22	downregulated	F5:TCGA specific_1	SMC-Pre vs. TCGA-Pre
RPSAP58	-2.3939	2.82268e-22	downregulated	F11:TCGA specific_2	SMC-Pre vs. TCGA-Pre
DQ658414	1.76869	2.91451e-22	up_regualted	F9:Tils	SMC-Pre vs. TCGA-Pre
LMBRD2	1.13067	2.91782e-22	up_regualted	F11:TCGA specific_2	SMC-Pre vs. TCGA-Pre
IMPG2	1.0568	3.90985e-22	up_regualted		SMC-Pre vs. TCGA-Pre
AX747150	1.38661	3.91631e-22	up_regualted	F8:Normal_2	SMC-Pre vs. TCGA-Pre
CD226	1.4451	5.27349e-22	up_regualted		SMC-Pre vs. TCGA-Pre
SULT1A4	-1.72434	5.55814e-22	downregulated	F5:TCGA specific_1	SMC-Pre vs. TCGA-Pre
CLUHP3	1.06379	5.95189e-22	up_regualted	F8:Normal_2	SMC-Pre vs. TCGA-Pre
CTSS	1.19861	6.72565e-22	up_regualted	F9:Tils	SMC-Pre vs. TCGA-Pre
ATP8B4	1.05461	9.02626e-22	up_regualted	F9:Tils	SMC-Pre vs. TCGA-Pre
TLR1	1.09269	1.13959e-21	up_regualted	F9:Tils	SMC-Pre vs. TCGA-Pre
SSC5D	-1.55484	1.52042e-21	downregulated	F1:Stroma	SMC-Pre vs. TCGA-Pre
ZNF578	1.1979	1.55799e-21	up_regualted		SMC-Pre vs. TCGA-Pre
LOC644961	1.35591	1.71991e-21	up_regualted		SMC-Pre vs. TCGA-Pre
AMY2B	1.24386	2.29896e-21	up_regualted	F8:Normal_2	SMC-Pre vs. TCGA-Pre
SNX10	1.18997	3.08081e-21	up_regualted	F9:Tils	SMC-Pre vs. TCGA-Pre
ANKRD36	1.07751	3.16235e-21	up_regualted	F8:Normal_2	SMC-Pre vs. TCGA-Pre
LY96	1.13447	4.13504e-21	up_regualted	F9:Tils	SMC-Pre vs. TCGA-Pre
CD200R1	1.38315	7.05347e-21	up_regualted		SMC-Pre vs. TCGA-Pre
MICU3	1.20841	7.11748e-21	up_regualted	F8:Normal_2	SMC-Pre vs. TCGA-Pre
PPP2R3B	-1.09538	7.17407e-21	downregulated	F5:TCGA specific_1	SMC-Pre vs. TCGA-Pre
ADCY10P1	1.27738	8.30579e-21	up_regualted	F8:Normal_2	SMC-Pre vs. TCGA-Pre
AK097658	1.35955	8.37693e-21	up_regualted		SMC-Pre vs. TCGA-Pre
POTEE	2.34873	1.04591e-20	up_regualted	F6:SMC specific	SMC-Pre vs. TCGA-Pre
AK092331	1.16352	1.27458e-20	up_regualted	F8:Normal_2	SMC-Pre vs. TCGA-Pre
RAD51AP1	1.10908	1.53634e-20	up_regualted	F12:CCLE specific	SMC-Pre vs. TCGA-Pre
ZNF726	1.36472	1.87997e-20	up_regualted		SMC-Pre vs. TCGA-Pre
TDRD6	1.22285	2.15041e-20	up_regualted		SMC-Pre vs. TCGA-Pre
ADAMDEC1	2.07299	2.40818e-20	up_regualted	F9:Tils	SMC-Pre vs. TCGA-Pre
AB209315	-1.82906	2.7007e-20	downregulated	F5:TCGA specific_1	SMC-Pre vs. TCGA-Pre
PLCXD1	-1.23365	2.82973e-20	downregulated	F14:Normal_3	SMC-Pre vs. TCGA-Pre
LOC642846	1.11673	3.45585e-20	up_regualted	F8:Normal_2	SMC-Pre vs. TCGA-Pre
GPR89C	1.42767	5.32877e-20	up_regualted	F8:Normal_2	SMC-Pre vs. TCGA-Pre
LOC729603	1.00575	5.39866e-20	up_regualted		SMC-Pre vs. TCGA-Pre
MAP1LC3B2	-1.0547	5.94388e-20	downregulated	F11:TCGA specific_2	SMC-Pre vs. TCGA-Pre
AK124970	1.01373	6.64073e-20	up_regualted	F8:Normal_2	SMC-Pre vs. TCGA-Pre
DKFZp667P0924	1.42218	7.81895e-20	up_regualted	NA	SMC-Pre vs. TCGA-Pre
CHAC2	1.05403	1.08497e-19	up_regualted	F12:CCLE specific	SMC-Pre vs. TCGA-Pre
FANCB	1.03092	1.13925e-19	up_regualted		SMC-Pre vs. TCGA-Pre
RFX8	1.14394	1.17465e-19	up_regualted	F8:Normal_2	SMC-Pre vs. TCGA-Pre
PRR24	-1.07798	1.21366e-19	downregulated	F5:TCGA specific_1	SMC-Pre vs. TCGA-Pre
TLR4	1.0032	1.23937e-19	up_regualted	F9:Tils	SMC-Pre vs. TCGA-Pre
MNDA	1.11039	1.26835e-19	up_regualted	F9:Tils	SMC-Pre vs. TCGA-Pre
CD274	1.30634	1.4017e-19	up_regualted	F9:Tils	SMC-Pre vs. TCGA-Pre
GIMAP2	1.11659	1.47183e-19	up_regualted	F9:Tils	SMC-Pre vs. TCGA-Pre
DKFZp779K0112	2.34986	1.72315e-19	up_regualted	NA	SMC-Pre vs. TCGA-Pre
OR7E91P	1.78501	1.94161e-19	up_regualted	F4:ER+_1	SMC-Pre vs. TCGA-Pre
HIST4H4	1.50791	2.55761e-19	up_regualted	F8:Normal_2	SMC-Pre vs. TCGA-Pre
SLFN12L	1.6826	2.69298e-19	up_regualted		SMC-Pre vs. TCGA-Pre
SERINC2	-1.09443	2.69298e-19	downregulated	F7:ER+_2	SMC-Pre vs. TCGA-Pre
NUDT12	1.02855	2.94213e-19	up_regualted	F7:ER+_2	SMC-Pre vs. TCGA-Pre
CCDC126	1.05212	3.02062e-19	up_regualted	F7:ER+_2	SMC-Pre vs. TCGA-Pre
IL10	1.34606	3.17891e-19	up_regualted		SMC-Pre vs. TCGA-Pre
CR933665	1.15622	3.28078e-19	up_regualted		SMC-Pre vs. TCGA-Pre
CD248	-1.0326	3.38718e-19	downregulated	F1:Stroma	SMC-Pre vs. TCGA-Pre
RGS18	1.40739	3.46694e-19	up_regualted	F9:Tils	SMC-Pre vs. TCGA-Pre
ZC3H3	-1.00049	4.08549e-19	downregulated	F5:TCGA specific_1	SMC-Pre vs. TCGA-Pre
AX746523	1.24445	5.7474e-19	up_regualted		SMC-Pre vs. TCGA-Pre
CLEC2B	1.03691	5.86685e-19	up_regualted	F9:Tils	SMC-Pre vs. TCGA-Pre
GOLGA8A	1.47875	6.82046e-19	up_regualted	F8:Normal_2	SMC-Pre vs. TCGA-Pre
CDC42EP1	-1.10438	7.95427e-19	downregulated	F5:TCGA specific_1	SMC-Pre vs. TCGA-Pre
MAP3K8	1.03099	8.16477e-19	up_regualted	F8:Normal_2	SMC-Pre vs. TCGA-Pre
IL7	1.2345	8.90377e-19	up_regualted		SMC-Pre vs. TCGA-Pre
RAB43	-1.47129	1.14732e-18	downregulated	F7:ER+_2	SMC-Pre vs. TCGA-Pre
LOC613037	1.1829	1.30674e-18	up_regualted	F8:Normal_2	SMC-Pre vs. TCGA-Pre
TLR6	1.09303	1.41023e-18	up_regualted	F9:Tils	SMC-Pre vs. TCGA-Pre
FLJ14346	1.28529	1.51981e-18	up_regualted		SMC-Pre vs. TCGA-Pre
TMX2-CTNND1	1.67482	1.53354e-18	up_regualted	F1:Stroma	SMC-Pre vs. TCGA-Pre
ANGPT1	1.26526	1.61306e-18	up_regualted	F14:Normal_3	SMC-Pre vs. TCGA-Pre
AF289551	1.27755	1.73777e-18	up_regualted	F8:Normal_2	SMC-Pre vs. TCGA-Pre
ARHGAP11B	1.14528	1.79237e-18	up_regualted	F12:CCLE specific	SMC-Pre vs. TCGA-Pre
RBM12B-AS1	1.26524	2.23294e-18	up_regualted	F8:Normal_2	SMC-Pre vs. TCGA-Pre
EPSTI1	1.18128	2.27804e-18	up_regualted	F9:Tils	SMC-Pre vs. TCGA-Pre
CHCHD10	-1.10305	2.38616e-18	downregulated	F5:TCGA specific_1	SMC-Pre vs. TCGA-Pre
PTPRC	1.44989	2.49434e-18	up_regualted	F9:Tils	SMC-Pre vs. TCGA-Pre
AGAP11	1.02359	2.54912e-18	up_regualted	F8:Normal_2	SMC-Pre vs. TCGA-Pre
HLA-DRB1	1.19701	2.64969e-18	up_regualted	F9:Tils	SMC-Pre vs. TCGA-Pre
RASA2	1.01794	2.73022e-18	up_regualted	F8:Normal_2	SMC-Pre vs. TCGA-Pre
HSPB6	-1.77574	2.74884e-18	downregulated	F14:Normal_3	SMC-Pre vs. TCGA-Pre
KDM5B-AS1	-1.24062	2.76746e-18	downregulated	F5:TCGA specific_1	SMC-Pre vs. TCGA-Pre
REL	1.13508	3.00495e-18	up_regualted	F8:Normal_2	SMC-Pre vs. TCGA-Pre
PARP15	1.61119	3.0925e-18	up_regualted	F9:Tils	SMC-Pre vs. TCGA-Pre
LRRK2	1.20391	3.14438e-18	up_regualted	F9:Tils	SMC-Pre vs. TCGA-Pre
SEC31B	1.06865	3.39199e-18	up_regualted	F8:Normal_2	SMC-Pre vs. TCGA-Pre
LTB4R2	1.10133	3.54748e-18	up_regualted	F8:Normal_2	SMC-Pre vs. TCGA-Pre
AK091729	1.04869	3.62014e-18	up_regualted		SMC-Pre vs. TCGA-Pre
HGF	1.11873	3.94978e-18	up_regualted	F1:Stroma	SMC-Pre vs. TCGA-Pre
VSIG1	1.33271	3.97653e-18	up_regualted	F9:Tils	SMC-Pre vs. TCGA-Pre
ANKRD36C	1.75049	4.12379e-18	up_regualted	F8:Normal_2	SMC-Pre vs. TCGA-Pre
TCTEX1D1	1.05768	5.3044e-18	up_regualted		SMC-Pre vs. TCGA-Pre
LOC644656	1.03538	1.02167e-17	up_regualted	F8:Normal_2	SMC-Pre vs. TCGA-Pre
LOC100129917	1.27379	1.13401e-17	up_regualted	F8:Normal_2	SMC-Pre vs. TCGA-Pre
AF420437	1.36055	1.23362e-17	up_regualted	F8:Normal_2	SMC-Pre vs. TCGA-Pre
KCNT2	1.20234	1.52828e-17	up_regualted		SMC-Pre vs. TCGA-Pre
BC053580	1.41742	1.53298e-17	up_regualted	F8:Normal_2	SMC-Pre vs. TCGA-Pre
SLC24A4	1.10931	1.62093e-17	up_regualted		SMC-Pre vs. TCGA-Pre
MS4A4A	1.03693	1.80698e-17	up_regualted	F9:Tils	SMC-Pre vs. TCGA-Pre
MIAT	1.65981	1.82858e-17	up_regualted	F9:Tils	SMC-Pre vs. TCGA-Pre
AJ420422	-2.18248	1.91861e-17	downregulated	F5:TCGA specific_1	SMC-Pre vs. TCGA-Pre
ADAM28	1.21513	1.92186e-17	up_regualted	F9:Tils	SMC-Pre vs. TCGA-Pre
AK125858	1.28458	2.14961e-17	up_regualted		SMC-Pre vs. TCGA-Pre
C11orf21	1.65712	2.14961e-17	up_regualted	NA	SMC-Pre vs. TCGA-Pre
AF086126	1.37569	2.35001e-17	up_regualted		SMC-Pre vs. TCGA-Pre
PDCD1LG2	1.09566	2.4608e-17	up_regualted	F9:Tils	SMC-Pre vs. TCGA-Pre
STARD4-AS1	1.35346	2.57817e-17	up_regualted	F8:Normal_2	SMC-Pre vs. TCGA-Pre
FBXO22-AS1	1.66851	2.63607e-17	up_regualted	F6:SMC specific	SMC-Pre vs. TCGA-Pre
SLCO4C1	1.52205	2.66032e-17	up_regualted		SMC-Pre vs. TCGA-Pre
UBE2Q2P1	1.10948	2.97347e-17	up_regualted	F8:Normal_2	SMC-Pre vs. TCGA-Pre
CABC1	1.52313	3.10455e-17	up_regualted		SMC-Pre vs. TCGA-Pre
IL15	1.05893	3.15206e-17	up_regualted	F9:Tils	SMC-Pre vs. TCGA-Pre
ISY1-RAB43	1.99422	3.15635e-17	up_regualted	F3:Normal_1	SMC-Pre vs. TCGA-Pre
LINC00672	1.21487	3.66635e-17	up_regualted	F8:Normal_2	SMC-Pre vs. TCGA-Pre
TLR7	1.16301	4.04279e-17	up_regualted	F9:Tils	SMC-Pre vs. TCGA-Pre
AK056351	1.18686	4.47097e-17	up_regualted		SMC-Pre vs. TCGA-Pre
TLR10	1.57726	4.82071e-17	up_regualted	F9:Tils	SMC-Pre vs. TCGA-Pre
CCL4	1.20798	6.71247e-17	up_regualted	F9:Tils	SMC-Pre vs. TCGA-Pre
LINC00623_2	-2.4435	6.9264e-17	downregulated	F1:Stroma	SMC-Pre vs. TCGA-Pre
LOC339047	1.01339	6.96862e-17	up_regualted	F8:Normal_2	SMC-Pre vs. TCGA-Pre
AX748233	1.45618	7.16737e-17	up_regualted		SMC-Pre vs. TCGA-Pre
ZNF117	1.04503	7.19227e-17	up_regualted	F8:Normal_2	SMC-Pre vs. TCGA-Pre
BTC	1.39977	9.22594e-17	up_regualted	F3:Normal_1	SMC-Pre vs. TCGA-Pre
AK128559	1.01577	1.04055e-16	up_regualted		SMC-Pre vs. TCGA-Pre
LOC100507053	1.08436	1.08746e-16	up_regualted		SMC-Pre vs. TCGA-Pre
DQ570835	1.35093	1.10642e-16	up_regualted	F8:Normal_2	SMC-Pre vs. TCGA-Pre
AK095583	-2.09225	1.32503e-16	downregulated		SMC-Pre vs. TCGA-Pre
ZNF300P1	1.23979	1.34225e-16	up_regualted	F8:Normal_2	SMC-Pre vs. TCGA-Pre
ANKRD36BP2	1.85707	1.43891e-16	up_regualted	F9:Tils	SMC-Pre vs. TCGA-Pre
GPR82	1.13716	1.44685e-16	up_regualted		SMC-Pre vs. TCGA-Pre
MST1L	1.43632	1.56923e-16	up_regualted	F8:Normal_2	SMC-Pre vs. TCGA-Pre
L1TD1	1.59709	1.69548e-16	up_regualted	F1:Stroma	SMC-Pre vs. TCGA-Pre
HERC2P3	1.17829	1.80025e-16	up_regualted	F8:Normal_2	SMC-Pre vs. TCGA-Pre
DQ575049	2.41232	1.80108e-16	up_regualted	F9:Tils	SMC-Pre vs. TCGA-Pre
GPRIN3	1.29507	2.00105e-16	up_regualted	F9:Tils	SMC-Pre vs. TCGA-Pre
ZNF804A	1.12134	2.00105e-16	up_regualted		SMC-Pre vs. TCGA-Pre
INS-IGF2	-1.5805	2.04118e-16	downregulated	F1:Stroma	SMC-Pre vs. TCGA-Pre
RAMP2-AS1	1.21578	2.28325e-16	up_regualted	F8:Normal_2	SMC-Pre vs. TCGA-Pre
AK026714	1.61842	2.30388e-16	up_regualted	F8:Normal_2	SMC-Pre vs. TCGA-Pre
CYBB	1.1324	2.48476e-16	up_regualted	F9:Tils	SMC-Pre vs. TCGA-Pre
CCDC150	1.04052	2.58857e-16	up_regualted	F8:Normal_2	SMC-Pre vs. TCGA-Pre
AX747264	-2.39502	2.77151e-16	downregulated	F5:TCGA specific_1	SMC-Pre vs. TCGA-Pre
LIPE	-1.63808	2.93702e-16	downregulated	F14:Normal_3	SMC-Pre vs. TCGA-Pre
IFI44L	1.52441	3.29688e-16	up_regualted	F9:Tils	SMC-Pre vs. TCGA-Pre
BCAM	-1.13241	3.73418e-16	downregulated	F7:ER+_2	SMC-Pre vs. TCGA-Pre
COL1A1	-1.36812	4.3411e-16	downregulated	F1:Stroma	SMC-Pre vs. TCGA-Pre
RTN4RL1	-1.42664	4.53443e-16	downregulated	F7:ER+_2	SMC-Pre vs. TCGA-Pre
AK126278	1.22845	6.41647e-16	up_regualted	F8:Normal_2	SMC-Pre vs. TCGA-Pre
ZC3HAV1L	1.0231	6.99842e-16	up_regualted	F8:Normal_2	SMC-Pre vs. TCGA-Pre
AK021804	1.7873	7.46737e-16	up_regualted	F8:Normal_2	SMC-Pre vs. TCGA-Pre
CLECL1	1.34593	8.20057e-16	up_regualted	F9:Tils	SMC-Pre vs. TCGA-Pre
RNF208	-1.39425	1.04091e-15	downregulated	F5:TCGA specific_1	SMC-Pre vs. TCGA-Pre
CTAGE15	2.38334	1.09684e-15	up_regualted		SMC-Pre vs. TCGA-Pre
TMEM88	-1.15881	1.11381e-15	downregulated	F14:Normal_3	SMC-Pre vs. TCGA-Pre
FCGR3A	1.05151	1.20936e-15	up_regualted	F9:Tils	SMC-Pre vs. TCGA-Pre
LOC23117	-1.10182	1.27737e-15	downregulated	F5:TCGA specific_1	SMC-Pre vs. TCGA-Pre
IL18	1.02568	1.67858e-15	up_regualted	F9:Tils	SMC-Pre vs. TCGA-Pre
FAM21B	-1.68186	1.76647e-15	downregulated	F5:TCGA specific_1	SMC-Pre vs. TCGA-Pre
LOC100862671	-1.67938	2.07302e-15	downregulated	F5:TCGA specific_1	SMC-Pre vs. TCGA-Pre
KLRC3	1.80543	2.63565e-15	up_regualted	F9:Tils	SMC-Pre vs. TCGA-Pre
ZC3H12D	1.14505	2.71794e-15	up_regualted		SMC-Pre vs. TCGA-Pre
KLHL6	1.07259	2.77458e-15	up_regualted	F9:Tils	SMC-Pre vs. TCGA-Pre
GBP5	1.64927	2.80852e-15	up_regualted	F9:Tils	SMC-Pre vs. TCGA-Pre
CTAGE7P	1.16407	2.8302e-15	up_regualted		SMC-Pre vs. TCGA-Pre
DL490846	2.06847	2.85396e-15	up_regualted	F8:Normal_2	SMC-Pre vs. TCGA-Pre
FBXO43	1.007	2.85465e-15	up_regualted		SMC-Pre vs. TCGA-Pre
BC033739	1.23162	2.9642e-15	up_regualted		SMC-Pre vs. TCGA-Pre
TDO2	1.55042	3.19348e-15	up_regualted	F9:Tils	SMC-Pre vs. TCGA-Pre
ZSCAN23	1.59113	3.60109e-15	up_regualted	F8:Normal_2	SMC-Pre vs. TCGA-Pre
ICOS	1.77667	3.74945e-15	up_regualted	F9:Tils	SMC-Pre vs. TCGA-Pre
LOC100128770	1.25068	3.80707e-15	up_regualted	F8:Normal_2	SMC-Pre vs. TCGA-Pre
ITGAD	1.54221	3.98049e-15	up_regualted		SMC-Pre vs. TCGA-Pre
SNHG9	-1.24526	4.46474e-15	downregulated	F5:TCGA specific_1	SMC-Pre vs. TCGA-Pre
NLRP12	1.05358	4.71045e-15	up_regualted		SMC-Pre vs. TCGA-Pre
PRKXP1	1.17329	4.86791e-15	up_regualted	F8:Normal_2	SMC-Pre vs. TCGA-Pre
ZNF660	1.00092	4.8721e-15	up_regualted		SMC-Pre vs. TCGA-Pre
CBWD5_2	1.23595	5.00418e-15	up_regualted	F8:Normal_2	SMC-Pre vs. TCGA-Pre
PIK3CG	1.15238	5.326e-15	up_regualted	F9:Tils	SMC-Pre vs. TCGA-Pre
LINC00638	-1.03839	5.51357e-15	downregulated		SMC-Pre vs. TCGA-Pre
SIGLEC5	1.04136	5.5329e-15	up_regualted		SMC-Pre vs. TCGA-Pre
NGS-17	-1.79105	5.89301e-15	downregulated	F5:TCGA specific_1	SMC-Pre vs. TCGA-Pre
TLR8	1.37094	6.09765e-15	up_regualted	F9:Tils	SMC-Pre vs. TCGA-Pre
UNQ514	-1.16669	6.25785e-15	downregulated	F4:ER+_1	SMC-Pre vs. TCGA-Pre
DBNDD1	-1.05911	6.68569e-15	downregulated	F2:HER2+	SMC-Pre vs. TCGA-Pre
AK125598	1.13454	7.3226e-15	up_regualted	F8:Normal_2	SMC-Pre vs. TCGA-Pre
AX747104	1.13219	7.819e-15	up_regualted		SMC-Pre vs. TCGA-Pre
CD244	1.24463	8.13759e-15	up_regualted		SMC-Pre vs. TCGA-Pre
IDI2-AS1	1.00976	9.13024e-15	up_regualted	F8:Normal_2	SMC-Pre vs. TCGA-Pre
HLA-DQA1	1.39084	9.6498e-15	up_regualted	F9:Tils	SMC-Pre vs. TCGA-Pre
AK056135_2	1.66969	1.07673e-14	up_regualted	F6:SMC specific	SMC-Pre vs. TCGA-Pre
CXCL10	1.65683	1.09881e-14	up_regualted	F9:Tils	SMC-Pre vs. TCGA-Pre
NPIPL2	2.23641	1.28759e-14	up_regualted	F8:Normal_2	SMC-Pre vs. TCGA-Pre
AK055785	1.02158	1.30992e-14	up_regualted		SMC-Pre vs. TCGA-Pre
P2RY12	1.37867	1.53593e-14	up_regualted	F9:Tils	SMC-Pre vs. TCGA-Pre
GPR141	1.28304	1.58752e-14	up_regualted	F9:Tils	SMC-Pre vs. TCGA-Pre
CCL2	1.09609	1.66443e-14	up_regualted	F9:Tils	SMC-Pre vs. TCGA-Pre
CXCL11	1.79702	2.02001e-14	up_regualted	F9:Tils	SMC-Pre vs. TCGA-Pre
P2RY11	2.05147	2.04682e-14	up_regualted	F5:TCGA specific_1	SMC-Pre vs. TCGA-Pre
BTBD8	1.08249	2.24696e-14	up_regualted		SMC-Pre vs. TCGA-Pre
BX648270	1.06146	2.36131e-14	up_regualted	F8:Normal_2	SMC-Pre vs. TCGA-Pre
BC007880	-2.62081	2.53946e-14	downregulated	F5:TCGA specific_1	SMC-Pre vs. TCGA-Pre
XRCC2	1.04728	2.58174e-14	up_regualted	F12:CCLE specific	SMC-Pre vs. TCGA-Pre
PER1	-1.036	2.60548e-14	downregulated	F14:Normal_3	SMC-Pre vs. TCGA-Pre
LOC653513	2.15703	2.69486e-14	up_regualted	F1:Stroma	SMC-Pre vs. TCGA-Pre
AOC3	-1.00832	2.81479e-14	downregulated	F14:Normal_3	SMC-Pre vs. TCGA-Pre
CAMK2N2	-1.30967	3.09642e-14	downregulated	F4:ER+_1	SMC-Pre vs. TCGA-Pre
CD84	1.11321	3.46653e-14	up_regualted	F9:Tils	SMC-Pre vs. TCGA-Pre
FASLG	1.50576	3.82103e-14	up_regualted	F9:Tils	SMC-Pre vs. TCGA-Pre
IGF2BP3	1.28205	3.84347e-14	up_regualted	F13:TN	SMC-Pre vs. TCGA-Pre
LOC23117_2	1.01608	4.11187e-14	up_regualted	F8:Normal_2	SMC-Pre vs. TCGA-Pre
AK097957	1.21958	4.22136e-14	up_regualted	F12:CCLE specific	SMC-Pre vs. TCGA-Pre
DYX1C1-CCPG1	-2.54197	4.3785e-14	downregulated	F7:ER+_2	SMC-Pre vs. TCGA-Pre
LOC100188947	1.39405	4.6006e-14	up_regualted	F3:Normal_1	SMC-Pre vs. TCGA-Pre
EPR-1	2.64454	4.91849e-14	up_regualted	F5:TCGA specific_1	SMC-Pre vs. TCGA-Pre
AX747737	1.02321	5.02065e-14	up_regualted		SMC-Pre vs. TCGA-Pre
SAMD9L	1.13317	5.22253e-14	up_regualted	F9:Tils	SMC-Pre vs. TCGA-Pre
NFKBIZ	1.28662	5.66362e-14	up_regualted	F8:Normal_2	SMC-Pre vs. TCGA-Pre
ABCA10	1.23468	6.64197e-14	up_regualted	F8:Normal_2	SMC-Pre vs. TCGA-Pre
ZNF471	1.06093	6.77699e-14	up_regualted	F8:Normal_2	SMC-Pre vs. TCGA-Pre
C1orf233	-1.28171	7.63021e-14	downregulated	NA	SMC-Pre vs. TCGA-Pre
RGS13	1.56244	8.24778e-14	up_regualted		SMC-Pre vs. TCGA-Pre
ZNF699	1.09506	9.25117e-14	up_regualted		SMC-Pre vs. TCGA-Pre
C16orf93	1.00307	9.29452e-14	up_regualted	NA	SMC-Pre vs. TCGA-Pre
KGFLP1	1.22107	1.05109e-13	up_regualted	F3:Normal_1	SMC-Pre vs. TCGA-Pre
BC040735	1.00459	1.14029e-13	up_regualted		SMC-Pre vs. TCGA-Pre
TCHH	1.02219	1.16381e-13	up_regualted		SMC-Pre vs. TCGA-Pre
GULP1	1.07022	1.16472e-13	up_regualted	F1:Stroma	SMC-Pre vs. TCGA-Pre
VNN2	1.20379	1.18282e-13	up_regualted	F9:Tils	SMC-Pre vs. TCGA-Pre
LOC441666	1.47951	1.50842e-13	up_regualted		SMC-Pre vs. TCGA-Pre
GBP1	1.03278	1.957e-13	up_regualted	F9:Tils	SMC-Pre vs. TCGA-Pre
GPR174	1.67122	2.11541e-13	up_regualted	F9:Tils	SMC-Pre vs. TCGA-Pre
NIPAL2	1.01176	2.26853e-13	up_regualted	F8:Normal_2	SMC-Pre vs. TCGA-Pre
HTRA4	1.18504	2.60124e-13	up_regualted		SMC-Pre vs. TCGA-Pre
FPR3	1.04342	2.80722e-13	up_regualted	F9:Tils	SMC-Pre vs. TCGA-Pre
AK123332	1.42308	2.86028e-13	up_regualted		SMC-Pre vs. TCGA-Pre
BC150585	1.01525	2.87278e-13	up_regualted	F8:Normal_2	SMC-Pre vs. TCGA-Pre
DPYSL4	-1.43358	2.99221e-13	downregulated	F1:Stroma	SMC-Pre vs. TCGA-Pre
DNAJC5B	1.26305	3.42587e-13	up_regualted	F9:Tils	SMC-Pre vs. TCGA-Pre
CD163	1.04346	3.87077e-13	up_regualted	F9:Tils	SMC-Pre vs. TCGA-Pre
USP32P2	1.48219	4.22336e-13	up_regualted	F8:Normal_2	SMC-Pre vs. TCGA-Pre
GBP3	1.07851	4.51707e-13	up_regualted	F9:Tils	SMC-Pre vs. TCGA-Pre
ALPL	-1.16565	5.0722e-13	downregulated	F3:Normal_1	SMC-Pre vs. TCGA-Pre
HIST2H2BF	1.10454	5.17479e-13	up_regualted	F8:Normal_2	SMC-Pre vs. TCGA-Pre
LOC653501	1.13784	5.38708e-13	up_regualted		SMC-Pre vs. TCGA-Pre
IL1B	1.1063	5.4883e-13	up_regualted	F9:Tils	SMC-Pre vs. TCGA-Pre
CCNE2	1.13379	7.07935e-13	up_regualted	F2:HER2+	SMC-Pre vs. TCGA-Pre
AJ420489	2.06635	7.28314e-13	up_regualted	F5:TCGA specific_1	SMC-Pre vs. TCGA-Pre
GVINP1	1.3184	7.65798e-13	up_regualted	F9:Tils	SMC-Pre vs. TCGA-Pre
ZNF300	1.07084	9.00847e-13	up_regualted	F8:Normal_2	SMC-Pre vs. TCGA-Pre
KLRC1	1.55933	9.43137e-13	up_regualted	F9:Tils	SMC-Pre vs. TCGA-Pre
FAM157A	1.10822	1.23142e-12	up_regualted	F8:Normal_2	SMC-Pre vs. TCGA-Pre
CCR2	1.38189	1.58048e-12	up_regualted	F9:Tils	SMC-Pre vs. TCGA-Pre
BC028224	1.02567	1.69175e-12	up_regualted	F8:Normal_2	SMC-Pre vs. TCGA-Pre
CCR5	1.11202	1.70556e-12	up_regualted	F9:Tils	SMC-Pre vs. TCGA-Pre
C17orf61-PLSCR3	1.16775	1.756e-12	up_regualted	NA	SMC-Pre vs. TCGA-Pre
FCGR3B	1.52902	1.78088e-12	up_regualted	F9:Tils	SMC-Pre vs. TCGA-Pre
SLAMF7	1.28882	1.82892e-12	up_regualted	F9:Tils	SMC-Pre vs. TCGA-Pre
FAM45B	-1.26578	2.1708e-12	downregulated		SMC-Pre vs. TCGA-Pre
RUFY4	1.54644	2.17102e-12	up_regualted	F9:Tils	SMC-Pre vs. TCGA-Pre
AMDHD1	1.21676	2.22982e-12	up_regualted	F4:ER+_1	SMC-Pre vs. TCGA-Pre
SEZ6L2	-1.64461	2.26512e-12	downregulated	F4:ER+_1	SMC-Pre vs. TCGA-Pre
PLN	1.09284	2.38794e-12	up_regualted	F1:Stroma	SMC-Pre vs. TCGA-Pre
CCR8	1.60681	2.55761e-12	up_regualted	F9:Tils	SMC-Pre vs. TCGA-Pre
AKR1B15	1.69102	2.61752e-12	up_regualted	F2:HER2+	SMC-Pre vs. TCGA-Pre
IFIT2	1.03868	2.66124e-12	up_regualted	F9:Tils	SMC-Pre vs. TCGA-Pre
THEMIS	1.41279	2.77722e-12	up_regualted	F9:Tils	SMC-Pre vs. TCGA-Pre
STAP1	1.33482	3.09567e-12	up_regualted	F9:Tils	SMC-Pre vs. TCGA-Pre
CCDC144B	1.57643	3.32214e-12	up_regualted	F8:Normal_2	SMC-Pre vs. TCGA-Pre
AK098303	-1.62165	4.14916e-12	downregulated	F3:Normal_1	SMC-Pre vs. TCGA-Pre
PATL2	1.11394	4.20009e-12	up_regualted		SMC-Pre vs. TCGA-Pre
CES3	1.40415	5.31022e-12	up_regualted	F2:HER2+	SMC-Pre vs. TCGA-Pre
Z24749	2.79046	5.50818e-12	up_regualted	F5:TCGA specific_1	SMC-Pre vs. TCGA-Pre
AK309215	1.15109	5.62725e-12	up_regualted	F8:Normal_2	SMC-Pre vs. TCGA-Pre
ZNHIT2	-1.74319	5.84196e-12	downregulated	F5:TCGA specific_1	SMC-Pre vs. TCGA-Pre
CYSLTR1	1.00075	5.87415e-12	up_regualted	F9:Tils	SMC-Pre vs. TCGA-Pre
TNXB	-1.24655	6.08745e-12	downregulated	F14:Normal_3	SMC-Pre vs. TCGA-Pre
PALM	-1.08288	6.0977e-12	downregulated	F14:Normal_3	SMC-Pre vs. TCGA-Pre
CMPK2	1.0672	6.34935e-12	up_regualted	F9:Tils	SMC-Pre vs. TCGA-Pre
CLU	-1.09927	7.01172e-12	downregulated	F5:TCGA specific_1	SMC-Pre vs. TCGA-Pre
BC019846	1.35503	7.17465e-12	up_regualted	F4:ER+_1	SMC-Pre vs. TCGA-Pre
AK304826	1.05059	7.40822e-12	up_regualted	F8:Normal_2	SMC-Pre vs. TCGA-Pre
XAF1	1.00565	7.44552e-12	up_regualted	F9:Tils	SMC-Pre vs. TCGA-Pre
FAM43B	-1.02379	8.87055e-12	downregulated		SMC-Pre vs. TCGA-Pre
AX747537	-1.05368	9.66318e-12	downregulated	F13:TN	SMC-Pre vs. TCGA-Pre
KCNA3	1.43643	9.97057e-12	up_regualted	F9:Tils	SMC-Pre vs. TCGA-Pre
SNHG4	1.06112	1.04633e-11	up_regualted	F8:Normal_2	SMC-Pre vs. TCGA-Pre
POTEI	1.93866	1.08172e-11	up_regualted	F7:ER+_2	SMC-Pre vs. TCGA-Pre
CXCR2P1	1.93819	1.08671e-11	up_regualted	F9:Tils	SMC-Pre vs. TCGA-Pre
CCL3	1.02369	1.15912e-11	up_regualted	F9:Tils	SMC-Pre vs. TCGA-Pre
MEG3	1.06731	1.35752e-11	up_regualted	F8:Normal_2	SMC-Pre vs. TCGA-Pre
BC040358	1.01352	1.47145e-11	up_regualted		SMC-Pre vs. TCGA-Pre
PMAIP1	1.06935	1.54862e-11	up_regualted	F7:ER+_2	SMC-Pre vs. TCGA-Pre
IL18RAP	1.24465	1.56659e-11	up_regualted		SMC-Pre vs. TCGA-Pre
EBLN2	1.04698	1.57293e-11	up_regualted	F8:Normal_2	SMC-Pre vs. TCGA-Pre
HSPB1	-1.19525	1.62631e-11	downregulated	F5:TCGA specific_1	SMC-Pre vs. TCGA-Pre
AX747164	-1.31412	1.75125e-11	downregulated	F5:TCGA specific_1	SMC-Pre vs. TCGA-Pre
MRC1	1.15924	1.7754e-11	up_regualted	F9:Tils	SMC-Pre vs. TCGA-Pre
BIRC3	1.09388	1.79176e-11	up_regualted	F9:Tils	SMC-Pre vs. TCGA-Pre
HOXD4	1.1432	1.81255e-11	up_regualted	F8:Normal_2	SMC-Pre vs. TCGA-Pre
FBXL16	-1.37064	2.06069e-11	downregulated	F7:ER+_2	SMC-Pre vs. TCGA-Pre
SLC2A4	-1.18752	2.14727e-11	downregulated	F14:Normal_3	SMC-Pre vs. TCGA-Pre
LOC100506776	1.0578	2.17617e-11	up_regualted		SMC-Pre vs. TCGA-Pre
FAM26F	1.05042	2.23235e-11	up_regualted	F9:Tils	SMC-Pre vs. TCGA-Pre
IL8	1.55846	2.23235e-11	up_regualted	F1:Stroma	SMC-Pre vs. TCGA-Pre
CTLA4	1.32156	2.29691e-11	up_regualted	F9:Tils	SMC-Pre vs. TCGA-Pre
CYSLTR2	1.05834	2.71477e-11	up_regualted		SMC-Pre vs. TCGA-Pre
FGF7	1.03171	2.82667e-11	up_regualted	F1:Stroma	SMC-Pre vs. TCGA-Pre
U50535	1.09176	2.99474e-11	up_regualted	F8:Normal_2	SMC-Pre vs. TCGA-Pre
NAPRT1	-1.29443	3.03863e-11	downregulated	F5:TCGA specific_1	SMC-Pre vs. TCGA-Pre
AF401214	1.1959	3.10548e-11	up_regualted	F8:Normal_2	SMC-Pre vs. TCGA-Pre
SAMD3	1.14946	3.21102e-11	up_regualted	F9:Tils	SMC-Pre vs. TCGA-Pre
BC144457	1.02695	3.25504e-11	up_regualted	F8:Normal_2	SMC-Pre vs. TCGA-Pre
SLC4A10	2.0153	3.36202e-11	up_regualted	F4:ER+_1	SMC-Pre vs. TCGA-Pre
DQ577440	1.90738	3.36937e-11	up_regualted	F11:TCGA specific_2	SMC-Pre vs. TCGA-Pre
LOC100128338	-1.362	3.46028e-11	downregulated	F5:TCGA specific_1	SMC-Pre vs. TCGA-Pre
MCOLN3	1.16616	4.04638e-11	up_regualted	F8:Normal_2	SMC-Pre vs. TCGA-Pre
PMSP	-2.89587	4.24448e-11	downregulated	F5:TCGA specific_1	SMC-Pre vs. TCGA-Pre
GSTT1	-4.02303	4.52947e-11	downregulated	F5:TCGA specific_1	SMC-Pre vs. TCGA-Pre
CRTAM	1.06588	4.65366e-11	up_regualted	F9:Tils	SMC-Pre vs. TCGA-Pre
ZNF354C	1.07609	4.9969e-11	up_regualted	F1:Stroma	SMC-Pre vs. TCGA-Pre
KIAA1875	1.05806	5.08379e-11	up_regualted		SMC-Pre vs. TCGA-Pre
MAGED4	-1.09846	5.3485e-11	downregulated	F1:Stroma	SMC-Pre vs. TCGA-Pre
ANKRD36BP1	1.07819	5.54592e-11	up_regualted	F8:Normal_2	SMC-Pre vs. TCGA-Pre
FAM66B	1.03322	5.587e-11	up_regualted		SMC-Pre vs. TCGA-Pre
RSAD2	1.1264	6.18539e-11	up_regualted	F9:Tils	SMC-Pre vs. TCGA-Pre
ABCD2	1.16227	6.42336e-11	up_regualted	F14:Normal_3	SMC-Pre vs. TCGA-Pre
DKFZp434C0631	1.61434	6.85264e-11	up_regualted	NA	SMC-Pre vs. TCGA-Pre
IGF2	-1.64008	7.61119e-11	downregulated	F1:Stroma	SMC-Pre vs. TCGA-Pre
CD38	1.42887	8.07014e-11	up_regualted	F9:Tils	SMC-Pre vs. TCGA-Pre
BCL2A1	1.24696	8.4577e-11	up_regualted	F9:Tils	SMC-Pre vs. TCGA-Pre
GPR18	1.1689	8.4577e-11	up_regualted	F9:Tils	SMC-Pre vs. TCGA-Pre
TIAF1	-1.40642	9.03338e-11	downregulated	F5:TCGA specific_1	SMC-Pre vs. TCGA-Pre
LAX1	1.36726	9.65077e-11	up_regualted	F9:Tils	SMC-Pre vs. TCGA-Pre
PVRIG	1.02032	1.25035e-10	up_regualted	F9:Tils	SMC-Pre vs. TCGA-Pre
CD300E	1.07013	1.5304e-10	up_regualted	F9:Tils	SMC-Pre vs. TCGA-Pre
CD69	1.16268	1.58226e-10	up_regualted	F9:Tils	SMC-Pre vs. TCGA-Pre
ZNF208	1.36932	1.6231e-10	up_regualted	F8:Normal_2	SMC-Pre vs. TCGA-Pre
AK307870	1.29705	1.67337e-10	up_regualted	F8:Normal_2	SMC-Pre vs. TCGA-Pre
IFIT1	1.2652	1.77702e-10	up_regualted	F9:Tils	SMC-Pre vs. TCGA-Pre
AL831977	-1.30805	1.87945e-10	downregulated		SMC-Pre vs. TCGA-Pre
CREB3L1	-1.01449	1.9431e-10	downregulated	F1:Stroma	SMC-Pre vs. TCGA-Pre
GAS2L3	1.04072	2.01615e-10	up_regualted	F12:CCLE specific	SMC-Pre vs. TCGA-Pre
ITGB4	-1.00694	2.22208e-10	downregulated	F3:Normal_1	SMC-Pre vs. TCGA-Pre
PLIN4	-1.90158	2.55761e-10	downregulated	F14:Normal_3	SMC-Pre vs. TCGA-Pre
GRIN2D	-1.00842	2.65912e-10	downregulated	F1:Stroma	SMC-Pre vs. TCGA-Pre
BC073897	-2.24063	2.78622e-10	downregulated	F5:TCGA specific_1	SMC-Pre vs. TCGA-Pre
SHC2	-1.17398	2.78622e-10	downregulated	F5:TCGA specific_1	SMC-Pre vs. TCGA-Pre
CXCR6	1.11097	3.06777e-10	up_regualted	F9:Tils	SMC-Pre vs. TCGA-Pre
TMEM238	-1.19559	3.32274e-10	downregulated	F5:TCGA specific_1	SMC-Pre vs. TCGA-Pre
SYN1	-1.14682	3.33171e-10	downregulated	F4:ER+_1	SMC-Pre vs. TCGA-Pre
ENTPD2	-1.05991	3.82347e-10	downregulated	F2:HER2+	SMC-Pre vs. TCGA-Pre
FASN	-1.12751	3.91816e-10	downregulated	F2:HER2+	SMC-Pre vs. TCGA-Pre
TRDC	1.27166	3.96443e-10	up_regualted	F9:Tils	SMC-Pre vs. TCGA-Pre
IL2RA	1.07922	4.6321e-10	up_regualted	F9:Tils	SMC-Pre vs. TCGA-Pre
GBP1P1	1.24546	5.94311e-10	up_regualted	F9:Tils	SMC-Pre vs. TCGA-Pre
UGT8	1.04189	6.35501e-10	up_regualted	F13:TN	SMC-Pre vs. TCGA-Pre
ITIH5	-1.00937	7.32657e-10	downregulated	F14:Normal_3	SMC-Pre vs. TCGA-Pre
DKFZp686D16130	-1.34553	7.34401e-10	downregulated	NA	SMC-Pre vs. TCGA-Pre
REEP6	-1.24202	7.6066e-10	downregulated	F7:ER+_2	SMC-Pre vs. TCGA-Pre
HLA-DRB6	1.24612	7.71103e-10	up_regualted	F9:Tils	SMC-Pre vs. TCGA-Pre
AX747205	1.47544	9.14882e-10	up_regualted	F8:Normal_2	SMC-Pre vs. TCGA-Pre
TUSC5	-2.44488	1.16369e-09	downregulated	F14:Normal_3	SMC-Pre vs. TCGA-Pre
AIM2	1.19898	1.42818e-09	up_regualted	F9:Tils	SMC-Pre vs. TCGA-Pre
AQP7	-1.69019	1.44771e-09	downregulated	F14:Normal_3	SMC-Pre vs. TCGA-Pre
CIDEC	-2.14081	1.47307e-09	downregulated	F14:Normal_3	SMC-Pre vs. TCGA-Pre
SLC7A11	1.00829	1.50091e-09	up_regualted	F12:CCLE specific	SMC-Pre vs. TCGA-Pre
MUC1	-1.27161	1.50694e-09	downregulated	F7:ER+_2	SMC-Pre vs. TCGA-Pre
ANKRD20A5P	1.08439	1.54002e-09	up_regualted	F8:Normal_2	SMC-Pre vs. TCGA-Pre
PTGFR	1.19839	1.64812e-09	up_regualted	F14:Normal_3	SMC-Pre vs. TCGA-Pre
HBA1	-1.72764	1.70112e-09	downregulated	F14:Normal_3	SMC-Pre vs. TCGA-Pre
P2RY10	1.23117	1.70158e-09	up_regualted	F9:Tils	SMC-Pre vs. TCGA-Pre
SLC6A20	1.03178	1.71497e-09	up_regualted		SMC-Pre vs. TCGA-Pre
PTPN20B	1.54277	1.84074e-09	up_regualted	F8:Normal_2	SMC-Pre vs. TCGA-Pre
TRAT1	1.38531	2.01368e-09	up_regualted	F9:Tils	SMC-Pre vs. TCGA-Pre
GZMH	1.09647	2.03775e-09	up_regualted	F9:Tils	SMC-Pre vs. TCGA-Pre
PLEKHD1	1.19512	2.23855e-09	up_regualted	F4:ER+_1	SMC-Pre vs. TCGA-Pre
LOC100506013	1.40281	2.51863e-09	up_regualted	F1:Stroma	SMC-Pre vs. TCGA-Pre
SIGLEC14	-1.73895	2.71623e-09	downregulated	F9:Tils	SMC-Pre vs. TCGA-Pre
LGALS12	-1.56343	2.87254e-09	downregulated	F14:Normal_3	SMC-Pre vs. TCGA-Pre
ANGPTL4	-1.33138	3.1599e-09	downregulated	F14:Normal_3	SMC-Pre vs. TCGA-Pre
XCL1	1.17379	3.58785e-09	up_regualted	F9:Tils	SMC-Pre vs. TCGA-Pre
TXK	1.04045	3.71043e-09	up_regualted		SMC-Pre vs. TCGA-Pre
POTEF	1.59215	3.76434e-09	up_regualted	F7:ER+_2	SMC-Pre vs. TCGA-Pre
ALDH1L1	-1.38194	4.06039e-09	downregulated	F14:Normal_3	SMC-Pre vs. TCGA-Pre
CHRNA6	1.22339	4.60688e-09	up_regualted	F1:Stroma	SMC-Pre vs. TCGA-Pre
HLA-DQA2	1.43159	5.53799e-09	up_regualted	F9:Tils	SMC-Pre vs. TCGA-Pre
PTPN20A	1.95456	5.76759e-09	up_regualted	F13:TN	SMC-Pre vs. TCGA-Pre
ACSL6	1.08413	6.02899e-09	up_regualted	F9:Tils	SMC-Pre vs. TCGA-Pre
SH2D1A	1.27612	7.37799e-09	up_regualted	F9:Tils	SMC-Pre vs. TCGA-Pre
EFHC2	1.05274	7.60944e-09	up_regualted		SMC-Pre vs. TCGA-Pre
POC1B-GALNT4	-1.44898	8.25611e-09	downregulated	F11:TCGA specific_2	SMC-Pre vs. TCGA-Pre
PAR5	1.13298	9.61559e-09	up_regualted	F8:Normal_2	SMC-Pre vs. TCGA-Pre
CSTA	1.06396	9.65287e-09	up_regualted	F9:Tils	SMC-Pre vs. TCGA-Pre
AK000451	1.50349	1.23869e-08	up_regualted	F8:Normal_2	SMC-Pre vs. TCGA-Pre
CNFN	-1.1366	1.24312e-08	downregulated	F7:ER+_2	SMC-Pre vs. TCGA-Pre
LRRC24	1.04067	1.34855e-08	up_regualted	F8:Normal_2	SMC-Pre vs. TCGA-Pre
ZBP1	1.16984	1.35897e-08	up_regualted	F9:Tils	SMC-Pre vs. TCGA-Pre
TNF	1.05154	1.68989e-08	up_regualted	F9:Tils	SMC-Pre vs. TCGA-Pre
TRGC2	1.23559	1.7475e-08	up_regualted	F9:Tils	SMC-Pre vs. TCGA-Pre
CTXN1	-1.14278	1.94275e-08	downregulated	F5:TCGA specific_1	SMC-Pre vs. TCGA-Pre
C7orf55-LUC7L2	-1.36896	2.72089e-08	downregulated	NA	SMC-Pre vs. TCGA-Pre
AL110171	-1.52979	2.91766e-08	downregulated	F5:TCGA specific_1	SMC-Pre vs. TCGA-Pre
FER1L4	1.0215	3.32544e-08	up_regualted	F8:Normal_2	SMC-Pre vs. TCGA-Pre
PRKG2	1.1499	3.43576e-08	up_regualted		SMC-Pre vs. TCGA-Pre
LINC00861	1.25375	3.48627e-08	up_regualted	F9:Tils	SMC-Pre vs. TCGA-Pre
TNFRSF9	1.00349	3.72914e-08	up_regualted		SMC-Pre vs. TCGA-Pre
LINC00578	1.14356	3.84698e-08	up_regualted	F1:Stroma	SMC-Pre vs. TCGA-Pre
HIST1H4J	-1.63264	4.02267e-08	downregulated	F5:TCGA specific_1	SMC-Pre vs. TCGA-Pre
AK096314	1.06285	4.21437e-08	up_regualted	F13:TN	SMC-Pre vs. TCGA-Pre
ZNF98	1.53274	4.27734e-08	up_regualted		SMC-Pre vs. TCGA-Pre
KLRK1	1.15394	4.30136e-08	up_regualted	F9:Tils	SMC-Pre vs. TCGA-Pre
TMEM132C	-1.55942	4.4109e-08	downregulated	F14:Normal_3	SMC-Pre vs. TCGA-Pre
CST1	2.13851	4.65871e-08	up_regualted	F9:Tils	SMC-Pre vs. TCGA-Pre
NUGGC	1.09816	4.69416e-08	up_regualted		SMC-Pre vs. TCGA-Pre
CCL20	1.13711	5.23059e-08	up_regualted	F13:TN	SMC-Pre vs. TCGA-Pre
KIAA0125	1.46663	5.60062e-08	up_regualted	F9:Tils	SMC-Pre vs. TCGA-Pre
PLIN1	-1.64123	6.73512e-08	downregulated	F14:Normal_3	SMC-Pre vs. TCGA-Pre
CYP4F35P	1.18062	6.81876e-08	up_regualted	F8:Normal_2	SMC-Pre vs. TCGA-Pre
DISP2	-1.13741	7.32132e-08	downregulated	F4:ER+_1	SMC-Pre vs. TCGA-Pre
LMTK3	-1.05309	7.7552e-08	downregulated	F5:TCGA specific_1	SMC-Pre vs. TCGA-Pre
CNTFR	-1.5647	8.14613e-08	downregulated	F14:Normal_3	SMC-Pre vs. TCGA-Pre
TMEM191B	1.03895	8.64685e-08	up_regualted		SMC-Pre vs. TCGA-Pre
PI15	1.2847	9.93894e-08	up_regualted	F3:Normal_1	SMC-Pre vs. TCGA-Pre
immunoglobulin heavy chain	1.8464	1.06601e-07	up_regualted	NA	SMC-Pre vs. TCGA-Pre
BIVM-ERCC5	1.35761	1.11262e-07	up_regualted	F1:Stroma	SMC-Pre vs. TCGA-Pre
CXCL1	1.30887	1.18467e-07	up_regualted	F3:Normal_1	SMC-Pre vs. TCGA-Pre
RPPH1	-1.14354	1.28587e-07	downregulated	F10:Unknown	SMC-Pre vs. TCGA-Pre
ZBED6	1.06178	1.31632e-07	up_regualted	F1:Stroma	SMC-Pre vs. TCGA-Pre
abParts	1.58622	1.60339e-07	up_regualted	NA	SMC-Pre vs. TCGA-Pre
C6orf141	1.14607	1.81783e-07	up_regualted	NA	SMC-Pre vs. TCGA-Pre
SCGB3A1	-2.00809	2.01361e-07	downregulated	F3:Normal_1	SMC-Pre vs. TCGA-Pre
LOC100132062_2	-1.10413	2.21347e-07	downregulated	F8:Normal_2	SMC-Pre vs. TCGA-Pre
FXYD1	-1.00745	2.41197e-07	downregulated	F3:Normal_1	SMC-Pre vs. TCGA-Pre
CERS6-AS1	-2.7514	2.43647e-07	downregulated	F5:TCGA specific_1	SMC-Pre vs. TCGA-Pre
LYZ	1.00281	2.53524e-07	up_regualted	F9:Tils	SMC-Pre vs. TCGA-Pre
WNT7B	-1.08583	3.01536e-07	downregulated	F2:HER2+	SMC-Pre vs. TCGA-Pre
E10222	2.23728	3.40434e-07	up_regualted	F5:TCGA specific_1	SMC-Pre vs. TCGA-Pre
DKFZp586B1922	1.2792	3.51021e-07	up_regualted	NA	SMC-Pre vs. TCGA-Pre
ASPHD1	-1.0896	3.513e-07	downregulated	F5:TCGA specific_1	SMC-Pre vs. TCGA-Pre
MMP13	1.44729	3.86728e-07	up_regualted	F1:Stroma	SMC-Pre vs. TCGA-Pre
GPD1	-1.59072	4.34899e-07	downregulated	F14:Normal_3	SMC-Pre vs. TCGA-Pre
IGSF21	-1.07587	4.47881e-07	downregulated	F7:ER+_2	SMC-Pre vs. TCGA-Pre
TMEM156	1.00351	5.06087e-07	up_regualted	F9:Tils	SMC-Pre vs. TCGA-Pre
CITED4	-1.26213	5.26861e-07	downregulated	F7:ER+_2	SMC-Pre vs. TCGA-Pre
CCL14	-1.09272	5.26881e-07	downregulated	F14:Normal_3	SMC-Pre vs. TCGA-Pre
FAIM2	-1.1225	5.41999e-07	downregulated	F2:HER2+	SMC-Pre vs. TCGA-Pre
LGR5	1.29342	5.83566e-07	up_regualted	F1:Stroma	SMC-Pre vs. TCGA-Pre
AK310634	1.48723	5.85885e-07	up_regualted	F7:ER+_2	SMC-Pre vs. TCGA-Pre
HBA2	-1.38203	6.20295e-07	downregulated	F14:Normal_3	SMC-Pre vs. TCGA-Pre
C12orf28	1.00798	6.79492e-07	up_regualted	NA	SMC-Pre vs. TCGA-Pre
BANK1	1.07166	7.04836e-07	up_regualted	F9:Tils	SMC-Pre vs. TCGA-Pre
AK097012	-2.9747	7.95603e-07	downregulated	F5:TCGA specific_1	SMC-Pre vs. TCGA-Pre
PRIMA1	-1.02879	8.6019e-07	downregulated	F3:Normal_1	SMC-Pre vs. TCGA-Pre
FCRL5	1.31071	9.14896e-07	up_regualted	F9:Tils	SMC-Pre vs. TCGA-Pre
DDX11L2	-1.09435	9.44003e-07	downregulated	F8:Normal_2	SMC-Pre vs. TCGA-Pre
OMD	1.02263	1.31278e-06	up_regualted	F1:Stroma	SMC-Pre vs. TCGA-Pre
AJ515158	-1.36796	1.3273e-06	downregulated	F5:TCGA specific_1	SMC-Pre vs. TCGA-Pre
EDIL3	1.01176	1.35682e-06	up_regualted	F1:Stroma	SMC-Pre vs. TCGA-Pre
FW340055	1.18093	1.46364e-06	up_regualted		SMC-Pre vs. TCGA-Pre
AL832384	-1.3632	1.50833e-06	downregulated		SMC-Pre vs. TCGA-Pre
RPL9	-1.06492	1.69003e-06	downregulated	F5:TCGA specific_1	SMC-Pre vs. TCGA-Pre
CXCL9	1.28155	1.69532e-06	up_regualted	F9:Tils	SMC-Pre vs. TCGA-Pre
AK057897	1.15717	1.88669e-06	up_regualted		SMC-Pre vs. TCGA-Pre
CCL13	1.12006	2.31691e-06	up_regualted	F9:Tils	SMC-Pre vs. TCGA-Pre
RIMS1	1.31179	2.91666e-06	up_regualted	F4:ER+_1	SMC-Pre vs. TCGA-Pre
MINOS1-NBL1	-1.46133	4.04226e-06	downregulated	F1:Stroma	SMC-Pre vs. TCGA-Pre
CRYAB	-1.00871	4.49267e-06	downregulated	F14:Normal_3	SMC-Pre vs. TCGA-Pre
RTEL1	1.15224	4.59148e-06	up_regualted	F8:Normal_2	SMC-Pre vs. TCGA-Pre
RANBP3L	1.14001	4.60444e-06	up_regualted	F1:Stroma	SMC-Pre vs. TCGA-Pre
GSTM1	-2.79698	4.62087e-06	downregulated	F5:TCGA specific_1	SMC-Pre vs. TCGA-Pre
LQFBS-1	-2.55791	4.92466e-06	downregulated	F5:TCGA specific_1	SMC-Pre vs. TCGA-Pre
EEF1A2	-1.49261	5.37687e-06	downregulated	F4:ER+_1	SMC-Pre vs. TCGA-Pre
RBP4	-1.24815	6.03508e-06	downregulated	F14:Normal_3	SMC-Pre vs. TCGA-Pre
ADIPOQ	-2.19705	6.81062e-06	downregulated	F14:Normal_3	SMC-Pre vs. TCGA-Pre
APOD	-1.21938	6.82986e-06	downregulated	F3:Normal_1	SMC-Pre vs. TCGA-Pre
IDO1	1.00672	7.4578e-06	up_regualted	F9:Tils	SMC-Pre vs. TCGA-Pre
CHAD	-1.45844	7.48395e-06	downregulated	F7:ER+_2	SMC-Pre vs. TCGA-Pre
FCRL3	1.20529	7.79939e-06	up_regualted	F9:Tils	SMC-Pre vs. TCGA-Pre
AK309533	1.09225	8.59952e-06	up_regualted	F9:Tils	SMC-Pre vs. TCGA-Pre
DKK1	1.33121	9.26821e-06	up_regualted	F2:HER2+	SMC-Pre vs. TCGA-Pre
TNFRSF17	1.18052	1.06264e-05	up_regualted	F9:Tils	SMC-Pre vs. TCGA-Pre
SLC19A3	-1.22137	1.18701e-05	downregulated	F14:Normal_3	SMC-Pre vs. TCGA-Pre
DARC	-1.30062	1.35465e-05	downregulated	F3:Normal_1	SMC-Pre vs. TCGA-Pre
APOBEC3A	1.01173	1.45522e-05	up_regualted	F9:Tils	SMC-Pre vs. TCGA-Pre
NBPF4	1.61628	1.61904e-05	up_regualted	F7:ER+_2	SMC-Pre vs. TCGA-Pre
TCRBV2S1	1.1033	1.67334e-05	up_regualted	F9:Tils	SMC-Pre vs. TCGA-Pre
JSRP1	1.06455	1.82359e-05	up_regualted	F9:Tils	SMC-Pre vs. TCGA-Pre
CHST8	-1.42669	2.00167e-05	downregulated	F7:ER+_2	SMC-Pre vs. TCGA-Pre
E02193	1.83298	2.06498e-05	up_regualted	F5:TCGA specific_1	SMC-Pre vs. TCGA-Pre
IGHG1	1.49208	2.09024e-05	up_regualted	F9:Tils	SMC-Pre vs. TCGA-Pre
PPP4R4	1.31928	2.11828e-05	up_regualted	F7:ER+_2	SMC-Pre vs. TCGA-Pre
PPP1R1A	-1.11337	2.19644e-05	downregulated	F14:Normal_3	SMC-Pre vs. TCGA-Pre
TF	-1.13948	2.34968e-05	downregulated	F3:Normal_1	SMC-Pre vs. TCGA-Pre
HAPLN1	1.26119	2.35978e-05	up_regualted	F1:Stroma	SMC-Pre vs. TCGA-Pre
CXCL13	1.41246	2.7408e-05	up_regualted	F9:Tils	SMC-Pre vs. TCGA-Pre
UBD	1.07612	3.0559e-05	up_regualted	F9:Tils	SMC-Pre vs. TCGA-Pre
APOBEC3B	-1.16929	3.18859e-05	downregulated	F13:TN	SMC-Pre vs. TCGA-Pre
PRG4	-1.13343	3.1938e-05	downregulated	F14:Normal_3	SMC-Pre vs. TCGA-Pre
LEP	-1.49819	3.2315e-05	downregulated	F14:Normal_3	SMC-Pre vs. TCGA-Pre
CYP4B1	-1.11436	3.35068e-05	downregulated	F14:Normal_3	SMC-Pre vs. TCGA-Pre
MMP1	1.15961	3.64389e-05	up_regualted	F1:Stroma	SMC-Pre vs. TCGA-Pre
MS4A1	1.31128	3.80438e-05	up_regualted	F9:Tils	SMC-Pre vs. TCGA-Pre
CRISP3	1.56756	3.85412e-05	up_regualted	F2:HER2+	SMC-Pre vs. TCGA-Pre
HPGD	1.03275	3.87003e-05	up_regualted	F3:Normal_1	SMC-Pre vs. TCGA-Pre
DQ577714	-1.13875	4.67168e-05	downregulated		SMC-Pre vs. TCGA-Pre
AK125558	-1.2567	5.1032e-05	downregulated		SMC-Pre vs. TCGA-Pre
ANKRD30B	1.25062	5.5407e-05	up_regualted	F7:ER+_2	SMC-Pre vs. TCGA-Pre
FABP4	-1.39547	6.19457e-05	downregulated	F14:Normal_3	SMC-Pre vs. TCGA-Pre
CKMT1A	-1.12882	8.28178e-05	downregulated	F2:HER2+	SMC-Pre vs. TCGA-Pre
ROPN1	1.22905	9.72484e-05	up_regualted	F13:TN	SMC-Pre vs. TCGA-Pre
PCDHA6	-1.14834	0.000105237	downregulated	F7:ER+_2	SMC-Pre vs. TCGA-Pre
CD177	1.17977	0.000107168	up_regualted	F1:Stroma	SMC-Pre vs. TCGA-Pre
NPYY1	1.50004	0.000110574	up_regualted	F8:Normal_2	SMC-Pre vs. TCGA-Pre
BC051808	1.36015	0.000115197	up_regualted	F7:ER+_2	SMC-Pre vs. TCGA-Pre
MMP12	1.00903	0.000115742	up_regualted	F9:Tils	SMC-Pre vs. TCGA-Pre
GLDC	1.09545	0.000117305	up_regualted	F4:ER+_1	SMC-Pre vs. TCGA-Pre
TUBB2B	-1.01313	0.000119518	downregulated	F3:Normal_1	SMC-Pre vs. TCGA-Pre
KCNC2	1.78632	0.000131989	up_regualted	F4:ER+_1	SMC-Pre vs. TCGA-Pre
IYD	1.13673	0.000156642	up_regualted	F2:HER2+	SMC-Pre vs. TCGA-Pre
abParts_5	1.13627	0.000174301	up_regualted	NA	SMC-Pre vs. TCGA-Pre
IGJ	1.04044	0.000279763	up_regualted	F9:Tils	SMC-Pre vs. TCGA-Pre
WFDC2	-1.1853	0.000349162	downregulated	F7:ER+_2	SMC-Pre vs. TCGA-Pre
AK311497	-1.55602	0.000361581	downregulated	F11:TCGA specific_2	SMC-Pre vs. TCGA-Pre
BC041856	-1.38727	0.000541668	downregulated	F13:TN	SMC-Pre vs. TCGA-Pre
KIAA1932	1.04355	0.000608465	up_regualted	F8:Normal_2	SMC-Pre vs. TCGA-Pre
MUC5B	-1.43777	0.000666716	downregulated	F2:HER2+	SMC-Pre vs. TCGA-Pre
PLA2G2A	-1.05248	0.000772873	downregulated	F14:Normal_3	SMC-Pre vs. TCGA-Pre
LOC284581	1.0826	0.000825831	up_regualted	F8:Normal_2	SMC-Pre vs. TCGA-Pre
SERPINA11	-1.07695	0.000869391	downregulated	F7:ER+_2	SMC-Pre vs. TCGA-Pre
AK027840	-1.61718	0.000914741	downregulated	F5:TCGA specific_1	SMC-Pre vs. TCGA-Pre
CLEC3A	1.91211	0.00100716	up_regualted	F7:ER+_2	SMC-Pre vs. TCGA-Pre
SLC6A14	1.03683	0.00121295	up_regualted	F3:Normal_1	SMC-Pre vs. TCGA-Pre
SLC5A8	1.36939	0.00217263	up_regualted	F7:ER+_2	SMC-Pre vs. TCGA-Pre
BC024682	-1.17307	0.00224034	downregulated	F5:TCGA specific_1	SMC-Pre vs. TCGA-Pre
EREG	1.02384	0.00239608	up_regualted	F3:Normal_1	SMC-Pre vs. TCGA-Pre
BC042070	-1.43785	0.00317929	downregulated	F5:TCGA specific_1	SMC-Pre vs. TCGA-Pre
ADH1B	-1.27769	0.00362496	downregulated	F14:Normal_3	SMC-Pre vs. TCGA-Pre
TRPA1	1.0913	0.0047796	up_regualted	F4:ER+_1	SMC-Pre vs. TCGA-Pre
NBPF6	1.08276	0.00810893	up_regualted	F7:ER+_2	SMC-Pre vs. TCGA-Pre

## Sheet: S12b
Supplementary Table 12: Differentially expressed genes and pathways.
pathway	log2-fold-change	-log10(q-value)	DE	top_associated_factor	tissue_compartment	comparison
MUELLER_COMMON_TARGETS_OF_AML_FUSIONS_UP	-0.745241	4.11863e-108	downregulated	F5:TCGA specific_1	ambiguous	SMC-Pre vs. TCGA-Post
ACEVEDO_NORMAL_TISSUE_ADJACENT_TO_LIVER_TUMOR_DN	-0.346841	1.50793e-106	downregulated	F5:TCGA specific_1	ambiguous	SMC-Pre vs. TCGA-Post
ZAMORA_NOS2_TARGETS_DN	-0.402219	2.72483e-102	downregulated	F1:Stroma	ambiguous	SMC-Pre vs. TCGA-Post
ACEVEDO_LIVER_CANCER_DN	-0.269893	6.68228e-100	downregulated	F14:Normal_3	ambiguous	SMC-Pre vs. TCGA-Post
JAZAERI_BREAST_CANCER_BRCA1_VS_BRCA2_UP	-0.462376	1.17119e-96	downregulated	F1:Stroma	ambiguous	SMC-Pre vs. TCGA-Post
JIANG_TIP30_TARGETS_DN	-0.484086	2.23371e-91	downregulated	F5:TCGA specific_1	ambiguous	SMC-Pre vs. TCGA-Post
DEBIASI_APOPTOSIS_BY_REOVIRUS_INFECTION_DN	-0.383359	1.47663e-89	downregulated	F1:Stroma	ambiguous	SMC-Pre vs. TCGA-Post
LIN_APC_TARGETS	-0.48767	2.32759e-85	downregulated	F5:TCGA specific_1	cohort_specific	SMC-Pre vs. TCGA-Post
PROTEIN_SERINE_THREONINE_PHOSPHATASE_COMPLEX	-0.571751	2.60623e-84	downregulated	F1:Stroma	ambiguous	SMC-Pre vs. TCGA-Post
SCHLOSSER_SERUM_RESPONSE_AUGMENTED_BY_MYC	-0.41786	6.96105e-83	downregulated	F5:TCGA specific_1	ambiguous	SMC-Pre vs. TCGA-Post
MYLLYKANGAS_AMPLIFICATION_HOT_SPOT_22	-0.570372	1.58158e-46	downregulated	F3:Normal_1	microenvironment	SMC-Pre vs. TCGA-Post
QI_HYPOXIA_TARGETS_OF_HIF1A_AND_FOXA2	-0.448028	6.31622e-79	downregulated	F5:TCGA specific_1	ambiguous	SMC-Pre vs. TCGA-Post
MULLIGHAN_NPM1_MUTATED_SIGNATURE_2_DN	-0.319095	3.58858e-76	downregulated	F5:TCGA specific_1	ambiguous	SMC-Pre vs. TCGA-Post
PID_HNF3A_PATHWAY	-0.304764	5.03003e-76	downregulated	F7:ER+_2	tumor_specific	SMC-Pre vs. TCGA-Post
BANDRES_RESPONSE_TO_CARMUSTIN_MGMT_48HR_DN	-0.275711	2.88041e-74	downregulated	F5:TCGA specific_1	cohort_specific	SMC-Pre vs. TCGA-Post
CELLULAR_CARBOHYDRATE_CATABOLIC_PROCESS	-0.433519	7.41847e-73	downregulated	F4:ER+_1	ambiguous	SMC-Pre vs. TCGA-Post
MALONEY_RESPONSE_TO_17AAG_UP	-0.376803	9.77166e-73	downregulated	F5:TCGA specific_1	cohort_specific	SMC-Pre vs. TCGA-Post
CARBOHYDRATE_CATABOLIC_PROCESS	-0.425427	4.13107e-72	downregulated	F4:ER+_1	ambiguous	SMC-Pre vs. TCGA-Post
PID_HDAC_CLASSI_PATHWAY	-0.393679	5.15885e-71	downregulated	F12:CCLE specific	ambiguous	SMC-Pre vs. TCGA-Post
STEROID_HORMONE_RECEPTOR_BINDING	-0.502457	5.63284e-71	downregulated	F1:Stroma	ambiguous	SMC-Pre vs. TCGA-Post
REACTOME_TGF_BETA_RECEPTOR_SIGNALING_IN_EMT_EPITHELIAL_TO_MESENCHYMAL_TRANSITION	-0.438859	7.52187e-71	downregulated	F1:Stroma	ambiguous	SMC-Pre vs. TCGA-Post
MYLLYKANGAS_AMPLIFICATION_HOT_SPOT_30	-0.501541	4.03773e-44	downregulated	F11:TCGA specific_2	microenvironment	SMC-Pre vs. TCGA-Post
PARENT_MTOR_SIGNALING_UP	-0.273426	2.4861e-70	downregulated	F7:ER+_2	ambiguous	SMC-Pre vs. TCGA-Post
BCAT_BILD_ET_AL_UP	-0.356883	4.5868e-70	downregulated	F5:TCGA specific_1	ambiguous	SMC-Pre vs. TCGA-Post
KEEN_RESPONSE_TO_ROSIGLITAZONE_UP	-0.402598	8.84537e-70	downregulated	F5:TCGA specific_1	ambiguous	SMC-Pre vs. TCGA-Post
KIM_ALL_DISORDERS_OLIGODENDROCYTE_NUMBER_CORR_UP	-0.300457	7.34072e-69	downregulated	F5:TCGA specific_1	ambiguous	SMC-Pre vs. TCGA-Post
AMIT_EGF_RESPONSE_480_HELA	-0.369126	2.32783e-68	downregulated	F5:TCGA specific_1	ambiguous	SMC-Pre vs. TCGA-Post
WOOD_EBV_EBNA1_TARGETS_UP	-0.296905	2.62334e-67	downregulated	F1:Stroma	ambiguous	SMC-Pre vs. TCGA-Post
GALLUZZI_PREVENT_MITOCHONDIAL_PERMEABILIZATION	-0.371567	1.19788e-66	downregulated	F1:Stroma	ambiguous	SMC-Pre vs. TCGA-Post
DACOSTA_UV_RESPONSE_VIA_ERCC3_COMMON_UP	-0.270585	4.43951e-66	downregulated	F5:TCGA specific_1	cohort_specific	SMC-Pre vs. TCGA-Post
AMYLOID_PRECURSOR_PROTEIN_METABOLIC_PROCESS	-0.525152	1.15839e-65	downregulated	F7:ER+_2	ambiguous	SMC-Pre vs. TCGA-Post
SCIAN_CELL_CYCLE_TARGETS_OF_TP53_AND_TP73_UP	-0.463325	5.07693e-41	downregulated	F5:TCGA specific_1	microenvironment	SMC-Pre vs. TCGA-Post
JIANG_AGING_HYPOTHALAMUS_DN	-0.385623	2.17014e-65	downregulated	F1:Stroma	ambiguous	SMC-Pre vs. TCGA-Post
BYSTROEM_CORRELATED_WITH_IL5_UP	-0.273386	2.22624e-65	downregulated	F9:Tils	ambiguous	SMC-Pre vs. TCGA-Post
REACTOME_SPRY_REGULATION_OF_FGF_SIGNALING	-0.440466	1.00422e-64	downregulated	F11:TCGA specific_2	ambiguous	SMC-Pre vs. TCGA-Post
GOERING_BLOOD_HDL_CHOLESTEROL_QTL_TRANS	-0.455296	1.65865e-57	downregulated	F14:Normal_3	microenvironment	SMC-Pre vs. TCGA-Post
REACTOME_NFKB_IS_ACTIVATED_AND_SIGNALS_SURVIVAL	-0.453441	3.39774e-58	downregulated	F14:Normal_3	microenvironment	SMC-Pre vs. TCGA-Post
DEMAGALHAES_AGING_DN	-0.44191	4.98798e-64	downregulated	F2:HER2+	ambiguous	SMC-Pre vs. TCGA-Post
PID_ARF_3PATHWAY	-0.47677	1.39461e-63	downregulated	F1:Stroma	ambiguous	SMC-Pre vs. TCGA-Post
CROMER_METASTASIS_DN	-0.333428	2.30873e-63	downregulated	F13:TN	tumor_specific	SMC-Pre vs. TCGA-Post
PROTEIN_DEACETYLASE_ACTIVITY	-0.588251	2.90604e-63	downregulated	F5:TCGA specific_1	ambiguous	SMC-Pre vs. TCGA-Post
PID_LKB1_PATHWAY	-0.3459	1.49229e-62	downregulated	F4:ER+_1	ambiguous	SMC-Pre vs. TCGA-Post
REACTOME_ACTIVATION_OF_CHAPERONE_GENES_BY_XBP1S	-0.418475	2.47999e-62	downregulated	F1:Stroma	ambiguous	SMC-Pre vs. TCGA-Post
FERREIRA_EWINGS_SARCOMA_UNSTABLE_VS_STABLE_DN	-0.334025	2.68205e-62	downregulated	F5:TCGA specific_1	ambiguous	SMC-Pre vs. TCGA-Post
VERRECCHIA_RESPONSE_TO_TGFB1_C2	-0.42405	3.85416e-37	downregulated	F1:Stroma	microenvironment	SMC-Pre vs. TCGA-Post
DEACETYLASE_ACTIVITY	-0.542196	5.56797e-62	downregulated	F5:TCGA specific_1	ambiguous	SMC-Pre vs. TCGA-Post
HASLINGER_B_CLL_WITH_17P13_DELETION	-0.420821	9.90633e-49	downregulated	F14:Normal_3	microenvironment	SMC-Pre vs. TCGA-Post
BIOCARTA_CELL2CELL_PATHWAY	-0.417717	1.13811e-42	downregulated	F1:Stroma	microenvironment	SMC-Pre vs. TCGA-Post
YAO_TEMPORAL_RESPONSE_TO_PROGESTERONE_CLUSTER_7	-0.309384	1.65612e-60	downregulated	F4:ER+_1	ambiguous	SMC-Pre vs. TCGA-Post
BHAT_ESR1_TARGETS_NOT_VIA_AKT1_UP	-0.257591	2.01942e-60	downregulated	F4:ER+_1	ambiguous	SMC-Pre vs. TCGA-Post
NEURON_PROJECTION	-0.31694	2.26489e-60	downregulated	F7:ER+_2	ambiguous	SMC-Pre vs. TCGA-Post
CASTELLANO_HRAS_TARGETS_UP	-0.536959	2.56652e-60	downregulated	F7:ER+_2	ambiguous	SMC-Pre vs. TCGA-Post
CHEN_HOXA5_TARGETS_9HR_DN	-0.359242	1.76542e-59	downregulated	F5:TCGA specific_1	ambiguous	SMC-Pre vs. TCGA-Post
HOFFMANN_IMMATURE_TO_MATURE_B_LYMPHOCYTE_DN	-0.28183	2.27492e-59	downregulated	F5:TCGA specific_1	cohort_specific	SMC-Pre vs. TCGA-Post
JIANG_VHL_TARGETS	-0.263203	3.12556e-59	downregulated	F1:Stroma	ambiguous	SMC-Pre vs. TCGA-Post
REACTOME_DOWNREGULATION_OF_ERBB2_ERBB3_SIGNALING	-0.409113	3.49212e-59	downregulated	F3:Normal_1	ambiguous	SMC-Pre vs. TCGA-Post
PID_HIF1A_PATHWAY	-0.363545	1.65099e-58	downregulated	F2:HER2+	ambiguous	SMC-Pre vs. TCGA-Post
KASLER_HDAC7_TARGETS_2_DN	-0.331714	1.90603e-58	downregulated	F7:ER+_2	ambiguous	SMC-Pre vs. TCGA-Post
BANDRES_RESPONSE_TO_CARMUSTIN_WITHOUT_MGMT_48HR_DN	-0.348995	2.64638e-58	downregulated	F5:TCGA specific_1	cohort_specific	SMC-Pre vs. TCGA-Post
BERENJENO_TRANSFORMED_BY_RHOA_REVERSIBLY_UP	-0.41646	5.39147e-43	downregulated	F14:Normal_3	microenvironment	SMC-Pre vs. TCGA-Post
OXFORD_RALB_TARGETS_UP	-0.41204	2.8203e-30	downregulated	F14:Normal_3	microenvironment	SMC-Pre vs. TCGA-Post
DACOSTA_UV_RESPONSE_VIA_ERCC3_UP	-0.307357	6.022e-58	downregulated	F5:TCGA specific_1	cohort_specific	SMC-Pre vs. TCGA-Post
BHAT_ESR1_TARGETS_VIA_AKT1_UP	-0.281391	6.2826e-58	downregulated	F5:TCGA specific_1	tumor_specific	SMC-Pre vs. TCGA-Post
REACTOME_ERKS_ARE_INACTIVATED	-0.502193	6.89085e-58	downregulated	F11:TCGA specific_2	ambiguous	SMC-Pre vs. TCGA-Post
BYSTRYKH_HEMATOPOIESIS_STEM_CELL_IL3RA	-0.589373	1.05818e-57	downregulated	F5:TCGA specific_1	ambiguous	SMC-Pre vs. TCGA-Post
PID_ECADHERIN_KERATINOCYTE_PATHWAY	-0.408142	1.55244e-41	downregulated	F1:Stroma	microenvironment	SMC-Pre vs. TCGA-Post
PROTEIN_PHOSPHATASE_TYPE_2A_REGULATOR_ACTIVITY	-0.423747	1.65865e-57	downregulated	F11:TCGA specific_2	ambiguous	SMC-Pre vs. TCGA-Post
EARLY_ENDOSOME	-0.427634	2.88642e-57	downregulated	F1:Stroma	ambiguous	SMC-Pre vs. TCGA-Post
ZHOU_TNF_SIGNALING_30MIN	-0.311752	4.90364e-57	downregulated	F5:TCGA specific_1	ambiguous	SMC-Pre vs. TCGA-Post
SANSOM_APC_MYC_TARGETS	-0.276882	2.11314e-56	downregulated	F12:CCLE specific	ambiguous	SMC-Pre vs. TCGA-Post
FLECHNER_BIOPSY_KIDNEY_TRANSPLANT_OK_VS_DONOR_DN	-0.332501	2.96041e-56	downregulated	F12:CCLE specific	ambiguous	SMC-Pre vs. TCGA-Post
REACTOME_MEMBRANE_BINDING_AND_TARGETTING_OF_GAG_PROTEINS	-0.457822	4.36468e-56	downregulated	F5:TCGA specific_1	cohort_specific	SMC-Pre vs. TCGA-Post
GRADE_COLON_CANCER_UP	-0.270557	4.86981e-56	downregulated	F5:TCGA specific_1	ambiguous	SMC-Pre vs. TCGA-Post
WELCSH_BRCA1_TARGETS_DN	-0.406258	1.31382e-55	downregulated	F12:CCLE specific	tumor_specific	SMC-Pre vs. TCGA-Post
KIM_ALL_DISORDERS_DURATION_CORR_DN	-0.398364	1.33953e-55	downregulated	F5:TCGA specific_1	cohort_specific	SMC-Pre vs. TCGA-Post
REACTOME_EGFR_DOWNREGULATION	-0.335401	2.69963e-55	downregulated	F1:Stroma	ambiguous	SMC-Pre vs. TCGA-Post
TURJANSKI_MAPK8_AND_MAPK9_TARGETS	-0.40105	1.5306e-39	downregulated	F3:Normal_1	microenvironment	SMC-Pre vs. TCGA-Post
MIKHAYLOVA_OXIDATIVE_STRESS_RESPONSE_VIA_VHL_UP	-0.590331	5.1301e-55	downregulated	F1:Stroma	ambiguous	SMC-Pre vs. TCGA-Post
SCHLOSSER_SERUM_RESPONSE_UP	-0.295549	5.1301e-55	downregulated	F9:Tils	ambiguous	SMC-Pre vs. TCGA-Post
VALK_AML_CLUSTER_16	-0.287039	9.23671e-55	downregulated	F7:ER+_2	tumor_specific	SMC-Pre vs. TCGA-Post
PROVENZANI_METASTASIS_DN	-0.276038	9.23671e-55	downregulated	F5:TCGA specific_1	ambiguous	SMC-Pre vs. TCGA-Post
BIOCARTA_UCALPAIN_PATHWAY	-0.393361	1.48229e-37	downregulated	F1:Stroma	microenvironment	SMC-Pre vs. TCGA-Post
REGULATION_OF_PROTEIN_IMPORT_INTO_NUCLEUS	-0.363457	4.69824e-54	downregulated	F5:TCGA specific_1	ambiguous	SMC-Pre vs. TCGA-Post
GOLGI_STACK	-0.465783	5.43839e-54	downregulated	F7:ER+_2	ambiguous	SMC-Pre vs. TCGA-Post
SPIELMAN_LYMPHOBLAST_EUROPEAN_VS_ASIAN_UP	-0.289008	6.47833e-54	downregulated	F5:TCGA specific_1	ambiguous	SMC-Pre vs. TCGA-Post
JOHNSTONE_PARVB_TARGETS_2_UP	-0.320991	7.5135e-54	downregulated	F5:TCGA specific_1	ambiguous	SMC-Pre vs. TCGA-Post
bindea-Blood vessels	-0.380048	3.42034e-11	downregulated	F14:Normal_3	microenvironment	SMC-Pre vs. TCGA-Post
INDUCTION_OF_APOPTOSIS_BY_INTRACELLULAR_SIGNALS	-0.321158	8.64319e-54	downregulated	F13:TN	ambiguous	SMC-Pre vs. TCGA-Post
MARCHINI_TRABECTEDIN_RESISTANCE_DN	-0.377153	4.24959e-49	downregulated	F1:Stroma	microenvironment	SMC-Pre vs. TCGA-Post
TAGHAVI_NEOPLASTIC_TRANSFORMATION	-0.371788	1.39413e-29	downregulated	F3:Normal_1	microenvironment	SMC-Pre vs. TCGA-Post
REACTOME_SIGNAL_ATTENUATION	-0.370132	6.75213e-42	downregulated	F14:Normal_3	microenvironment	SMC-Pre vs. TCGA-Post
HISTONE_MODIFICATION	-0.430965	1.49312e-53	downregulated	F4:ER+_1	tumor_specific	SMC-Pre vs. TCGA-Post
GLUCOSE_CATABOLIC_PROCESS	-0.462673	8.08572e-53	downregulated	F4:ER+_1	ambiguous	SMC-Pre vs. TCGA-Post
SIRNA_EIF4GI_UP	-0.272542	8.37265e-53	downregulated	F11:TCGA specific_2	ambiguous	SMC-Pre vs. TCGA-Post
REACTOME_REGULATION_OF_HYPOXIA_INDUCIBLE_FACTOR_HIF_BY_OXYGEN	-0.331047	9.8053e-53	downregulated	F11:TCGA specific_2	ambiguous	SMC-Pre vs. TCGA-Post
KLEIN_PRIMARY_EFFUSION_LYMPHOMA_UP	-0.271726	3.49505e-52	downregulated	F9:Tils	ambiguous	SMC-Pre vs. TCGA-Post
OUYANG_PROSTATE_CANCER_MARKERS	-0.263143	1.32075e-51	downregulated	F1:Stroma	ambiguous	SMC-Pre vs. TCGA-Post
JOHNSTONE_PARVB_TARGETS_3_UP	-0.274734	2.12864e-51	downregulated	F1:Stroma	ambiguous	SMC-Pre vs. TCGA-Post
OUYANG_PROSTATE_CANCER_PROGRESSION_DN	-0.343338	4.03435e-51	downregulated	F1:Stroma	ambiguous	SMC-Pre vs. TCGA-Post
WEIGEL_OXIDATIVE_STRESS_RESPONSE	-0.287113	4.78144e-51	downregulated	F1:Stroma	ambiguous	SMC-Pre vs. TCGA-Post
TOOKER_GEMCITABINE_RESISTANCE_UP	-0.263377	5.78597e-51	downregulated	F5:TCGA specific_1	ambiguous	SMC-Pre vs. TCGA-Post
BRACHAT_RESPONSE_TO_METHOTREXATE_DN	-0.337751	1.0143e-50	downregulated	F11:TCGA specific_2	ambiguous	SMC-Pre vs. TCGA-Post
AMIT_SERUM_RESPONSE_20_MCF10A	-0.2627	1.55719e-50	downregulated	F3:Normal_1	ambiguous	SMC-Pre vs. TCGA-Post
VERRECCHIA_EARLY_RESPONSE_TO_TGFB1	-0.366549	5.5833e-38	downregulated	F1:Stroma	microenvironment	SMC-Pre vs. TCGA-Post
CORRADETTI_MTOR_PATHWAY_REGULATORS_DN	-0.492338	1.72723e-50	downregulated	F5:TCGA specific_1	ambiguous	SMC-Pre vs. TCGA-Post
SHEDDEN_LUNG_CANCER_GOOD_SURVIVAL_A5	-0.384784	2.17141e-50	downregulated	F7:ER+_2	ambiguous	SMC-Pre vs. TCGA-Post
BURTON_ADIPOGENESIS_4	-0.31841	7.61443e-50	downregulated	F13:TN	ambiguous	SMC-Pre vs. TCGA-Post
POSITIVE_REGULATION_OF_TRANSPORT	-0.260132	1.93162e-49	downregulated	F4:ER+_1	ambiguous	SMC-Pre vs. TCGA-Post
KEGG_VASOPRESSIN_REGULATED_WATER_REABSORPTION	-0.319989	2.01115e-49	downregulated	F1:Stroma	ambiguous	SMC-Pre vs. TCGA-Post
REACTOME_ELONGATION_ARREST_AND_RECOVERY	-0.380665	2.32987e-49	downregulated	F12:CCLE specific	tumor_specific	SMC-Pre vs. TCGA-Post
PID_ARF6_DOWNSTREAM_PATHWAY	-0.361043	6.91794e-38	downregulated	F1:Stroma	microenvironment	SMC-Pre vs. TCGA-Post
REACTOME_OXYGEN_DEPENDENT_PROLINE_HYDROXYLATION_OF_HYPOXIA_INDUCIBLE_FACTOR_ALPHA	-0.341964	3.29799e-49	downregulated	F11:TCGA specific_2	ambiguous	SMC-Pre vs. TCGA-Post
VERRECCHIA_RESPONSE_TO_TGFB1_C5	-0.35851	2.84776e-35	downregulated	F1:Stroma	microenvironment	SMC-Pre vs. TCGA-Post
REACTOME_GLUCONEOGENESIS	-0.407412	4.08368e-49	downregulated	F2:HER2+	tumor_specific	SMC-Pre vs. TCGA-Post
PEPTIDE_METABOLIC_PROCESS	-0.357072	4.30879e-34	downregulated	F14:Normal_3	microenvironment	SMC-Pre vs. TCGA-Post
TIMOFEEVA_GROWTH_STRESS_VIA_STAT1_DN	-0.38211	6.04043e-49	downregulated	F5:TCGA specific_1	cohort_specific	SMC-Pre vs. TCGA-Post
RASHI_RESPONSE_TO_IONIZING_RADIATION_3	-0.323576	6.11913e-49	downregulated	F7:ER+_2	ambiguous	SMC-Pre vs. TCGA-Post
VERRECCHIA_RESPONSE_TO_TGFB1_C3	-0.356591	9.78983e-31	downregulated	F14:Normal_3	microenvironment	SMC-Pre vs. TCGA-Post
FOSTER_KDM1A_TARGETS_DN	-0.250478	1.01218e-48	downregulated	F4:ER+_1	tumor_specific	SMC-Pre vs. TCGA-Post
AMINO_ACID_TRANSPORT	-0.280826	1.98886e-48	downregulated	F1:Stroma	ambiguous	SMC-Pre vs. TCGA-Post
WALLACE_PROSTATE_CANCER_UP	-0.387396	2.89197e-48	downregulated	F2:HER2+	ambiguous	SMC-Pre vs. TCGA-Post
REACTOME_RECEPTOR_LIGAND_BINDING_INITIATES_THE_SECOND_PROTEOLYTIC_CLEAVAGE_OF_NOTCH_RECEPTOR	-0.354496	1.22541e-25	downregulated	F3:Normal_1	microenvironment	SMC-Pre vs. TCGA-Post
ENK_UV_RESPONSE_KERATINOCYTE_UP	-0.270177	4.72043e-48	downregulated	F5:TCGA specific_1	cohort_specific	SMC-Pre vs. TCGA-Post
CORTICAL_CYTOSKELETON	-0.323933	4.73094e-48	downregulated	F14:Normal_3	ambiguous	SMC-Pre vs. TCGA-Post
ACTIN_FILAMENT_ORGANIZATION	-0.339773	5.27619e-48	downregulated	F7:ER+_2	ambiguous	SMC-Pre vs. TCGA-Post
COVALENT_CHROMATIN_MODIFICATION	-0.400384	5.57482e-48	downregulated	F4:ER+_1	tumor_specific	SMC-Pre vs. TCGA-Post
REACTOME_GLUCOSE_METABOLISM	-0.340582	6.25665e-48	downregulated	F12:CCLE specific	ambiguous	SMC-Pre vs. TCGA-Post
DACOSTA_UV_RESPONSE_VIA_ERCC3_TTD_UP	-0.346382	6.39864e-48	downregulated	F5:TCGA specific_1	ambiguous	SMC-Pre vs. TCGA-Post
ZHANG_TLX_TARGETS_36HR_UP	-0.35419	5.57875e-82	downregulated	F14:Normal_3	microenvironment	SMC-Pre vs. TCGA-Post
PARK_HSC_AND_MULTIPOTENT_PROGENITORS	-0.264738	8.33442e-48	downregulated	F11:TCGA specific_2	ambiguous	SMC-Pre vs. TCGA-Post
HALLMARK_GLYCOLYSIS	-0.256651	1.07563e-47	downregulated	F2:HER2+	ambiguous	SMC-Pre vs. TCGA-Post
LUI_THYROID_CANCER_CLUSTER_2	-0.27126	2.13805e-47	downregulated	F14:Normal_3	ambiguous	SMC-Pre vs. TCGA-Post
PETRETTO_BLOOD_PRESSURE_UP	-0.406061	2.1478e-47	downregulated	F1:Stroma	ambiguous	SMC-Pre vs. TCGA-Post
BIOCARTA_CARM_ER_PATHWAY	-0.342418	2.50017e-47	downregulated	F4:ER+_1	ambiguous	SMC-Pre vs. TCGA-Post
WANG_BARRETTS_ESOPHAGUS_DN	-0.323983	3.39599e-47	downregulated	F11:TCGA specific_2	cohort_specific	SMC-Pre vs. TCGA-Post
PROTEIN_SERINE_THREONINE_PHOSPHATASE_ACTIVITY	-0.305982	6.10244e-47	downregulated	F11:TCGA specific_2	ambiguous	SMC-Pre vs. TCGA-Post
REACTOME_ERK_MAPK_TARGETS	-0.350043	1.08771e-34	downregulated	F14:Normal_3	microenvironment	SMC-Pre vs. TCGA-Post
RICKMAN_METASTASIS_DN	-0.311761	8.29104e-47	downregulated	F5:TCGA specific_1	ambiguous	SMC-Pre vs. TCGA-Post
TRIACYLGLYCEROL_METABOLIC_PROCESS	-0.348632	8.26291e-30	downregulated	F14:Normal_3	microenvironment	SMC-Pre vs. TCGA-Post
KEGG_NOTCH_SIGNALING_PATHWAY	-0.347885	1.40171e-53	downregulated	F3:Normal_1	microenvironment	SMC-Pre vs. TCGA-Post
PID_MTOR_4PATHWAY	-0.320999	1.86481e-46	downregulated	F12:CCLE specific	ambiguous	SMC-Pre vs. TCGA-Post
REACTOME_P75NTR_SIGNALS_VIA_NFKB	-0.360206	4.39267e-46	downregulated	F13:TN	ambiguous	SMC-Pre vs. TCGA-Post
WAMUNYOKOLI_OVARIAN_CANCER_LMP_UP	-0.257078	8.97119e-46	downregulated	F2:HER2+	tumor_specific	SMC-Pre vs. TCGA-Post
KAAB_FAILED_HEART_ATRIUM_UP	-0.345381	2.03672e-64	downregulated	F14:Normal_3	microenvironment	SMC-Pre vs. TCGA-Post
HYDROLASE_ACTIVITY_ACTING_ON_CARBON_NITROGEN_NOT_PEPTIDEBONDSIN_LINEAR_AMIDES	-0.337336	1.78249e-45	downregulated	F5:TCGA specific_1	tumor_specific	SMC-Pre vs. TCGA-Post
VERRECCHIA_DELAYED_RESPONSE_TO_TGFB1	-0.343348	1.02607e-32	downregulated	F1:Stroma	microenvironment	SMC-Pre vs. TCGA-Post
CREIGHTON_AKT1_SIGNALING_VIA_MTOR_UP	-0.465823	3.56802e-45	downregulated	F4:ER+_1	tumor_specific	SMC-Pre vs. TCGA-Post
PID_HDAC_CLASSII_PATHWAY	-0.287	3.69932e-45	downregulated	F1:Stroma	ambiguous	SMC-Pre vs. TCGA-Post
GLYCOPROTEIN_CATABOLIC_PROCESS	-0.393251	4.05655e-45	downregulated	F7:ER+_2	ambiguous	SMC-Pre vs. TCGA-Post
REACTOME_NRIF_SIGNALS_CELL_DEATH_FROM_THE_NUCLEUS	-0.350051	5.85168e-45	downregulated	F7:ER+_2	tumor_specific	SMC-Pre vs. TCGA-Post
PRC2_EDD_UP.V1_UP	-0.277299	6.42719e-45	downregulated	F5:TCGA specific_1	ambiguous	SMC-Pre vs. TCGA-Post
KEGG_THYROID_CANCER	-0.297718	7.33035e-45	downregulated	F1:Stroma	ambiguous	SMC-Pre vs. TCGA-Post
PERINUCLEAR_REGION_OF_CYTOPLASM	-0.26093	1.10541e-44	downregulated	F11:TCGA specific_2	ambiguous	SMC-Pre vs. TCGA-Post
BIOCARTA_BARR_MAPK_PATHWAY	-0.414293	1.39194e-44	downregulated	F4:ER+_1	ambiguous	SMC-Pre vs. TCGA-Post
CREIGHTON_AKT1_SIGNALING_VIA_MTOR_DN	-0.50505	2.20508e-44	downregulated	F2:HER2+	ambiguous	SMC-Pre vs. TCGA-Post
WEST_ADRENOCORTICAL_CARCINOMA_VS_ADENOMA_UP	-0.303698	2.36997e-44	downregulated	F13:TN	tumor_specific	SMC-Pre vs. TCGA-Post
SESTO_RESPONSE_TO_UV_C6	-0.307395	2.48444e-44	downregulated	F5:TCGA specific_1	ambiguous	SMC-Pre vs. TCGA-Post
MONOVALENT_INORGANIC_CATION_HOMEOSTASIS	-0.341284	3.12693e-44	downregulated	F7:ER+_2	tumor_specific	SMC-Pre vs. TCGA-Post
PID_HDAC_CLASSIII_PATHWAY	-0.342303	7.75218e-62	downregulated	F14:Normal_3	microenvironment	SMC-Pre vs. TCGA-Post
BIOCARTA_CDK5_PATHWAY	-0.385374	6.75232e-44	downregulated	F4:ER+_1	ambiguous	SMC-Pre vs. TCGA-Post
CORTICAL_ACTIN_CYTOSKELETON	-0.354293	6.9498e-44	downregulated	F14:Normal_3	ambiguous	SMC-Pre vs. TCGA-Post
SCHLOSSER_MYC_AND_SERUM_RESPONSE_SYNERGY	-0.402678	9.19178e-44	downregulated	F5:TCGA specific_1	tumor_specific	SMC-Pre vs. TCGA-Post
ACTIN_FILAMENT_BUNDLE_FORMATION	-0.405431	1.72951e-43	downregulated	F7:ER+_2	ambiguous	SMC-Pre vs. TCGA-Post
CELL_CORTEX	-0.278191	1.73219e-43	downregulated	F1:Stroma	ambiguous	SMC-Pre vs. TCGA-Post
HUNSBERGER_EXERCISE_REGULATED_GENES	-0.257344	1.77962e-43	downregulated	F13:TN	ambiguous	SMC-Pre vs. TCGA-Post
REACTOME_SEMA3A_PLEXIN_REPULSION_SIGNALING_BY_INHIBITING_INTEGRIN_ADHESION	-0.342193	2.38453e-31	downregulated	F14:Normal_3	microenvironment	SMC-Pre vs. TCGA-Post
ZHAN_VARIABLE_EARLY_DIFFERENTIATION_GENES_DN	-0.355293	1.89636e-43	downregulated	F12:CCLE specific	ambiguous	SMC-Pre vs. TCGA-Post
LAMB_CCND1_TARGETS	-0.360851	1.95953e-43	downregulated	F1:Stroma	ambiguous	SMC-Pre vs. TCGA-Post
SASSON_RESPONSE_TO_FORSKOLIN_UP	-0.250803	2.43362e-43	downregulated	F1:Stroma	ambiguous	SMC-Pre vs. TCGA-Post
REACTOME_MRNA_SPLICING_MINOR_PATHWAY	-0.405918	2.65565e-43	downregulated	F12:CCLE specific	ambiguous	SMC-Pre vs. TCGA-Post
SARTIPY_BLUNTED_BY_INSULIN_RESISTANCE_DN	-0.303129	3.03955e-43	downregulated	F7:ER+_2	ambiguous	SMC-Pre vs. TCGA-Post
MARIADASON_RESPONSE_TO_BUTYRATE_CURCUMIN_SULINDAC_TSA_2	-0.342073	2.08397e-28	downregulated	F5:TCGA specific_1	microenvironment	SMC-Pre vs. TCGA-Post
BIOCARTA_P35ALZHEIMERS_PATHWAY	-0.404664	8.44395e-43	downregulated	F4:ER+_1	ambiguous	SMC-Pre vs. TCGA-Post
BRACHAT_RESPONSE_TO_CAMPTOTHECIN_DN	-0.258002	8.61251e-43	downregulated	F11:TCGA specific_2	ambiguous	SMC-Pre vs. TCGA-Post
MILI_PSEUDOPODIA_HAPTOTAXIS_DN	-0.341038	1.02356e-70	downregulated	F1:Stroma	microenvironment	SMC-Pre vs. TCGA-Post
ZHONG_SECRETOME_OF_LUNG_CANCER_AND_FIBROBLAST	-0.266497	1.63179e-42	downregulated	F1:Stroma	ambiguous	SMC-Pre vs. TCGA-Post
ROVERSI_GLIOMA_COPY_NUMBER_UP	-0.257783	3.6839e-42	downregulated	F5:TCGA specific_1	ambiguous	SMC-Pre vs. TCGA-Post
OXFORD_RALA_AND_RALB_TARGETS_DN	-0.338124	5.94624e-19	downregulated	F1:Stroma	microenvironment	SMC-Pre vs. TCGA-Post
REACTOME_PRE_NOTCH_PROCESSING_IN_GOLGI	-0.337539	2.47024e-41	downregulated	F1:Stroma	microenvironment	SMC-Pre vs. TCGA-Post
BARRIER_CANCER_RELAPSE_NORMAL_SAMPLE_DN	-0.337046	2.92415e-25	downregulated	F8:Normal_2	microenvironment	SMC-Pre vs. TCGA-Post
INTERACTION_WITH_HOST	-0.291485	1.02686e-41	downregulated	F14:Normal_3	ambiguous	SMC-Pre vs. TCGA-Post
CHROMATIN_MODIFICATION	-0.348556	1.05233e-41	downregulated	F12:CCLE specific	tumor_specific	SMC-Pre vs. TCGA-Post
HOLLEMAN_DAUNORUBICIN_B_ALL_UP	-0.375544	1.43943e-41	downregulated	F3:Normal_1	ambiguous	SMC-Pre vs. TCGA-Post
OXIDOREDUCTASE_ACTIVITY_ACTING_ON_PEROXIDE_AS_ACCEPTOR	-0.336554	7.7667e-34	downregulated	F14:Normal_3	microenvironment	SMC-Pre vs. TCGA-Post
STANHILL_HRAS_TRANSFROMATION_UP	-0.335566	5.6615e-17	downregulated	F5:TCGA specific_1	microenvironment	SMC-Pre vs. TCGA-Post
KANG_CISPLATIN_RESISTANCE_UP	-0.334307	2.2374e-41	downregulated	F3:Normal_1	microenvironment	SMC-Pre vs. TCGA-Post
TERAO_AOX4_TARGETS_SKIN_DN	0.31756	2.09466e-41	upregulated	F8:Normal_2	microenvironment	SMC-Pre vs. TCGA-Post
BIOCARTA_MEF2D_PATHWAY	-0.327174	9.49535e-39	downregulated	F9:Tils	microenvironment	SMC-Pre vs. TCGA-Post
ZHONG_SECRETOME_OF_LUNG_CANCER_AND_ENDOTHELIUM	-0.325244	2.41e-54	downregulated	F1:Stroma	microenvironment	SMC-Pre vs. TCGA-Post
AGUIRRE_PANCREATIC_CANCER_COPY_NUMBER_UP	-0.263172	2.48484e-41	downregulated	F4:ER+_1	tumor_specific	SMC-Pre vs. TCGA-Post
REACTOME_MTORC1_MEDIATED_SIGNALLING	-0.406398	2.56881e-41	downregulated	F12:CCLE specific	tumor_specific	SMC-Pre vs. TCGA-Post
REACTOME_A_TETRASACCHARIDE_LINKER_SEQUENCE_IS_REQUIRED_FOR_GAG_SYNTHESIS	-0.325173	1.83902e-27	downregulated	F1:Stroma	microenvironment	SMC-Pre vs. TCGA-Post
SPIELMAN_LYMPHOBLAST_EUROPEAN_VS_ASIAN_2FC_UP	-0.300226	4.3719e-41	downregulated	F5:TCGA specific_1	ambiguous	SMC-Pre vs. TCGA-Post
PID_P38_GAMMA_DELTA_PATHWAY	-0.333491	4.97416e-41	downregulated	F4:ER+_1	ambiguous	SMC-Pre vs. TCGA-Post
PID_LIS1_PATHWAY	-0.325167	1.11391e-34	downregulated	F1:Stroma	microenvironment	SMC-Pre vs. TCGA-Post
PID_WNT_CANONICAL_PATHWAY	-0.367976	5.41176e-41	downregulated	F1:Stroma	ambiguous	SMC-Pre vs. TCGA-Post
OXIDOREDUCTASE_ACTIVITY_ACTING_ON_SULFUR_GROUP_OF_DONORS	-0.385788	1.06596e-40	downregulated	F7:ER+_2	ambiguous	SMC-Pre vs. TCGA-Post
DELLA_RESPONSE_TO_TSA_AND_BUTYRATE	-0.31228	1.16945e-40	downregulated	F5:TCGA specific_1	ambiguous	SMC-Pre vs. TCGA-Post
DING_LUNG_CANCER_MUTATED_FREQUENTLY	-0.341362	1.26737e-40	downregulated	F7:ER+_2	ambiguous	SMC-Pre vs. TCGA-Post
REACTOME_P2Y_RECEPTORS	0.44839	2.07875e-40	upregulated	F9:Tils	microenvironment	SMC-Pre vs. TCGA-Post
REGULATION_OF_PH	-0.338294	2.35505e-40	downregulated	F7:ER+_2	tumor_specific	SMC-Pre vs. TCGA-Post
BIOCARTA_PTDINS_PATHWAY	-0.321807	2.63332e-40	downregulated	F1:Stroma	ambiguous	SMC-Pre vs. TCGA-Post
REACTOME_IRAK2_MEDIATED_ACTIVATION_OF_TAK1_COMPLEX_UPON_TLR7_8_OR_9_STIMULATION	-0.320971	1.10328e-24	downregulated	F3:Normal_1	microenvironment	SMC-Pre vs. TCGA-Post
REACTOME_NEGATIVE_REGULATION_OF_THE_PI3K_AKT_NETWORK	-0.406086	3.72312e-40	downregulated	F7:ER+_2	ambiguous	SMC-Pre vs. TCGA-Post
GAJATE_RESPONSE_TO_TRABECTEDIN_DN	-0.300077	1.07599e-39	downregulated	F12:CCLE specific	ambiguous	SMC-Pre vs. TCGA-Post
PIGMENT_BIOSYNTHETIC_PROCESS	-0.332521	1.31655e-39	downregulated	F12:CCLE specific	ambiguous	SMC-Pre vs. TCGA-Post
ER_GOLGI_INTERMEDIATE_COMPARTMENT	-0.320552	3.80566e-26	downregulated	F1:Stroma	microenvironment	SMC-Pre vs. TCGA-Post
SMALL_NUCLEAR_RIBONUCLEOPROTEIN_COMPLEX	-0.430518	1.63686e-39	downregulated	F12:CCLE specific	tumor_specific	SMC-Pre vs. TCGA-Post
NEUTRAL_AMINO_ACID_TRANSPORT	-0.345179	1.78788e-39	downregulated	F11:TCGA specific_2	ambiguous	SMC-Pre vs. TCGA-Post
REACTOME_SHC_RELATED_EVENTS	-0.337723	1.89431e-39	downregulated	F4:ER+_1	ambiguous	SMC-Pre vs. TCGA-Post
YAO_TEMPORAL_RESPONSE_TO_PROGESTERONE_CLUSTER_14	-0.30171	2.02153e-39	downregulated	F13:TN	ambiguous	SMC-Pre vs. TCGA-Post
BIOCARTA_INTEGRIN_PATHWAY	-0.319037	2.07985e-31	downregulated	F14:Normal_3	microenvironment	SMC-Pre vs. TCGA-Post
PENG_GLUCOSE_DEPRIVATION_UP	-0.272415	2.66042e-39	downregulated	F5:TCGA specific_1	ambiguous	SMC-Pre vs. TCGA-Post
LI_CYTIDINE_ANALOGS_CYCTOTOXICITY	-0.309962	2.79785e-39	downregulated	F1:Stroma	ambiguous	SMC-Pre vs. TCGA-Post
OUTER_MEMBRANE	-0.328075	4.76228e-39	downregulated	F11:TCGA specific_2	ambiguous	SMC-Pre vs. TCGA-Post
CHARAFE_BREAST_CANCER_LUMINAL_VS_BASAL_UP	-0.273101	5.8204e-39	downregulated	F7:ER+_2	tumor_specific	SMC-Pre vs. TCGA-Post
BIOCARTA_BARRESTIN_SRC_PATHWAY	-0.364735	6.64827e-39	downregulated	F4:ER+_1	ambiguous	SMC-Pre vs. TCGA-Post
AMINE_CATABOLIC_PROCESS	-0.275154	9.23651e-39	downregulated	F7:ER+_2	tumor_specific	SMC-Pre vs. TCGA-Post
BIOCARTA_ERK_PATHWAY	-0.318555	3.5505e-41	downregulated	F1:Stroma	microenvironment	SMC-Pre vs. TCGA-Post
HSIAO_HOUSEKEEPING_GENES	-0.257489	1.46971e-38	downregulated	F5:TCGA specific_1	cohort_specific	SMC-Pre vs. TCGA-Post
REACTOME_P75NTR_RECRUITS_SIGNALLING_COMPLEXES	-0.321651	2.33509e-38	downregulated	F13:TN	ambiguous	SMC-Pre vs. TCGA-Post
LI_ADIPOGENESIS_BY_ACTIVATED_PPARG	-0.315762	9.2999e-26	downregulated	F14:Normal_3	microenvironment	SMC-Pre vs. TCGA-Post
CAFFAREL_RESPONSE_TO_THC_8HR_3_DN	-0.461933	2.97794e-38	downregulated	F12:CCLE specific	ambiguous	SMC-Pre vs. TCGA-Post
CHARAFE_BREAST_CANCER_LUMINAL_VS_MESENCHYMAL_UP	-0.284181	3.67071e-38	downregulated	F7:ER+_2	tumor_specific	SMC-Pre vs. TCGA-Post
FAELT_B_CLL_WITH_VH3_21_UP	-0.387871	3.89693e-38	downregulated	F12:CCLE specific	ambiguous	SMC-Pre vs. TCGA-Post
WANG_CLASSIC_ADIPOGENIC_TARGETS_OF_PPARG	-0.315674	7.24649e-25	downregulated	F14:Normal_3	microenvironment	SMC-Pre vs. TCGA-Post
REACTOME_UNFOLDED_PROTEIN_RESPONSE	-0.277467	6.30405e-38	downregulated	F1:Stroma	ambiguous	SMC-Pre vs. TCGA-Post
BARRIER_COLON_CANCER_RECURRENCE_DN	-0.314041	1.11391e-34	downregulated	F5:TCGA specific_1	microenvironment	SMC-Pre vs. TCGA-Post
REACTOME_HS_GAG_DEGRADATION	-0.311875	1.75439e-30	downregulated	F1:Stroma	microenvironment	SMC-Pre vs. TCGA-Post
DAIRKEE_TERT_TARGETS_UP	-0.266151	2.87169e-37	downregulated	F5:TCGA specific_1	cohort_specific	SMC-Pre vs. TCGA-Post
MODY_HIPPOCAMPUS_POSTNATAL	-0.311078	2.90282e-64	downregulated	F14:Normal_3	microenvironment	SMC-Pre vs. TCGA-Post
BIOCARTA_MAL_PATHWAY	-0.30638	2.36241e-36	downregulated	F1:Stroma	microenvironment	SMC-Pre vs. TCGA-Post
REGULATION_OF_CATABOLIC_PROCESS	-0.29084	4.27222e-37	downregulated	F14:Normal_3	ambiguous	SMC-Pre vs. TCGA-Post
KIM_RESPONSE_TO_TSA_AND_DECITABINE_DN	-0.301908	5.99124e-37	downregulated	F7:ER+_2	ambiguous	SMC-Pre vs. TCGA-Post
PID_EPHA2_FWD_PATHWAY	-0.303416	2.23586e-28	downregulated	F1:Stroma	microenvironment	SMC-Pre vs. TCGA-Post
BONOME_OVARIAN_CANCER_POOR_SURVIVAL_DN	-0.377319	9.18364e-37	downregulated	F13:TN	ambiguous	SMC-Pre vs. TCGA-Post
GLUCOSE_METABOLIC_PROCESS	-0.256758	9.32462e-37	downregulated	F2:HER2+	ambiguous	SMC-Pre vs. TCGA-Post
ST_GAQ_PATHWAY	-0.285401	9.57707e-37	downregulated	F9:Tils	ambiguous	SMC-Pre vs. TCGA-Post
ITO_PTTG1_TARGETS_DN	-0.487742	1.03096e-36	downregulated	F5:TCGA specific_1	ambiguous	SMC-Pre vs. TCGA-Post
KASLER_HDAC7_TARGETS_1_DN	-0.303079	6.40916e-31	downregulated	F14:Normal_3	microenvironment	SMC-Pre vs. TCGA-Post
ORGANELLE_OUTER_MEMBRANE	-0.32732	1.16172e-36	downregulated	F4:ER+_1	ambiguous	SMC-Pre vs. TCGA-Post
REACTOME_SEMA4D_INDUCED_CELL_MIGRATION_AND_GROWTH_CONE_COLLAPSE	-0.325627	1.22414e-36	downregulated	F1:Stroma	ambiguous	SMC-Pre vs. TCGA-Post
NADELLA_PRKAR1A_TARGETS_UP	-0.360522	1.26121e-36	downregulated	F13:TN	ambiguous	SMC-Pre vs. TCGA-Post
REACTOME_PIP3_ACTIVATES_AKT_SIGNALING	-0.313662	1.44395e-36	downregulated	F7:ER+_2	ambiguous	SMC-Pre vs. TCGA-Post
LIGASE_ACTIVITY_FORMING_CARBON_OXYGEN_BONDS	-0.415506	1.65034e-36	downregulated	F12:CCLE specific	tumor_specific	SMC-Pre vs. TCGA-Post
SCHAEFFER_PROSTATE_DEVELOPMENT_AND_CANCER_BOX4_UP	-0.363997	1.73512e-36	downregulated	F3:Normal_1	ambiguous	SMC-Pre vs. TCGA-Post
REACTOME_SIGNALING_BY_NOTCH3	-0.400402	1.84261e-36	downregulated	F7:ER+_2	ambiguous	SMC-Pre vs. TCGA-Post
URS_ADIPOCYTE_DIFFERENTIATION_DN	-0.302287	4.10996e-26	downregulated	F1:Stroma	microenvironment	SMC-Pre vs. TCGA-Post
WONG_IFNA2_RESISTANCE_UP	-0.297756	2.43782e-36	downregulated	F5:TCGA specific_1	ambiguous	SMC-Pre vs. TCGA-Post
CAFFAREL_RESPONSE_TO_THC_24HR_3_UP	-0.393379	2.76503e-36	downregulated	F7:ER+_2	ambiguous	SMC-Pre vs. TCGA-Post
PIGMENT_METABOLIC_PROCESS	-0.301973	2.82437e-36	downregulated	F12:CCLE specific	ambiguous	SMC-Pre vs. TCGA-Post
REACTOME_RETROGRADE_NEUROTROPHIN_SIGNALLING	-0.354989	2.86093e-36	downregulated	F4:ER+_1	ambiguous	SMC-Pre vs. TCGA-Post
CHEN_LUNG_CANCER_SURVIVAL	-0.300206	4.0147e-36	downregulated	F13:TN	ambiguous	SMC-Pre vs. TCGA-Post
SIG_REGULATION_OF_THE_ACTIN_CYTOSKELETON_BY_RHO_GTPASES	-0.302115	2.04572e-41	downregulated	F1:Stroma	microenvironment	SMC-Pre vs. TCGA-Post
COATED_VESICLE	-0.268189	5.34998e-36	downregulated	F1:Stroma	ambiguous	SMC-Pre vs. TCGA-Post
AMINO_ACID_CATABOLIC_PROCESS	-0.270011	5.36157e-36	downregulated	F7:ER+_2	tumor_specific	SMC-Pre vs. TCGA-Post
SA_TRKA_RECEPTOR	-0.30183	9.47208e-32	downregulated	F14:Normal_3	microenvironment	SMC-Pre vs. TCGA-Post
NITROGEN_COMPOUND_CATABOLIC_PROCESS	-0.270203	8.31729e-36	downregulated	F5:TCGA specific_1	ambiguous	SMC-Pre vs. TCGA-Post
SENSORY_ORGAN_DEVELOPMENT	-0.301506	1.55039e-41	downregulated	F1:Stroma	microenvironment	SMC-Pre vs. TCGA-Post
REACTOME_NOTCH1_INTRACELLULAR_DOMAIN_REGULATES_TRANSCRIPTION	-0.300391	3.70642e-49	downregulated	F3:Normal_1	microenvironment	SMC-Pre vs. TCGA-Post
INTRINSIC_TO_ENDOPLASMIC_RETICULUM_MEMBRANE	-0.301178	9.08683e-36	downregulated	F7:ER+_2	ambiguous	SMC-Pre vs. TCGA-Post
INTEGRAL_TO_ENDOPLASMIC_RETICULUM_MEMBRANE	-0.301178	9.08683e-36	downregulated	F7:ER+_2	ambiguous	SMC-Pre vs. TCGA-Post
KANG_FLUOROURACIL_RESISTANCE_DN	-0.315999	9.31301e-36	downregulated	F13:TN	ambiguous	SMC-Pre vs. TCGA-Post
PROTEIN_MATURATION	-0.345965	1.07714e-35	downregulated	F7:ER+_2	ambiguous	SMC-Pre vs. TCGA-Post
JIANG_AGING_CEREBRAL_CORTEX_DN	-0.283699	1.12726e-35	downregulated	F1:Stroma	ambiguous	SMC-Pre vs. TCGA-Post
INSULIN_RECEPTOR_SIGNALING_PATHWAY	-0.323806	1.12726e-35	downregulated	F14:Normal_3	ambiguous	SMC-Pre vs. TCGA-Post
NUTT_GBM_VS_AO_GLIOMA_UP	-0.30039	3.90081e-30	downregulated	F1:Stroma	microenvironment	SMC-Pre vs. TCGA-Post
REACTOME_SEMA3A_PAK_DEPENDENT_AXON_REPULSION	-0.346025	1.9363e-35	downregulated	F1:Stroma	ambiguous	SMC-Pre vs. TCGA-Post
MACLACHLAN_BRCA1_TARGETS_UP	-0.308104	2.02139e-35	downregulated	F1:Stroma	ambiguous	SMC-Pre vs. TCGA-Post
MYLLYKANGAS_AMPLIFICATION_HOT_SPOT_1	-0.298272	7.95944e-16	downregulated	F14:Normal_3	microenvironment	SMC-Pre vs. TCGA-Post
REGULATION_OF_GENE_SPECIFIC_TRANSCRIPTION	-0.305227	3.31754e-35	downregulated	F4:ER+_1	ambiguous	SMC-Pre vs. TCGA-Post
KEGG_PENTOSE_PHOSPHATE_PATHWAY	-0.286464	3.61058e-35	downregulated	F12:CCLE specific	ambiguous	SMC-Pre vs. TCGA-Post
ANTIPORTER_ACTIVITY	-0.325673	4.14342e-35	downregulated	F12:CCLE specific	tumor_specific	SMC-Pre vs. TCGA-Post
PID_PS1_PATHWAY	-0.265657	5.51813e-35	downregulated	F1:Stroma	ambiguous	SMC-Pre vs. TCGA-Post
BIOCARTA_ARAP_PATHWAY	-0.344527	5.55221e-35	downregulated	F1:Stroma	ambiguous	SMC-Pre vs. TCGA-Post
MILI_PSEUDOPODIA_CHEMOTAXIS_DN	-0.297406	1.44897e-53	downregulated	F1:Stroma	microenvironment	SMC-Pre vs. TCGA-Post
PID_S1P_S1P2_PATHWAY	-0.295325	8.00505e-25	downregulated	F1:Stroma	microenvironment	SMC-Pre vs. TCGA-Post
MAYBURD_RESPONSE_TO_L663536_UP	-0.265298	6.41855e-35	downregulated	F1:Stroma	ambiguous	SMC-Pre vs. TCGA-Post
INTRAMOLECULAR_OXIDOREDUCTASE_ACTIVITY	-0.350271	8.07846e-35	downregulated	F2:HER2+	ambiguous	SMC-Pre vs. TCGA-Post
BIOCARTA_RHO_PATHWAY	-0.293589	1.38926e-29	downregulated	F1:Stroma	microenvironment	SMC-Pre vs. TCGA-Post
CELL_CORTEX_PART	-0.275404	9.76398e-35	downregulated	F12:CCLE specific	ambiguous	SMC-Pre vs. TCGA-Post
HAMAI_APOPTOSIS_VIA_TRAIL_DN	-0.262721	1.08013e-34	downregulated	F5:TCGA specific_1	cohort_specific	SMC-Pre vs. TCGA-Post
TERAO_AOX4_TARGETS_HG_UP	-0.292965	7.57781e-24	downregulated	F1:Stroma	microenvironment	SMC-Pre vs. TCGA-Post
REACTOME_NEF_MEDIATES_DOWN_MODULATION_OF_CELL_SURFACE_RECEPTORS_BY_RECRUITING_THEM_TO_CLATHRIN_ADAPTERS	-0.292311	2.39375e-22	downregulated	F9:Tils	microenvironment	SMC-Pre vs. TCGA-Post
ZIRN_TRETINOIN_RESPONSE_WT1_DN	-0.290994	1.31465e-17	downregulated	F3:Normal_1	microenvironment	SMC-Pre vs. TCGA-Post
KEGG_PORPHYRIN_AND_CHLOROPHYLL_METABOLISM	-0.25988	1.13122e-34	downregulated	F2:HER2+	ambiguous	SMC-Pre vs. TCGA-Post
GHO_ATF5_TARGETS_DN	-0.324617	1.19658e-34	downregulated	F13:TN	ambiguous	SMC-Pre vs. TCGA-Post
KEGG_LIMONENE_AND_PINENE_DEGRADATION	-0.361179	1.3214e-34	downregulated	F11:TCGA specific_2	ambiguous	SMC-Pre vs. TCGA-Post
DNA_DAMAGE_RESPONSESIGNAL_TRANSDUCTION_RESULTING_IN_INDUCTION_OF_APOPTOSIS	-0.302862	1.52605e-34	downregulated	F5:TCGA specific_1	ambiguous	SMC-Pre vs. TCGA-Post
GLUTAMINE_FAMILY_AMINO_ACID_METABOLIC_PROCESS	-0.303317	1.98308e-34	downregulated	F11:TCGA specific_2	ambiguous	SMC-Pre vs. TCGA-Post
BARRIER_CANCER_RELAPSE_TUMOR_SAMPLE_UP	0.351019	2.16697e-34	upregulated	F1:Stroma	ambiguous	SMC-Pre vs. TCGA-Post
ANTIOXIDANT_ACTIVITY	-0.290737	6.46677e-34	downregulated	F14:Normal_3	microenvironment	SMC-Pre vs. TCGA-Post
BIOCARTA_FEEDER_PATHWAY	-0.387278	2.77701e-34	downregulated	F13:TN	ambiguous	SMC-Pre vs. TCGA-Post
REGULATION_OF_INTRACELLULAR_TRANSPORT	-0.290486	1.94135e-45	downregulated	F1:Stroma	microenvironment	SMC-Pre vs. TCGA-Post
KEGG_FRUCTOSE_AND_MANNOSE_METABOLISM	-0.261142	4.0197e-34	downregulated	F2:HER2+	ambiguous	SMC-Pre vs. TCGA-Post
POSITIVE_REGULATION_OF_ANGIOGENESIS	-0.290407	1.24667e-25	downregulated	F3:Normal_1	microenvironment	SMC-Pre vs. TCGA-Post
KREPPEL_CD99_TARGETS_UP	-0.448306	4.75341e-34	downregulated	F11:TCGA specific_2	ambiguous	SMC-Pre vs. TCGA-Post
REGULATION_OF_NUCLEOCYTOPLASMIC_TRANSPORT	-0.290305	3.34678e-40	downregulated	F1:Stroma	microenvironment	SMC-Pre vs. TCGA-Post
KEGG_ADHERENS_JUNCTION	-0.289978	9.80856e-29	downregulated	F1:Stroma	microenvironment	SMC-Pre vs. TCGA-Post
HOLLEMAN_PREDNISOLONE_RESISTANCE_B_ALL_UP	-0.361992	5.67873e-34	downregulated	F11:TCGA specific_2	ambiguous	SMC-Pre vs. TCGA-Post
GINESTIER_BREAST_CANCER_ZNF217_AMPLIFIED_DN	-0.343879	5.9056e-34	downregulated	F5:TCGA specific_1	ambiguous	SMC-Pre vs. TCGA-Post
KANG_AR_TARGETS_UP	-0.289473	1.80263e-17	downregulated	F1:Stroma	microenvironment	SMC-Pre vs. TCGA-Post
REACTOME_REGULATED_PROTEOLYSIS_OF_P75NTR	-0.388312	6.62334e-34	downregulated	F7:ER+_2	ambiguous	SMC-Pre vs. TCGA-Post
WHITESIDE_CISPLATIN_RESISTANCE_UP	-0.362897	6.66304e-34	downregulated	F5:TCGA specific_1	ambiguous	SMC-Pre vs. TCGA-Post
REACTOME_VIRAL_MESSENGER_RNA_SYNTHESIS	-0.369565	6.78453e-34	downregulated	F12:CCLE specific	tumor_specific	SMC-Pre vs. TCGA-Post
ACTIN_FILAMENT_BINDING	-0.289266	8.86242e-36	downregulated	F1:Stroma	microenvironment	SMC-Pre vs. TCGA-Post
RAMPON_ENRICHED_LEARNING_ENVIRONMENT_LATE_UP	-0.259695	7.87995e-34	downregulated	F1:Stroma	ambiguous	SMC-Pre vs. TCGA-Post
WALLACE_JAK2_TARGETS_UP	-0.339651	8.09513e-34	downregulated	F5:TCGA specific_1	tumor_specific	SMC-Pre vs. TCGA-Post
HISTONE_DEACETYLASE_COMPLEX	-0.307324	9.10322e-34	downregulated	F7:ER+_2	ambiguous	SMC-Pre vs. TCGA-Post
HETEROGENEOUS_NUCLEAR_RIBONUCLEOPROTEIN_COMPLEX	-0.48185	1.05426e-33	downregulated	F12:CCLE specific	ambiguous	SMC-Pre vs. TCGA-Post
REACTOME_SIGNALING_BY_NOTCH	-0.288477	2.81818e-55	downregulated	F3:Normal_1	microenvironment	SMC-Pre vs. TCGA-Post
PID_INSULIN_GLUCOSE_PATHWAY	-0.287977	3.39883e-31	downregulated	F11:TCGA specific_2	microenvironment	SMC-Pre vs. TCGA-Post
REACTOME_SIGNALING_BY_NOTCH2	-0.375056	1.40972e-33	downregulated	F7:ER+_2	ambiguous	SMC-Pre vs. TCGA-Post
DAZARD_UV_RESPONSE_CLUSTER_G4	-0.357096	2.4065e-33	downregulated	F5:TCGA specific_1	cohort_specific	SMC-Pre vs. TCGA-Post
MYLLYKANGAS_AMPLIFICATION_HOT_SPOT_11	-0.56713	2.92995e-33	downregulated	F7:ER+_2	tumor_specific	SMC-Pre vs. TCGA-Post
STK33_SKM_UP	0.261577	3.66223e-33	upregulated	F9:Tils	microenvironment	SMC-Pre vs. TCGA-Post
MAINTENANCE_OF_CELLULAR_LOCALIZATION	-0.292103	5.07339e-33	downregulated	F13:TN	tumor_specific	SMC-Pre vs. TCGA-Post
PID_ECADHERIN_STABILIZATION_PATHWAY	-0.287928	1.13852e-33	downregulated	F3:Normal_1	microenvironment	SMC-Pre vs. TCGA-Post
REACTOME_PI3K_AKT_ACTIVATION	-0.286112	1.39684e-32	downregulated	F7:ER+_2	ambiguous	SMC-Pre vs. TCGA-Post
REACTOME_SIGNALING_BY_NOTCH4	-0.364797	1.94297e-32	downregulated	F7:ER+_2	ambiguous	SMC-Pre vs. TCGA-Post
CHROMATIN_REMODELING_COMPLEX	-0.39773	2.62013e-32	downregulated	F11:TCGA specific_2	ambiguous	SMC-Pre vs. TCGA-Post
PID_HEDGEHOG_GLI_PATHWAY	-0.264712	2.75654e-32	downregulated	F1:Stroma	ambiguous	SMC-Pre vs. TCGA-Post
NEUTRAL_AMINO_ACID_TRANSMEMBRANE_TRANSPORTER_ACTIVITY	-0.294606	3.23191e-32	downregulated	F11:TCGA specific_2	ambiguous	SMC-Pre vs. TCGA-Post
REACTOME_REGULATORY_RNA_PATHWAYS	-0.304166	3.86067e-32	downregulated	F12:CCLE specific	tumor_specific	SMC-Pre vs. TCGA-Post
MAINTENANCE_OF_CELLULAR_PROTEIN_LOCALIZATION	-0.308058	4.04459e-32	downregulated	F13:TN	tumor_specific	SMC-Pre vs. TCGA-Post
REACTOME_GLYCOLYSIS	-0.329011	5.90844e-32	downregulated	F12:CCLE specific	ambiguous	SMC-Pre vs. TCGA-Post
BALLIF_DEVELOPMENTAL_DISABILITY_P16_P12_DELETION	-0.325269	6.844e-32	downregulated	F5:TCGA specific_1	ambiguous	SMC-Pre vs. TCGA-Post
SIGNAL_SEQUENCE_BINDING	-0.286417	6.03481e-17	downregulated	F11:TCGA specific_2	microenvironment	SMC-Pre vs. TCGA-Post
JOSEPH_RESPONSE_TO_SODIUM_BUTYRATE_UP	-0.25427	9.47821e-32	downregulated	F2:HER2+	ambiguous	SMC-Pre vs. TCGA-Post
DENDRITE	-0.259013	1.12519e-31	downregulated	F4:ER+_1	ambiguous	SMC-Pre vs. TCGA-Post
LEE_CALORIE_RESTRICTION_MUSCLE_UP	-0.284791	7.44916e-48	downregulated	F14:Normal_3	microenvironment	SMC-Pre vs. TCGA-Post
SUH_COEXPRESSED_WITH_ID1_AND_ID2_UP	-0.28457	2.48163e-30	downregulated	F5:TCGA specific_1	microenvironment	SMC-Pre vs. TCGA-Post
REACTOME_AKT_PHOSPHORYLATES_TARGETS_IN_THE_CYTOSOL	-0.34356	1.5293e-31	downregulated	F7:ER+_2	ambiguous	SMC-Pre vs. TCGA-Post
REACTOME_TRANS_GOLGI_NETWORK_VESICLE_BUDDING	-0.295833	1.56611e-31	downregulated	F1:Stroma	ambiguous	SMC-Pre vs. TCGA-Post
HESSON_TUMOR_SUPPRESSOR_CLUSTER_3P21_3	-0.505075	1.765e-31	downregulated	F7:ER+_2	tumor_specific	SMC-Pre vs. TCGA-Post
ABRAHAM_ALPC_VS_MULTIPLE_MYELOMA_DN	-0.269413	1.9466e-31	downregulated	F1:Stroma	ambiguous	SMC-Pre vs. TCGA-Post
REACTOME_ACTIVATED_NOTCH1_TRANSMITS_SIGNAL_TO_THE_NUCLEUS	-0.283192	1.0329e-46	downregulated	F3:Normal_1	microenvironment	SMC-Pre vs. TCGA-Post
DACOSTA_LOW_DOSE_UV_RESPONSE_VIA_ERCC3_XPCS_DN	-0.401245	2.16134e-31	downregulated	F5:TCGA specific_1	ambiguous	SMC-Pre vs. TCGA-Post
XU_CREBBP_TARGETS_DN	-0.282392	1.92698e-35	downregulated	F9:Tils	microenvironment	SMC-Pre vs. TCGA-Post
GU_PDEF_TARGETS_DN	-0.250322	2.48996e-31	downregulated	F1:Stroma	ambiguous	SMC-Pre vs. TCGA-Post
REACTOME_HORMONE_SENSITIVE_LIPASE_HSL_MEDIATED_TRIACYLGLYCEROL_HYDROLYSIS	-0.281892	8.29309e-21	downregulated	F14:Normal_3	microenvironment	SMC-Pre vs. TCGA-Post
LUND_SILENCED_BY_METHYLATION	-0.253475	3.44429e-31	downregulated	F1:Stroma	ambiguous	SMC-Pre vs. TCGA-Post
JOHANSSON_BRAIN_CANCER_EARLY_VS_LATE_DN	-0.279991	7.72874e-47	downregulated	F14:Normal_3	microenvironment	SMC-Pre vs. TCGA-Post
DAZARD_UV_RESPONSE_CLUSTER_G5	-0.410425	3.81084e-31	downregulated	F5:TCGA specific_1	cohort_specific	SMC-Pre vs. TCGA-Post
NUCLEAR_CHROMOSOME_PART	-0.27066	4.32008e-31	downregulated	F12:CCLE specific	tumor_specific	SMC-Pre vs. TCGA-Post
YAO_TEMPORAL_RESPONSE_TO_PROGESTERONE_CLUSTER_4	-0.279363	4.65503e-31	downregulated	F5:TCGA specific_1	tumor_specific	SMC-Pre vs. TCGA-Post
KIM_TIAL1_TARGETS	-0.255077	4.96247e-31	downregulated	F13:TN	tumor_specific	SMC-Pre vs. TCGA-Post
MEISSNER_BRAIN_ICP_WITH_H3K4ME3	-0.259779	5.19722e-31	downregulated	F5:TCGA specific_1	tumor_specific	SMC-Pre vs. TCGA-Post
REACTOME_GOLGI_ASSOCIATED_VESICLE_BIOGENESIS	-0.28498	6.19035e-31	downregulated	F1:Stroma	ambiguous	SMC-Pre vs. TCGA-Post
REACTOME_SIGNAL_TRANSDUCTION_BY_L1	-0.27963	5.19246e-34	downregulated	F1:Stroma	microenvironment	SMC-Pre vs. TCGA-Post
KEGG_ENDOMETRIAL_CANCER	-0.267857	7.11595e-31	downregulated	F1:Stroma	ambiguous	SMC-Pre vs. TCGA-Post
OUELLET_OVARIAN_CANCER_INVASIVE_VS_LMP_DN	-0.312438	7.24011e-31	downregulated	F7:ER+_2	ambiguous	SMC-Pre vs. TCGA-Post
HOFMANN_MYELODYSPLASTIC_SYNDROM_RISK_UP	-0.271652	7.27068e-31	downregulated	F2:HER2+	ambiguous	SMC-Pre vs. TCGA-Post
JACKSON_DNMT1_TARGETS_DN	-0.2951	7.52841e-31	downregulated	F1:Stroma	ambiguous	SMC-Pre vs. TCGA-Post
REACTOME_SIGNALING_BY_NOTCH1	-0.27895	1.64942e-50	downregulated	F3:Normal_1	microenvironment	SMC-Pre vs. TCGA-Post
CHIARADONNA_NEOPLASTIC_TRANSFORMATION_CDC25_DN	-0.278654	8.32648e-54	downregulated	F14:Normal_3	microenvironment	SMC-Pre vs. TCGA-Post
HOFMANN_MYELODYSPLASTIC_SYNDROM_LOW_RISK_DN	-0.293054	1.8934e-30	downregulated	F2:HER2+	ambiguous	SMC-Pre vs. TCGA-Post
PID_HIF2PATHWAY	-0.278074	4.09265e-37	downregulated	F1:Stroma	microenvironment	SMC-Pre vs. TCGA-Post
BIOPOLYMER_BIOSYNTHETIC_PROCESS	-0.272795	2.60844e-30	downregulated	F1:Stroma	ambiguous	SMC-Pre vs. TCGA-Post
REACTOME_COPI_MEDIATED_TRANSPORT	-0.43595	2.6547e-30	downregulated	F1:Stroma	ambiguous	SMC-Pre vs. TCGA-Post
MAGRANGEAS_MULTIPLE_MYELOMA_IGG_VS_IGA_UP	-0.277835	1.30425e-33	downregulated	F14:Normal_3	microenvironment	SMC-Pre vs. TCGA-Post
MOOTHA_GLYCOLYSIS	-0.293071	3.01927e-30	downregulated	F2:HER2+	ambiguous	SMC-Pre vs. TCGA-Post
YANAGISAWA_LUNG_CANCER_RECURRENCE	0.456256	3.08064e-30	upregulated	F5:TCGA specific_1	cohort_specific	SMC-Pre vs. TCGA-Post
GARGALOVIC_RESPONSE_TO_OXIDIZED_PHOSPHOLIPIDS_GREEN_DN	-0.250206	3.78953e-30	downregulated	F12:CCLE specific	ambiguous	SMC-Pre vs. TCGA-Post
BIOCARTA_ETS_PATHWAY	-0.277442	7.39007e-28	downregulated	F14:Normal_3	microenvironment	SMC-Pre vs. TCGA-Post
REACTOME_GAB1_SIGNALOSOME	-0.266743	4.07212e-30	downregulated	F1:Stroma	ambiguous	SMC-Pre vs. TCGA-Post
REACTOME_ABORTIVE_ELONGATION_OF_HIV1_TRANSCRIPT_IN_THE_ABSENCE_OF_TAT	-0.317679	4.64525e-30	downregulated	F12:CCLE specific	tumor_specific	SMC-Pre vs. TCGA-Post
KAUFFMANN_MELANOMA_RELAPSE_DN	-0.386283	4.93041e-30	downregulated	F3:Normal_1	ambiguous	SMC-Pre vs. TCGA-Post
angelova-NK56 dim	-0.319594	5.16755e-30	downregulated	F5:TCGA specific_1	cohort_specific	SMC-Pre vs. TCGA-Post
MOOTHA_FFA_OXYDATION	-0.298403	5.82403e-30	downregulated	F14:Normal_3	ambiguous	SMC-Pre vs. TCGA-Post
CELLULAR_MONOVALENT_INORGANIC_CATION_HOMEOSTASIS	-0.296522	6.05602e-30	downregulated	F7:ER+_2	tumor_specific	SMC-Pre vs. TCGA-Post
PID_AR_NONGENOMIC_PATHWAY	-0.277403	8.61724e-37	downregulated	F14:Normal_3	microenvironment	SMC-Pre vs. TCGA-Post
CASPASE_REGULATOR_ACTIVITY	0.33017	8.57948e-30	upregulated	F9:Tils	microenvironment	SMC-Pre vs. TCGA-Post
PID_P38_MK2_PATHWAY	-0.286268	1.1954e-29	downregulated	F1:Stroma	ambiguous	SMC-Pre vs. TCGA-Post
CELL_SOMA	-0.28797	1.24864e-29	downregulated	F4:ER+_1	ambiguous	SMC-Pre vs. TCGA-Post
HALLMARK_NOTCH_SIGNALING	-0.277313	2.58789e-39	downregulated	F3:Normal_1	microenvironment	SMC-Pre vs. TCGA-Post
REACTOME_SIGNALING_BY_ROBO_RECEPTOR	-0.277214	2.50823e-28	downregulated	F1:Stroma	microenvironment	SMC-Pre vs. TCGA-Post
BIOCARTA_FMLP_PATHWAY	-0.276527	2.73437e-34	downregulated	F9:Tils	microenvironment	SMC-Pre vs. TCGA-Post
REACTOME_LYSOSOME_VESICLE_BIOGENESIS	-0.303371	1.4545e-29	downregulated	F1:Stroma	ambiguous	SMC-Pre vs. TCGA-Post
ESTABLISHMENT_AND_OR_MAINTENANCE_OF_CHROMATIN_ARCHITECTURE	-0.280398	1.8515e-29	downregulated	F12:CCLE specific	ambiguous	SMC-Pre vs. TCGA-Post
LOPEZ_MESOTHELIOMA_SURVIVAL_WORST_VS_BEST_UP	-0.312192	1.95259e-29	downregulated	F1:Stroma	ambiguous	SMC-Pre vs. TCGA-Post
REACTOME_NUCLEOTIDE_LIKE_PURINERGIC_RECEPTORS	0.333496	2.55253e-29	upregulated	F9:Tils	microenvironment	SMC-Pre vs. TCGA-Post
NF_KAPPAB_BINDING	-0.333952	3.11116e-29	downregulated	F13:TN	ambiguous	SMC-Pre vs. TCGA-Post
NIKOLSKY_BREAST_CANCER_10Q22_AMPLICON	-0.384603	3.90983e-29	downregulated	F7:ER+_2	ambiguous	SMC-Pre vs. TCGA-Post
BIOCARTA_CERAMIDE_PATHWAY	-0.275025	4.37132e-29	downregulated	F1:Stroma	ambiguous	SMC-Pre vs. TCGA-Post
RAMPON_ENRICHED_LEARNING_ENVIRONMENT_EARLY_DN	-0.261438	4.6017e-29	downregulated	F12:CCLE specific	ambiguous	SMC-Pre vs. TCGA-Post
BARRIER_CANCER_RELAPSE_TUMOR_SAMPLE_DN	-0.276276	2.37118e-24	downregulated	F3:Normal_1	microenvironment	SMC-Pre vs. TCGA-Post
TRANS_GOLGI_NETWORK	-0.29971	4.91702e-29	downregulated	F11:TCGA specific_2	ambiguous	SMC-Pre vs. TCGA-Post
ERB2_UP.V1_DN	0.282526	5.48803e-29	upregulated	F11:TCGA specific_2	ambiguous	SMC-Pre vs. TCGA-Post
LYSOSOME_ORGANIZATION_AND_BIOGENESIS	-0.300691	6.80136e-29	downregulated	F1:Stroma	ambiguous	SMC-Pre vs. TCGA-Post
WU_HBX_TARGETS_3_DN	-0.297577	6.93289e-29	downregulated	F5:TCGA specific_1	ambiguous	SMC-Pre vs. TCGA-Post
KUUSELO_PANCREATIC_CANCER_19Q13_AMPLIFICATION	-0.318534	7.60897e-29	downregulated	F5:TCGA specific_1	cohort_specific	SMC-Pre vs. TCGA-Post
CELLULAR_RESPONSE_TO_STIMULUS	-0.267069	7.88746e-29	downregulated	F4:ER+_1	ambiguous	SMC-Pre vs. TCGA-Post
MITOCHONDRIAL_OUTER_MEMBRANE	-0.296521	7.90579e-29	downregulated	F4:ER+_1	ambiguous	SMC-Pre vs. TCGA-Post
REACTOME_APOBEC3G_MEDIATED_RESISTANCE_TO_HIV1_INFECTION	-0.41753	7.90579e-29	downregulated	F13:TN	ambiguous	SMC-Pre vs. TCGA-Post
HORMONE_RECEPTOR_BINDING	-0.255606	9.25001e-29	downregulated	F4:ER+_1	ambiguous	SMC-Pre vs. TCGA-Post
VERRECCHIA_RESPONSE_TO_TGFB1_C1	-0.27625	8.62964e-23	downregulated	F1:Stroma	microenvironment	SMC-Pre vs. TCGA-Post
LI_AMPLIFIED_IN_LUNG_CANCER	-0.252337	1.02794e-28	downregulated	F5:TCGA specific_1	ambiguous	SMC-Pre vs. TCGA-Post
PELLICCIOTTA_HDAC_IN_ANTIGEN_PRESENTATION_UP	-0.288689	1.1974e-28	downregulated	F1:Stroma	ambiguous	SMC-Pre vs. TCGA-Post
SHARMA_PILOCYTIC_ASTROCYTOMA_LOCATION_UP	0.296615	1.62303e-28	upregulated	F1:Stroma	microenvironment	SMC-Pre vs. TCGA-Post
VESICLE_COAT	-0.304192	1.68313e-28	downregulated	F1:Stroma	ambiguous	SMC-Pre vs. TCGA-Post
MUNSHI_MULTIPLE_MYELOMA_DN	-0.282771	1.86631e-28	downregulated	F4:ER+_1	ambiguous	SMC-Pre vs. TCGA-Post
MIKKELSEN_PARTIALLY_REPROGRAMMED_TO_PLURIPOTENCY	-0.276119	1.42211e-26	downregulated	F1:Stroma	microenvironment	SMC-Pre vs. TCGA-Post
REACTOME_RECYCLING_PATHWAY_OF_L1	-0.272845	1.30463e-31	downregulated	F1:Stroma	microenvironment	SMC-Pre vs. TCGA-Post
WHITFIELD_CELL_CYCLE_S	0.273058	2.35113e-28	upregulated	F12:CCLE specific	ambiguous	SMC-Pre vs. TCGA-Post
XU_HGF_SIGNALING_NOT_VIA_AKT1_6HR	-0.272493	5.79531e-35	downregulated	F14:Normal_3	microenvironment	SMC-Pre vs. TCGA-Post
NUCLEAR_HORMONE_RECEPTOR_BINDING	-0.256293	3.16178e-28	downregulated	F1:Stroma	ambiguous	SMC-Pre vs. TCGA-Post
YAO_TEMPORAL_RESPONSE_TO_PROGESTERONE_CLUSTER_17	-0.26462	3.29615e-28	downregulated	F4:ER+_1	ambiguous	SMC-Pre vs. TCGA-Post
BANDRES_RESPONSE_TO_CARMUSTIN_WITHOUT_MGMT_24HR_DN	-0.32708	7.05028e-28	downregulated	F7:ER+_2	ambiguous	SMC-Pre vs. TCGA-Post
KEGG_CIRCADIAN_RHYTHM_MAMMAL	-0.272379	4.00397e-17	downregulated	F3:Normal_1	microenvironment	SMC-Pre vs. TCGA-Post
KASLER_HDAC7_TARGETS_1_UP	-0.271897	1.30978e-53	downregulated	F9:Tils	microenvironment	SMC-Pre vs. TCGA-Post
NOTCH_SIGNALING_PATHWAY	-0.345244	7.75212e-28	downregulated	F1:Stroma	ambiguous	SMC-Pre vs. TCGA-Post
REACTOME_SHC_MEDIATED_SIGNALLING	-0.290906	8.37903e-28	downregulated	F4:ER+_1	ambiguous	SMC-Pre vs. TCGA-Post
REGULATION_OF_ANGIOGENESIS	-0.270321	2.88733e-34	downregulated	F14:Normal_3	microenvironment	SMC-Pre vs. TCGA-Post
GALI_TP53_TARGETS_APOPTOTIC_UP	0.43036	9.22775e-28	upregulated	F9:Tils	microenvironment	SMC-Pre vs. TCGA-Post
LOPEZ_MESOTHELIOMA_SURVIVAL_OVERALL_DN	-0.289815	1.19639e-27	downregulated	F1:Stroma	ambiguous	SMC-Pre vs. TCGA-Post
HO_LIVER_CANCER_VASCULAR_INVASION	-0.291575	1.66281e-27	downregulated	F7:ER+_2	ambiguous	SMC-Pre vs. TCGA-Post
PID_RXR_VDR_PATHWAY	-0.269801	5.26029e-36	downregulated	F14:Normal_3	microenvironment	SMC-Pre vs. TCGA-Post
REACTOME_PRE_NOTCH_EXPRESSION_AND_PROCESSING	-0.257649	2.11923e-27	downregulated	F1:Stroma	ambiguous	SMC-Pre vs. TCGA-Post
KEGG_SYSTEMIC_LUPUS_ERYTHEMATOSUS	0.285516	2.32228e-27	upregulated	F9:Tils	microenvironment	SMC-Pre vs. TCGA-Post
PRAMOONJAGO_SOX4_TARGETS_DN	-0.251749	3.58648e-27	downregulated	F13:TN	ambiguous	SMC-Pre vs. TCGA-Post
REACTOME_MRNA_SPLICING	-0.300001	7.39905e-27	downregulated	F12:CCLE specific	ambiguous	SMC-Pre vs. TCGA-Post
VACUOLE_ORGANIZATION_AND_BIOGENESIS	-0.276351	7.44377e-27	downregulated	F7:ER+_2	ambiguous	SMC-Pre vs. TCGA-Post
REACTOME_SEMA4D_IN_SEMAPHORIN_SIGNALING	-0.261017	9.58981e-27	downregulated	F1:Stroma	ambiguous	SMC-Pre vs. TCGA-Post
SMID_BREAST_CANCER_NORMAL_LIKE_DN	-0.393666	9.75021e-27	downregulated	F4:ER+_1	ambiguous	SMC-Pre vs. TCGA-Post
NOUSHMEHR_GBM_GERMLINE_MUTATED	-0.342903	1.02355e-26	downregulated	F2:HER2+	ambiguous	SMC-Pre vs. TCGA-Post
ZHANG_ADIPOGENESIS_BY_BMP7	-0.269735	7.38905e-28	downregulated	F14:Normal_3	microenvironment	SMC-Pre vs. TCGA-Post
REACTOME_MICRORNA_MIRNA_BIOGENESIS	-0.306059	1.36543e-26	downregulated	F12:CCLE specific	tumor_specific	SMC-Pre vs. TCGA-Post
REGULATION_OF_CELL_SHAPE	-0.269693	2.98291e-20	downregulated	F14:Normal_3	microenvironment	SMC-Pre vs. TCGA-Post
GRADE_METASTASIS_DN	-0.301646	1.67301e-26	downregulated	F13:TN	ambiguous	SMC-Pre vs. TCGA-Post
PENG_GLUTAMINE_DEPRIVATION_DN	-0.259881	1.67697e-26	downregulated	F12:CCLE specific	ambiguous	SMC-Pre vs. TCGA-Post
REACTOME_CHYLOMICRON_MEDIATED_LIPID_TRANSPORT	-0.278848	1.81776e-26	downregulated	F5:TCGA specific_1	ambiguous	SMC-Pre vs. TCGA-Post
GRAHAM_CML_QUIESCENT_VS_CML_DIVIDING_DN	0.36037	1.82594e-26	upregulated	F9:Tils	ambiguous	SMC-Pre vs. TCGA-Post
RNA_ELONGATION	-0.293533	1.9152e-26	downregulated	F5:TCGA specific_1	tumor_specific	SMC-Pre vs. TCGA-Post
BILBAN_B_CLL_LPL_DN	0.279091	1.96357e-26	upregulated	F8:Normal_2	microenvironment	SMC-Pre vs. TCGA-Post
PID_IGF1_PATHWAY	-0.265974	2.1077e-26	downregulated	F1:Stroma	ambiguous	SMC-Pre vs. TCGA-Post
MITOCHONDRIAL_ENVELOPE	-0.268281	2.44729e-26	downregulated	F4:ER+_1	tumor_specific	SMC-Pre vs. TCGA-Post
HEME_BIOSYNTHETIC_PROCESS	-0.31099	2.44729e-26	downregulated	F12:CCLE specific	ambiguous	SMC-Pre vs. TCGA-Post
BIOCARTA_ETC_PATHWAY	-0.344872	2.6741e-26	downregulated	F12:CCLE specific	ambiguous	SMC-Pre vs. TCGA-Post
DASU_IL6_SIGNALING_SCAR_UP	-0.269098	8.50666e-28	downregulated	F1:Stroma	microenvironment	SMC-Pre vs. TCGA-Post
KAPOSI_LIVER_CANCER_MET_DN	-0.268791	1.07042e-13	downregulated	F14:Normal_3	microenvironment	SMC-Pre vs. TCGA-Post
IIZUKA_LIVER_CANCER_PROGRESSION_L0_L1_UP	-0.268691	5.21107e-34	downregulated	F3:Normal_1	microenvironment	SMC-Pre vs. TCGA-Post
OXFORD_RALB_TARGETS_DN	-0.301173	3.88822e-26	downregulated	F13:TN	ambiguous	SMC-Pre vs. TCGA-Post
FONTAINE_FOLLICULAR_THYROID_ADENOMA_UP	-0.267778	1.814e-65	downregulated	F3:Normal_1	microenvironment	SMC-Pre vs. TCGA-Post
GHANDHI_DIRECT_IRRADIATION_DN	-0.267711	2.45155e-38	downregulated	F3:Normal_1	microenvironment	SMC-Pre vs. TCGA-Post
REGULATION_OF_CELLULAR_PH	-0.288775	7.06935e-26	downregulated	F7:ER+_2	tumor_specific	SMC-Pre vs. TCGA-Post
SCHLOSSER_MYC_TARGETS_AND_SERUM_RESPONSE_UP	-0.280789	8.52027e-26	downregulated	F12:CCLE specific	tumor_specific	SMC-Pre vs. TCGA-Post
SIG_IL4RECEPTOR_IN_B_LYPHOCYTES	-0.265566	2.85964e-26	downregulated	F14:Normal_3	microenvironment	SMC-Pre vs. TCGA-Post
LEE_CALORIE_RESTRICTION_NEOCORTEX_DN	-0.265411	4.63782e-58	downregulated	F1:Stroma	microenvironment	SMC-Pre vs. TCGA-Post
SCHRAMM_INHBA_TARGETS_UP	-0.300431	1.14802e-25	downregulated	F1:Stroma	ambiguous	SMC-Pre vs. TCGA-Post
BARRIER_CANCER_RELAPSE_NORMAL_SAMPLE_UP	0.259708	1.20423e-25	upregulated	F9:Tils	microenvironment	SMC-Pre vs. TCGA-Post
PID_VEGF_VEGFR_PATHWAY	-0.265383	2.11945e-11	downregulated	F14:Normal_3	microenvironment	SMC-Pre vs. TCGA-Post
NEGATIVE_REGULATION_OF_ANGIOGENESIS	-0.264499	1.1679e-21	downregulated	F14:Normal_3	microenvironment	SMC-Pre vs. TCGA-Post
PID_PI3KCI_AKT_PATHWAY	-0.294556	1.31651e-25	downregulated	F1:Stroma	ambiguous	SMC-Pre vs. TCGA-Post
PID_SMAD2_3PATHWAY	-0.378805	1.46626e-25	downregulated	F1:Stroma	ambiguous	SMC-Pre vs. TCGA-Post
BIOCARTA_BARRESTIN_PATHWAY	-0.314535	2.20639e-25	downregulated	F1:Stroma	ambiguous	SMC-Pre vs. TCGA-Post
S_PHASE_OF_MITOTIC_CELL_CYCLE	-0.290325	2.35742e-25	downregulated	F12:CCLE specific	tumor_specific	SMC-Pre vs. TCGA-Post
HEDVAT_ELF4_TARGETS_UP	0.276975	2.37332e-25	upregulated	F3:Normal_1	microenvironment	SMC-Pre vs. TCGA-Post
AMINO_ACID_DERIVATIVE_BIOSYNTHETIC_PROCESS	-0.270341	2.62721e-25	downregulated	F3:Normal_1	ambiguous	SMC-Pre vs. TCGA-Post
SCHEIDEREIT_IKK_TARGETS	-0.29401	2.7728e-25	downregulated	F7:ER+_2	ambiguous	SMC-Pre vs. TCGA-Post
PID_ALK1_PATHWAY	-0.263917	2.64717e-20	downregulated	F1:Stroma	microenvironment	SMC-Pre vs. TCGA-Post
MOOTHA_TCA	-0.328648	3.19658e-25	downregulated	F12:CCLE specific	tumor_specific	SMC-Pre vs. TCGA-Post
ER_NUCLEAR_SIGNALING_PATHWAY	-0.308667	3.21101e-25	downregulated	F1:Stroma	ambiguous	SMC-Pre vs. TCGA-Post
BIOCARTA_CCR3_PATHWAY	-0.250913	3.87265e-25	downregulated	F1:Stroma	ambiguous	SMC-Pre vs. TCGA-Post
bindea-Th2	0.290811	4.1567e-25	upregulated	F9:Tils	microenvironment	SMC-Pre vs. TCGA-Post
REACTOME_RNA_POL_III_TRANSCRIPTION_INITIATION_FROM_TYPE_2_PROMOTER	-0.258353	4.45676e-25	downregulated	F12:CCLE specific	ambiguous	SMC-Pre vs. TCGA-Post
COATED_VESICLE_MEMBRANE	-0.268591	5.65124e-25	downregulated	F1:Stroma	ambiguous	SMC-Pre vs. TCGA-Post
MACLACHLAN_BRCA1_TARGETS_DN	-0.276243	5.97815e-25	downregulated	F5:TCGA specific_1	ambiguous	SMC-Pre vs. TCGA-Post
BIOCARTA_ECM_PATHWAY	-0.263533	4.79929e-18	downregulated	F14:Normal_3	microenvironment	SMC-Pre vs. TCGA-Post
CLASPER_LYMPHATIC_VESSELS_DURING_METASTASIS_UP	-0.263471	3.97016e-17	downregulated	F3:Normal_1	microenvironment	SMC-Pre vs. TCGA-Post
INGRAM_SHH_TARGETS	-0.263287	8.89005e-15	downregulated	F14:Normal_3	microenvironment	SMC-Pre vs. TCGA-Post
CHESLER_BRAIN_QTL_TRANS	-0.352616	9.1383e-25	downregulated	F1:Stroma	ambiguous	SMC-Pre vs. TCGA-Post
WANG_ADIPOGENIC_GENES_REPRESSED_BY_SIRT1	-0.25833	9.76718e-25	downregulated	F13:TN	tumor_specific	SMC-Pre vs. TCGA-Post
SEMENZA_HIF1_TARGETS	-0.274226	1.08047e-24	downregulated	F14:Normal_3	ambiguous	SMC-Pre vs. TCGA-Post
OKAMOTO_LIVER_CANCER_MULTICENTRIC_OCCURRENCE_DN	-0.262544	5.05935e-14	downregulated	F9:Tils	microenvironment	SMC-Pre vs. TCGA-Post
XU_HGF_TARGETS_REPRESSED_BY_AKT1_UP	0.315345	1.15348e-24	upregulated	F14:Normal_3	ambiguous	SMC-Pre vs. TCGA-Post
BIOCARTA_GLYCOLYSIS_PATHWAY	-0.41353	1.81686e-24	downregulated	F12:CCLE specific	ambiguous	SMC-Pre vs. TCGA-Post
CHEN_HOXA5_TARGETS_9HR_UP	0.285828	1.92493e-24	upregulated	F8:Normal_2	microenvironment	SMC-Pre vs. TCGA-Post
ATP_DEPENDENT_RNA_HELICASE_ACTIVITY	-0.349242	2.13264e-24	downregulated	F12:CCLE specific	cohort_specific	SMC-Pre vs. TCGA-Post
BIOCARTA_RAS_PATHWAY	-0.275518	2.19113e-24	downregulated	F1:Stroma	ambiguous	SMC-Pre vs. TCGA-Post
NING_CHRONIC_OBSTRUCTIVE_PULMONARY_DISEASE_UP	-0.262217	4.26308e-61	downregulated	F5:TCGA specific_1	microenvironment	SMC-Pre vs. TCGA-Post
CELLULAR_RESPONSE_TO_EXTRACELLULAR_STIMULUS	-0.257252	2.93436e-24	downregulated	F4:ER+_1	ambiguous	SMC-Pre vs. TCGA-Post
KEGG_RENAL_CELL_CARCINOMA	-0.26178	3.71479e-31	downregulated	F1:Stroma	microenvironment	SMC-Pre vs. TCGA-Post
KEGG_AMINOACYL_TRNA_BIOSYNTHESIS	-0.305104	4.62129e-24	downregulated	F12:CCLE specific	ambiguous	SMC-Pre vs. TCGA-Post
MITOCHONDRIAL_MEMBRANE_ORGANIZATION_AND_BIOGENESIS	-0.269886	5.13186e-24	downregulated	F4:ER+_1	tumor_specific	SMC-Pre vs. TCGA-Post
VERRECCHIA_RESPONSE_TO_TGFB1_C6	-0.395835	5.33951e-24	downregulated	F1:Stroma	ambiguous	SMC-Pre vs. TCGA-Post
SEKI_INFLAMMATORY_RESPONSE_LPS_DN	-0.261541	4.17239e-24	downregulated	F3:Normal_1	microenvironment	SMC-Pre vs. TCGA-Post
BOYAULT_LIVER_CANCER_SUBCLASS_G6_DN	-0.25346	8.46098e-24	downregulated	F1:Stroma	ambiguous	SMC-Pre vs. TCGA-Post
SPLICEOSOME	-0.276609	9.36317e-24	downregulated	F12:CCLE specific	ambiguous	SMC-Pre vs. TCGA-Post
KEGG_GLYOXYLATE_AND_DICARBOXYLATE_METABOLISM	-0.260685	1.114e-23	downregulated	F12:CCLE specific	ambiguous	SMC-Pre vs. TCGA-Post
NGO_MALIGNANT_GLIOMA_1P_LOH	-0.318162	1.11527e-23	downregulated	F1:Stroma	ambiguous	SMC-Pre vs. TCGA-Post
REACTOME_HYALURONAN_UPTAKE_AND_DEGRADATION	-0.286646	1.28318e-23	downregulated	F3:Normal_1	ambiguous	SMC-Pre vs. TCGA-Post
FUNG_IL2_SIGNALING_2	0.302209	1.74664e-23	upregulated	F9:Tils	microenvironment	SMC-Pre vs. TCGA-Post
REACTOME_RNA_POL_III_CHAIN_ELONGATION	-0.259764	1.81909e-23	downregulated	F12:CCLE specific	ambiguous	SMC-Pre vs. TCGA-Post
CARBOHYDRATE_KINASE_ACTIVITY	-0.253863	1.81909e-23	downregulated	F12:CCLE specific	tumor_specific	SMC-Pre vs. TCGA-Post
PENG_LEUCINE_DEPRIVATION_DN	-0.271739	1.85462e-23	downregulated	F12:CCLE specific	ambiguous	SMC-Pre vs. TCGA-Post
RNA_POLYMERASE_ACTIVITY	-0.281329	2.35032e-23	downregulated	F12:CCLE specific	tumor_specific	SMC-Pre vs. TCGA-Post
SOUCEK_MYC_TARGETS	0.362218	2.77486e-23	upregulated	F9:Tils	ambiguous	SMC-Pre vs. TCGA-Post
REACTOME_N_GLYCAN_TRIMMING_IN_THE_ER_AND_CALNEXIN_CALRETICULIN_CYCLE	-0.366325	3.09515e-23	downregulated	F1:Stroma	ambiguous	SMC-Pre vs. TCGA-Post
BIOCARTA_HER2_PATHWAY	-0.250499	3.12027e-23	downregulated	F1:Stroma	ambiguous	SMC-Pre vs. TCGA-Post
IIZUKA_LIVER_CANCER_PROGRESSION_G2_G3_DN	-0.306653	3.30712e-23	downregulated	F9:Tils	ambiguous	SMC-Pre vs. TCGA-Post
SCIBETTA_KDM5B_TARGETS_UP	-0.252381	3.54845e-23	downregulated	F7:ER+_2	ambiguous	SMC-Pre vs. TCGA-Post
TRANSLATION_INITIATION_FACTOR_ACTIVITY	-0.316862	5.0249e-23	downregulated	F12:CCLE specific	ambiguous	SMC-Pre vs. TCGA-Post
KEGG_CITRATE_CYCLE_TCA_CYCLE	-0.29719	5.17346e-23	downregulated	F12:CCLE specific	ambiguous	SMC-Pre vs. TCGA-Post
REACTOME_MITOCHONDRIAL_TRNA_AMINOACYLATION	-0.302052	6.71952e-23	downregulated	F12:CCLE specific	ambiguous	SMC-Pre vs. TCGA-Post
CHIN_BREAST_CANCER_COPY_NUMBER_DN	-0.26609	7.07976e-23	downregulated	F1:Stroma	ambiguous	SMC-Pre vs. TCGA-Post
JIANG_CORE_DUPLICON_GENES	0.289245	8.4794e-23	upregulated	F8:Normal_2	ambiguous	SMC-Pre vs. TCGA-Post
NIKOLSKY_BREAST_CANCER_21Q22_AMPLICON	-0.261286	8.47369e-14	downregulated	F14:Normal_3	microenvironment	SMC-Pre vs. TCGA-Post
REACTOME_NUCLEAR_EVENTS_KINASE_AND_TRANSCRIPTION_FACTOR_ACTIVATION	-0.281017	9.83749e-23	downregulated	F3:Normal_1	ambiguous	SMC-Pre vs. TCGA-Post
BAFNA_MUC4_TARGETS_DN	-0.339491	1.35444e-22	downregulated	F9:Tils	ambiguous	SMC-Pre vs. TCGA-Post
MATZUK_FERTILIZATION	-0.298143	1.40154e-22	downregulated	F2:HER2+	tumor_specific	SMC-Pre vs. TCGA-Post
PIGF_UP.V1_UP	0.28296	1.60509e-22	upregulated	F1:Stroma	microenvironment	SMC-Pre vs. TCGA-Post
REACTOME_MEIOTIC_RECOMBINATION	0.270289	1.67119e-22	upregulated	F4:ER+_1	tumor_specific	SMC-Pre vs. TCGA-Post
TSUDA_ALVEOLAR_SOFT_PART_SARCOMA	-0.261134	3.45141e-26	downregulated	F14:Normal_3	microenvironment	SMC-Pre vs. TCGA-Post
NEBEN_AML_WITH_FLT3_OR_NRAS_UP	-0.282611	2.03255e-22	downregulated	F7:ER+_2	ambiguous	SMC-Pre vs. TCGA-Post
GLUTATHIONE_TRANSFERASE_ACTIVITY	-0.260966	2.0238e-16	downregulated	F14:Normal_3	microenvironment	SMC-Pre vs. TCGA-Post
HEME_METABOLIC_PROCESS	-0.265601	2.85339e-22	downregulated	F7:ER+_2	ambiguous	SMC-Pre vs. TCGA-Post
CHIANG_LIVER_CANCER_SUBCLASS_INTERFERON_UP	0.317315	3.84787e-22	upregulated	F9:Tils	microenvironment	SMC-Pre vs. TCGA-Post
BIOCARTA_CYTOKINE_PATHWAY	0.269074	4.1892e-22	upregulated	F9:Tils	microenvironment	SMC-Pre vs. TCGA-Post
VERRECCHIA_RESPONSE_TO_TGFB1_C4	-0.260953	3.87695e-14	downregulated	F1:Stroma	microenvironment	SMC-Pre vs. TCGA-Post
REACTOME_REGULATION_OF_MRNA_STABILITY_BY_PROTEINS_THAT_BIND_AU_RICH_ELEMENTS	-0.260279	5.64737e-22	downregulated	F2:HER2+	ambiguous	SMC-Pre vs. TCGA-Post
LIU_LIVER_CANCER	-0.260813	3.2047e-48	downregulated	F3:Normal_1	microenvironment	SMC-Pre vs. TCGA-Post
REACTOME_SHC1_EVENTS_IN_EGFR_SIGNALING	-0.263172	6.65919e-22	downregulated	F12:CCLE specific	ambiguous	SMC-Pre vs. TCGA-Post
POSITIVE_REGULATION_OF_CYTOKINE_SECRETION	0.298319	7.17755e-22	upregulated	F9:Tils	microenvironment	SMC-Pre vs. TCGA-Post
NUCLEAR_SPECK	-0.25408	8.01145e-22	downregulated	F7:ER+_2	ambiguous	SMC-Pre vs. TCGA-Post
SA_G1_AND_S_PHASES	-0.287895	9.57709e-22	downregulated	F4:ER+_1	ambiguous	SMC-Pre vs. TCGA-Post
LEE_LIVER_CANCER_HEPATOBLAST	-0.260304	9.71651e-18	downregulated	F3:Normal_1	microenvironment	SMC-Pre vs. TCGA-Post
MARSHALL_VIRAL_INFECTION_RESPONSE_UP	0.282059	1.02965e-21	upregulated	F9:Tils	ambiguous	SMC-Pre vs. TCGA-Post
KOHOUTEK_CCNT1_TARGETS	-0.259704	6.02606e-35	downregulated	F5:TCGA specific_1	microenvironment	SMC-Pre vs. TCGA-Post
BUDHU_LIVER_CANCER_METASTASIS_DN	0.317699	1.19298e-21	upregulated	F9:Tils	ambiguous	SMC-Pre vs. TCGA-Post
SENGUPTA_NASOPHARYNGEAL_CARCINOMA_UP	0.270532	2.28708e-21	upregulated	F9:Tils	ambiguous	SMC-Pre vs. TCGA-Post
REACTOME_DEPOSITION_OF_NEW_CENPA_CONTAINING_NUCLEOSOMES_AT_THE_CENTROMERE	0.285679	2.44526e-21	upregulated	F2:HER2+	ambiguous	SMC-Pre vs. TCGA-Post
LI_DCP2_BOUND_MRNA	-0.279379	2.9723e-21	downregulated	F5:TCGA specific_1	cohort_specific	SMC-Pre vs. TCGA-Post
BIOCARTA_MTA3_PATHWAY	-0.25032	3.68615e-21	downregulated	F5:TCGA specific_1	cohort_specific	SMC-Pre vs. TCGA-Post
PID_BETA_CATENIN_DEG_PATHWAY	-0.287264	4.4258e-21	downregulated	F12:CCLE specific	ambiguous	SMC-Pre vs. TCGA-Post
NIKOLSKY_BREAST_CANCER_19Q13.1_AMPLICON	0.404455	6.33586e-21	upregulated	F8:Normal_2	ambiguous	SMC-Pre vs. TCGA-Post
REACTOME_CALNEXIN_CALRETICULIN_CYCLE	-0.354624	6.63599e-21	downregulated	F1:Stroma	ambiguous	SMC-Pre vs. TCGA-Post
RESPONSE_TO_IONIZING_RADIATION	0.277543	6.64557e-21	upregulated	F1:Stroma	microenvironment	SMC-Pre vs. TCGA-Post
PID_NFKAPPAB_ATYPICAL_PATHWAY	-0.258768	2.07109e-19	downregulated	F9:Tils	microenvironment	SMC-Pre vs. TCGA-Post
STARK_HYPPOCAMPUS_22Q11_DELETION_DN	-0.375807	1.13046e-20	downregulated	F5:TCGA specific_1	cohort_specific	SMC-Pre vs. TCGA-Post
XU_HGF_TARGETS_INDUCED_BY_AKT1_48HR_DN	0.292734	1.24181e-20	upregulated	F12:CCLE specific	ambiguous	SMC-Pre vs. TCGA-Post
REACTOME_ENDOSOMAL_VACUOLAR_PATHWAY	0.4555	1.44622e-20	upregulated	F9:Tils	microenvironment	SMC-Pre vs. TCGA-Post
GARGALOVIC_RESPONSE_TO_OXIDIZED_PHOSPHOLIPIDS_GREEN_UP	0.254661	1.45506e-20	upregulated	F3:Normal_1	microenvironment	SMC-Pre vs. TCGA-Post
GOLGI_ASSOCIATED_VESICLE	-0.270746	1.48232e-20	downregulated	F1:Stroma	ambiguous	SMC-Pre vs. TCGA-Post
POSITIVE_REGULATION_OF_CYTOKINE_BIOSYNTHETIC_PROCESS	0.28132	1.52288e-20	upregulated	F9:Tils	microenvironment	SMC-Pre vs. TCGA-Post
BIOCARTA_KREB_PATHWAY	-0.376787	1.5327e-20	downregulated	F2:HER2+	ambiguous	SMC-Pre vs. TCGA-Post
PID_S1P_S1P4_PATHWAY	-0.278239	1.91068e-20	downregulated	F1:Stroma	ambiguous	SMC-Pre vs. TCGA-Post
REACTOME_NEPHRIN_INTERACTIONS	-0.263185	2.09189e-20	downregulated	F3:Normal_1	ambiguous	SMC-Pre vs. TCGA-Post
REACTOME_CITRIC_ACID_CYCLE_TCA_CYCLE	-0.309575	2.17552e-20	downregulated	F12:CCLE specific	ambiguous	SMC-Pre vs. TCGA-Post
SEIKE_LUNG_CANCER_POOR_SURVIVAL	0.303763	2.21663e-20	upregulated	F9:Tils	ambiguous	SMC-Pre vs. TCGA-Post
RAMPON_ENRICHED_LEARNING_ENVIRONMENT_EARLY_UP	-0.268799	2.25555e-20	downregulated	F1:Stroma	ambiguous	SMC-Pre vs. TCGA-Post
REACTOME_ACTIVATION_OF_RAC	-0.258652	4.98132e-17	downregulated	F1:Stroma	microenvironment	SMC-Pre vs. TCGA-Post
MAHADEVAN_RESPONSE_TO_MP470_UP	0.333112	2.7881e-20	upregulated	F9:Tils	ambiguous	SMC-Pre vs. TCGA-Post
GAUSSMANN_MLL_AF4_FUSION_TARGETS_D_DN	-0.257959	2.86175e-20	downregulated	F1:Stroma	ambiguous	SMC-Pre vs. TCGA-Post
REACTOME_CHEMOKINE_RECEPTORS_BIND_CHEMOKINES	0.311636	2.93846e-20	upregulated	F9:Tils	microenvironment	SMC-Pre vs. TCGA-Post
SAKAI_TUMOR_INFILTRATING_MONOCYTES_UP	-0.258461	7.9863e-25	downregulated	F14:Normal_3	microenvironment	SMC-Pre vs. TCGA-Post
TRANSLATION_FACTOR_ACTIVITY_NUCLEIC_ACID_BINDING	-0.261936	3.94773e-20	downregulated	F11:TCGA specific_2	ambiguous	SMC-Pre vs. TCGA-Post
RNA_DEPENDENT_ATPASE_ACTIVITY	-0.304635	4.30453e-20	downregulated	F12:CCLE specific	cohort_specific	SMC-Pre vs. TCGA-Post
CHEMOKINE_RECEPTOR_BINDING	0.295173	4.77754e-20	upregulated	F9:Tils	microenvironment	SMC-Pre vs. TCGA-Post
HOLLEMAN_DAUNORUBICIN_B_ALL_DN	-0.274668	4.87533e-20	downregulated	F11:TCGA specific_2	ambiguous	SMC-Pre vs. TCGA-Post
WU_HBX_TARGETS_1_DN	-0.258308	4.70698e-22	downregulated	F1:Stroma	microenvironment	SMC-Pre vs. TCGA-Post
PID_CIRCADIAN_PATHWAY	-0.253144	8.45386e-20	downregulated	F8:Normal_2	ambiguous	SMC-Pre vs. TCGA-Post
NUCLEAR_REPLICATION_FORK	-0.321692	9.14449e-20	downregulated	F12:CCLE specific	ambiguous	SMC-Pre vs. TCGA-Post
NIKOLSKY_BREAST_CANCER_14Q22_AMPLICON	0.338175	1.0163e-19	upregulated	F1:Stroma	microenvironment	SMC-Pre vs. TCGA-Post
MYLLYKANGAS_AMPLIFICATION_HOT_SPOT_17	-0.279381	1.05859e-19	downregulated	F1:Stroma	ambiguous	SMC-Pre vs. TCGA-Post
ATP_DEPENDENT_HELICASE_ACTIVITY	-0.29389	1.10392e-19	downregulated	F12:CCLE specific	ambiguous	SMC-Pre vs. TCGA-Post
REACTOME_AMYLOIDS	0.25966	1.14101e-19	upregulated	F6:SMC specific	ambiguous	SMC-Pre vs. TCGA-Post
SA_FAS_SIGNALING	0.301518	1.17523e-19	upregulated	F9:Tils	microenvironment	SMC-Pre vs. TCGA-Post
REACTOME_CTNNB1_PHOSPHORYLATION_CASCADE	-0.288351	1.27485e-19	downregulated	F1:Stroma	ambiguous	SMC-Pre vs. TCGA-Post
REACTOME_METABOLISM_OF_PORPHYRINS	-0.264775	1.33175e-19	downregulated	F7:ER+_2	ambiguous	SMC-Pre vs. TCGA-Post
LINDSTEDT_DENDRITIC_CELL_MATURATION_A	0.279495	1.65231e-19	upregulated	F9:Tils	microenvironment	SMC-Pre vs. TCGA-Post
RANKIN_ANGIOGENIC_TARGETS_OF_VHL_HIF2A_DN	-0.258006	6.05203e-15	downregulated	F14:Normal_3	microenvironment	SMC-Pre vs. TCGA-Post
FARDIN_HYPOXIA_11	-0.257858	1.02295e-21	downregulated	F14:Normal_3	microenvironment	SMC-Pre vs. TCGA-Post
KIM_PTEN_TARGETS_DN	-0.3183	2.6491e-19	downregulated	F1:Stroma	ambiguous	SMC-Pre vs. TCGA-Post
CHEMOKINE_ACTIVITY	0.284629	3.04045e-19	upregulated	F9:Tils	microenvironment	SMC-Pre vs. TCGA-Post
DEFENSE_RESPONSE_TO_VIRUS	0.296749	3.45986e-19	upregulated	F9:Tils	microenvironment	SMC-Pre vs. TCGA-Post
BIOCARTA_ASBCELL_PATHWAY	0.418253	3.75463e-19	upregulated	F9:Tils	microenvironment	SMC-Pre vs. TCGA-Post
HALLMARK_MYC_TARGETS_V2	-0.299359	4.0325e-19	downregulated	F12:CCLE specific	tumor_specific	SMC-Pre vs. TCGA-Post
HALLMARK_WNT_BETA_CATENIN_SIGNALING	-0.257834	9.56813e-35	downregulated	F3:Normal_1	microenvironment	SMC-Pre vs. TCGA-Post
MYLLYKANGAS_AMPLIFICATION_HOT_SPOT_6	-0.341997	6.0817e-19	downregulated	F7:ER+_2	ambiguous	SMC-Pre vs. TCGA-Post
G_PROTEIN_COUPLED_RECEPTOR_BINDING	0.253778	1.09727e-18	upregulated	F9:Tils	microenvironment	SMC-Pre vs. TCGA-Post
MANTOVANI_NFKB_TARGETS_DN	-0.257464	1.16997e-18	downregulated	F7:ER+_2	ambiguous	SMC-Pre vs. TCGA-Post
REACTOME_PROCESSING_OF_CAPPED_INTRON_CONTAINING_PRE_MRNA	-0.253387	1.16997e-18	downregulated	F12:CCLE specific	cohort_specific	SMC-Pre vs. TCGA-Post
JU_AGING_TERC_TARGETS_DN	0.308723	1.17867e-18	upregulated	F9:Tils	microenvironment	SMC-Pre vs. TCGA-Post
BIOCARTA_EIF2_PATHWAY	-0.3332	1.92904e-18	downregulated	F11:TCGA specific_2	ambiguous	SMC-Pre vs. TCGA-Post
GARGALOVIC_RESPONSE_TO_OXIDIZED_PHOSPHOLIPIDS_LIGHTYELLOW_DN	0.250471	2.10786e-18	upregulated	F8:Normal_2	microenvironment	SMC-Pre vs. TCGA-Post
CHAUHAN_RESPONSE_TO_METHOXYESTRADIOL_DN	-0.257265	2.85153e-49	downregulated	F9:Tils	microenvironment	SMC-Pre vs. TCGA-Post
KEGG_GRAFT_VERSUS_HOST_DISEASE	0.376872	2.32608e-18	upregulated	F9:Tils	microenvironment	SMC-Pre vs. TCGA-Post
angelova-Effector memory CD8	0.336825	2.34613e-18	upregulated	F9:Tils	microenvironment	SMC-Pre vs. TCGA-Post
angelova-NKT	0.282053	2.40444e-18	upregulated	F9:Tils	microenvironment	SMC-Pre vs. TCGA-Post
ESTABLISHMENT_OF_VESICLE_LOCALIZATION	-0.253139	2.80091e-18	downregulated	F7:ER+_2	ambiguous	SMC-Pre vs. TCGA-Post
CROONQUIST_NRAS_SIGNALING_UP	0.285024	2.87681e-18	upregulated	F9:Tils	microenvironment	SMC-Pre vs. TCGA-Post
BIOCARTA_PTEN_PATHWAY	-0.257746	3.86813e-18	downregulated	F1:Stroma	ambiguous	SMC-Pre vs. TCGA-Post
bindea-NK cells	0.379108	4.41216e-18	upregulated	F9:Tils	microenvironment	SMC-Pre vs. TCGA-Post
AMUNDSON_DNA_DAMAGE_RESPONSE_TP53	-0.257114	1.80999e-22	downregulated	F3:Normal_1	microenvironment	SMC-Pre vs. TCGA-Post
REACTOME_DIGESTION_OF_DIETARY_CARBOHYDRATE	0.254152	4.95152e-18	upregulated	F14:Normal_3	microenvironment	SMC-Pre vs. TCGA-Post
INTERFERON_GAMMA_BIOSYNTHETIC_PROCESS	0.266219	5.11897e-18	upregulated	F9:Tils	microenvironment	SMC-Pre vs. TCGA-Post
CHIARETTI_T_ALL_RELAPSE_PROGNOSIS	0.278974	5.93721e-18	upregulated	F9:Tils	ambiguous	SMC-Pre vs. TCGA-Post
angelova-NK56 bright	-0.303826	8.50773e-18	downregulated	F5:TCGA specific_1	ambiguous	SMC-Pre vs. TCGA-Post
MAGRANGEAS_MULTIPLE_MYELOMA_IGLL_VS_IGLK_DN	-0.256308	1.83855e-43	downregulated	F3:Normal_1	microenvironment	SMC-Pre vs. TCGA-Post
HISTONE_DEACETYLASE_BINDING	-0.272653	9.97762e-18	downregulated	F8:Normal_2	ambiguous	SMC-Pre vs. TCGA-Post
CYTOKINE_SECRETION	0.255318	1.03907e-17	upregulated	F9:Tils	microenvironment	SMC-Pre vs. TCGA-Post
MEIOTIC_RECOMBINATION	0.263078	1.04154e-17	upregulated	F12:CCLE specific	ambiguous	SMC-Pre vs. TCGA-Post
NIKOLSKY_BREAST_CANCER_16P13_AMPLICON	-0.330622	1.18973e-17	downregulated	F5:TCGA specific_1	cohort_specific	SMC-Pre vs. TCGA-Post
ADHERENS_JUNCTION	-0.256237	6.34617e-26	downregulated	F3:Normal_1	microenvironment	SMC-Pre vs. TCGA-Post
OXFORD_RALA_AND_RALB_TARGETS_UP	-0.257188	1.74868e-17	downregulated	F13:TN	tumor_specific	SMC-Pre vs. TCGA-Post
FATTY_ACID_BETA_OXIDATION	-0.255972	2.22296e-19	downregulated	F14:Normal_3	microenvironment	SMC-Pre vs. TCGA-Post
NIKOLSKY_BREAST_CANCER_20Q11_AMPLICON	-0.290402	2.38698e-17	downregulated	F4:ER+_1	tumor_specific	SMC-Pre vs. TCGA-Post
RAMJAUN_APOPTOSIS_BY_TGFB1_VIA_MAPK1_UP	-0.25709	2.41645e-17	downregulated	F7:ER+_2	ambiguous	SMC-Pre vs. TCGA-Post
GUTIERREZ_WALDENSTROEMS_MACROGLOBULINEMIA_2	0.291134	3.58128e-17	upregulated	F9:Tils	microenvironment	SMC-Pre vs. TCGA-Post
KEGG_TYPE_I_DIABETES_MELLITUS	0.325712	3.87554e-17	upregulated	F9:Tils	microenvironment	SMC-Pre vs. TCGA-Post
VERHAAK_GLIOBLASTOMA_CLASSICAL	-0.255955	6.28735e-42	downregulated	F3:Normal_1	microenvironment	SMC-Pre vs. TCGA-Post
SCHAEFFER_PROSTATE_DEVELOPMENT_6HR_DN	-0.255742	1.27833e-45	downregulated	F1:Stroma	microenvironment	SMC-Pre vs. TCGA-Post
REACTOME_PACKAGING_OF_TELOMERE_ENDS	0.278251	4.50355e-17	upregulated	F4:ER+_1	tumor_specific	SMC-Pre vs. TCGA-Post
ISHIDA_TARGETS_OF_SYT_SSX_FUSIONS	-0.314018	4.96774e-17	downregulated	F5:TCGA specific_1	ambiguous	SMC-Pre vs. TCGA-Post
REACTOME_SEMAPHORIN_INTERACTIONS	-0.255639	4.60814e-29	downregulated	F1:Stroma	microenvironment	SMC-Pre vs. TCGA-Post
NIKOLSKY_BREAST_CANCER_19P13_AMPLICON	-0.400306	5.03374e-17	downregulated	F5:TCGA specific_1	cohort_specific	SMC-Pre vs. TCGA-Post
PYEON_CANCER_HEAD_AND_NECK_VS_CERVICAL_UP	0.255114	5.03374e-17	upregulated	F12:CCLE specific	ambiguous	SMC-Pre vs. TCGA-Post
SESTO_RESPONSE_TO_UV_C8	-0.25552	1.43549e-31	downregulated	F1:Stroma	microenvironment	SMC-Pre vs. TCGA-Post
IWANAGA_E2F1_TARGETS_INDUCED_BY_SERUM	0.296168	6.0095e-17	upregulated	F12:CCLE specific	ambiguous	SMC-Pre vs. TCGA-Post
NUTT_GBM_VS_AO_GLIOMA_DN	-0.255483	1.3058e-26	downregulated	F5:TCGA specific_1	microenvironment	SMC-Pre vs. TCGA-Post
MARSON_FOXP3_TARGETS_STIMULATED_UP	0.279215	6.6745e-17	upregulated	F9:Tils	microenvironment	SMC-Pre vs. TCGA-Post
U12_DEPENDENT_SPLICEOSOME	-0.27763	6.78206e-17	downregulated	F4:ER+_1	ambiguous	SMC-Pre vs. TCGA-Post
BIOCARTA_RARRXR_PATHWAY	-0.26941	1.04276e-16	downregulated	F7:ER+_2	ambiguous	SMC-Pre vs. TCGA-Post
GRAHAM_CML_QUIESCENT_VS_NORMAL_DIVIDING_DN	0.302086	1.30838e-16	upregulated	F9:Tils	microenvironment	SMC-Pre vs. TCGA-Post
FERRARI_RESPONSE_TO_FENRETINIDE_DN	-0.301035	1.6337e-16	downregulated	F7:ER+_2	ambiguous	SMC-Pre vs. TCGA-Post
NIKOLSKY_BREAST_CANCER_7P22_AMPLICON	-0.293816	1.65337e-16	downregulated	F5:TCGA specific_1	cohort_specific	SMC-Pre vs. TCGA-Post
SANCHEZ_MDM2_TARGETS	-0.26126	1.78526e-16	downregulated	F5:TCGA specific_1	cohort_specific	SMC-Pre vs. TCGA-Post
BASSO_HAIRY_CELL_LEUKEMIA_UP	0.315636	1.89934e-16	upregulated	F9:Tils	microenvironment	SMC-Pre vs. TCGA-Post
SIMBULAN_UV_RESPONSE_NORMAL_DN	-0.255353	8.52027e-26	downregulated	F3:Normal_1	microenvironment	SMC-Pre vs. TCGA-Post
CELLULAR_DEFENSE_RESPONSE	0.253951	2.07498e-16	upregulated	F9:Tils	microenvironment	SMC-Pre vs. TCGA-Post
REACTOME_RAF_MAP_KINASE_CASCADE	-0.268446	2.56031e-16	downregulated	F4:ER+_1	ambiguous	SMC-Pre vs. TCGA-Post
REACTOME_REMOVAL_OF_THE_FLAP_INTERMEDIATE_FROM_THE_C_STRAND	-0.29856	2.82981e-16	downregulated	F12:CCLE specific	ambiguous	SMC-Pre vs. TCGA-Post
BIOCARTA_VDR_PATHWAY	-0.316037	3.25423e-16	downregulated	F1:Stroma	ambiguous	SMC-Pre vs. TCGA-Post
KEGG_VALINE_LEUCINE_AND_ISOLEUCINE_BIOSYNTHESIS	-0.252764	7.73551e-16	downregulated	F12:CCLE specific	ambiguous	SMC-Pre vs. TCGA-Post
BIOCARTA_IL3_PATHWAY	-0.254691	7.04998e-20	downregulated	F14:Normal_3	microenvironment	SMC-Pre vs. TCGA-Post
WORSCHECH_TUMOR_REJECTION_UP	0.256795	9.6428e-16	upregulated	F9:Tils	microenvironment	SMC-Pre vs. TCGA-Post
KEGG_ALLOGRAFT_REJECTION	0.358991	1.00958e-15	upregulated	F9:Tils	microenvironment	SMC-Pre vs. TCGA-Post
CHNG_MULTIPLE_MYELOMA_HYPERPLOID_DN	-0.25082	1.08851e-15	downregulated	F11:TCGA specific_2	ambiguous	SMC-Pre vs. TCGA-Post
PROTEIN_EXPORT_FROM_NUCLEUS	-0.268296	1.22766e-15	downregulated	F12:CCLE specific	ambiguous	SMC-Pre vs. TCGA-Post
INTERCELLULAR_JUNCTION_ASSEMBLY	-0.262513	1.82399e-15	downregulated	F1:Stroma	ambiguous	SMC-Pre vs. TCGA-Post
MYLLYKANGAS_AMPLIFICATION_HOT_SPOT_24	-0.253297	1.93882e-15	downregulated	F1:Stroma	ambiguous	SMC-Pre vs. TCGA-Post
KREPPEL_CD99_TARGETS_DN	0.275472	2.08175e-15	upregulated	F14:Normal_3	microenvironment	SMC-Pre vs. TCGA-Post
KEGG_AUTOIMMUNE_THYROID_DISEASE	0.27866	2.13621e-15	upregulated	F9:Tils	microenvironment	SMC-Pre vs. TCGA-Post
REACTOME_E2F_ENABLED_INHIBITION_OF_PRE_REPLICATION_COMPLEX_FORMATION	0.330168	2.74518e-15	upregulated	F12:CCLE specific	ambiguous	SMC-Pre vs. TCGA-Post
BIOCARTA_NKCELLS_PATHWAY	0.252589	2.99196e-15	upregulated	F9:Tils	microenvironment	SMC-Pre vs. TCGA-Post
NIKOLSKY_BREAST_CANCER_1Q21_AMPLICON	-0.310303	3.11683e-15	downregulated	F7:ER+_2	tumor_specific	SMC-Pre vs. TCGA-Post
FARMER_BREAST_CANCER_CLUSTER_1	0.383901	3.3863e-15	upregulated	F9:Tils	microenvironment	SMC-Pre vs. TCGA-Post
BUDHU_LIVER_CANCER_METASTASIS_UP	0.322862	3.80531e-15	upregulated	F9:Tils	microenvironment	SMC-Pre vs. TCGA-Post
ANDROGEN_RECEPTOR_SIGNALING_PATHWAY	-0.260592	4.1695e-15	downregulated	F4:ER+_1	ambiguous	SMC-Pre vs. TCGA-Post
KEGG_ASTHMA	0.316429	5.50375e-15	upregulated	F9:Tils	microenvironment	SMC-Pre vs. TCGA-Post
NIELSEN_LIPOSARCOMA_UP	-0.253923	2.17825e-18	downregulated	F14:Normal_3	microenvironment	SMC-Pre vs. TCGA-Post
CHAN_INTERFERON_PRODUCING_DENDRITIC_CELL	0.406424	8.26258e-15	upregulated	F9:Tils	microenvironment	SMC-Pre vs. TCGA-Post
CAIRO_PML_TARGETS_BOUND_BY_MYC_DN	-0.2538	5.65191e-22	downregulated	F14:Normal_3	microenvironment	SMC-Pre vs. TCGA-Post
WATANABE_ULCERATIVE_COLITIS_WITH_CANCER_DN	0.362301	1.39269e-14	upregulated	F9:Tils	microenvironment	SMC-Pre vs. TCGA-Post
WONG_ENDOMETRIAL_CANCER_LATE	0.301534	1.42402e-14	upregulated	F9:Tils	microenvironment	SMC-Pre vs. TCGA-Post
BIOCARTA_RNA_PATHWAY	-0.274963	1.72782e-14	downregulated	F9:Tils	ambiguous	SMC-Pre vs. TCGA-Post
angelova-TGD	0.346915	3.22903e-14	upregulated	F9:Tils	microenvironment	SMC-Pre vs. TCGA-Post
PID_LYSOPHOSPHOLIPID_PATHWAY	-0.253198	8.59e-36	downregulated	F14:Normal_3	microenvironment	SMC-Pre vs. TCGA-Post
MCBRYAN_PUBERTAL_BREAST_4_5WK_DN	-0.252942	3.50969e-62	downregulated	F14:Normal_3	microenvironment	SMC-Pre vs. TCGA-Post
REACTOME_RNA_POL_I_PROMOTER_OPENING	0.258631	5.59101e-14	upregulated	F4:ER+_1	tumor_specific	SMC-Pre vs. TCGA-Post
NIKOLSKY_BREAST_CANCER_12Q24_AMPLICON	-0.314365	6.84489e-14	downregulated	F12:CCLE specific	ambiguous	SMC-Pre vs. TCGA-Post
MCBRYAN_PUBERTAL_BREAST_6_7WK_UP	-0.25262	7.52688e-36	downregulated	F1:Stroma	microenvironment	SMC-Pre vs. TCGA-Post
BIOCARTA_IL12_PATHWAY	0.299237	8.6121e-14	upregulated	F9:Tils	microenvironment	SMC-Pre vs. TCGA-Post
REACTOME_HEPARAN_SULFATE_HEPARIN_HS_GAG_METABOLISM	-0.252327	1.32988e-29	downregulated	F1:Stroma	microenvironment	SMC-Pre vs. TCGA-Post
REACTOME_DEADENYLATION_OF_MRNA	-0.258731	1.15232e-13	downregulated	F11:TCGA specific_2	ambiguous	SMC-Pre vs. TCGA-Post
REACTOME_DESTABILIZATION_OF_MRNA_BY_AUF1_HNRNP_D0	-0.250369	2.1867e-13	downregulated	F2:HER2+	ambiguous	SMC-Pre vs. TCGA-Post
POOLA_INVASIVE_BREAST_CANCER_UP	0.25469	2.42383e-13	upregulated	F9:Tils	microenvironment	SMC-Pre vs. TCGA-Post
SCHAEFFER_PROSTATE_DEVELOPMENT_AND_CANCER_BOX2_DN	-0.255861	2.49664e-13	downregulated	F7:ER+_2	ambiguous	SMC-Pre vs. TCGA-Post
angelova-Immature B cells	0.298851	4.89133e-13	upregulated	F9:Tils	microenvironment	SMC-Pre vs. TCGA-Post
bindea-Th1	0.32209	1.37791e-12	upregulated	F9:Tils	microenvironment	SMC-Pre vs. TCGA-Post
angelova-Central memory CD8	0.281785	1.51708e-12	upregulated	F9:Tils	microenvironment	SMC-Pre vs. TCGA-Post
bindea-Cytotoxic cells	0.39142	1.54619e-12	upregulated	F9:Tils	microenvironment	SMC-Pre vs. TCGA-Post
HOFMANN_MYELODYSPLASTIC_SYNDROM_HIGH_RISK_UP	-0.261569	2.77226e-12	downregulated	F12:CCLE specific	ambiguous	SMC-Pre vs. TCGA-Post
BIOCARTA_TH1TH2_PATHWAY	0.277818	2.83272e-12	upregulated	F9:Tils	microenvironment	SMC-Pre vs. TCGA-Post
MYLLYKANGAS_AMPLIFICATION_HOT_SPOT_13	-0.252587	3.04663e-12	downregulated	F3:Normal_1	ambiguous	SMC-Pre vs. TCGA-Post
GAURNIER_PSMD4_TARGETS	0.271868	3.42295e-12	upregulated	F9:Tils	microenvironment	SMC-Pre vs. TCGA-Post
CASORELLI_APL_SECONDARY_VS_DE_NOVO_DN	-0.278646	9.84476e-12	downregulated	F5:TCGA specific_1	cohort_specific	SMC-Pre vs. TCGA-Post
GUTIERREZ_CHRONIC_LYMPHOCYTIC_LEUKEMIA_UP	0.251839	1.55184e-11	upregulated	F9:Tils	microenvironment	SMC-Pre vs. TCGA-Post
BERENJENO_TRANSFORMED_BY_RHOA_DN	-0.251655	6.46126e-42	downregulated	F1:Stroma	microenvironment	SMC-Pre vs. TCGA-Post
IIZUKA_LIVER_CANCER_EARLY_RECURRENCE	0.293152	2.23476e-11	upregulated	F9:Tils	microenvironment	SMC-Pre vs. TCGA-Post
SU_THYMUS	0.27618	2.61192e-11	upregulated	F9:Tils	microenvironment	SMC-Pre vs. TCGA-Post
BIOCARTA_IL5_PATHWAY	0.263682	2.84172e-11	upregulated	F9:Tils	microenvironment	SMC-Pre vs. TCGA-Post
MYLLYKANGAS_AMPLIFICATION_HOT_SPOT_2	-0.307845	2.96059e-11	downregulated	F3:Normal_1	ambiguous	SMC-Pre vs. TCGA-Post
KEGG_INTESTINAL_IMMUNE_NETWORK_FOR_IGA_PRODUCTION	0.2589	3.02164e-11	upregulated	F9:Tils	microenvironment	SMC-Pre vs. TCGA-Post
OLSSON_E2F3_TARGETS_UP	-0.251596	1.06423e-36	downregulated	F3:Normal_1	microenvironment	SMC-Pre vs. TCGA-Post
GRAHAM_CML_DIVIDING_VS_NORMAL_DIVIDING_DN	0.25312	3.56008e-11	upregulated	F9:Tils	microenvironment	SMC-Pre vs. TCGA-Post
KUROZUMI_RESPONSE_TO_ONCOCYTIC_VIRUS_AND_CYCLIC_RGD	0.278626	3.96105e-11	upregulated	F9:Tils	microenvironment	SMC-Pre vs. TCGA-Post
BIOCARTA_CTLA4_PATHWAY	0.312004	4.26463e-11	upregulated	F9:Tils	microenvironment	SMC-Pre vs. TCGA-Post
KUROZUMI_RESPONSE_TO_ONCOCYTIC_VIRUS	0.262146	4.30839e-11	upregulated	F9:Tils	microenvironment	SMC-Pre vs. TCGA-Post
angelova-T cells	0.268639	6.97079e-11	upregulated	F9:Tils	microenvironment	SMC-Pre vs. TCGA-Post
MOSERLE_IFNA_RESPONSE	0.339611	1.76069e-10	upregulated	F9:Tils	microenvironment	SMC-Pre vs. TCGA-Post
REACTOME_CDC6_ASSOCIATION_WITH_THE_ORC_ORIGIN_COMPLEX	0.256942	1.92093e-10	upregulated	F13:TN	ambiguous	SMC-Pre vs. TCGA-Post
bindea-aDCs	0.313785	2.82624e-10	upregulated	F9:Tils	microenvironment	SMC-Pre vs. TCGA-Post
KUROKAWA_LIVER_CANCER_EARLY_RECURRENCE_DN	0.253843	3.5046e-10	upregulated	F9:Tils	microenvironment	SMC-Pre vs. TCGA-Post
HAHTOLA_CTCL_PATHOGENESIS	0.253598	3.99925e-10	upregulated	F9:Tils	microenvironment	SMC-Pre vs. TCGA-Post
LI_WILMS_TUMOR_ANAPLASTIC_DN	0.268235	5.0612e-10	upregulated	F14:Normal_3	microenvironment	SMC-Pre vs. TCGA-Post
bindea-Th17	-0.314904	5.40867e-10	downregulated	F7:ER+_2	tumor_specific	SMC-Pre vs. TCGA-Post
FINETTI_BREAST_CANCERS_KINOME_GRAY	0.292028	7.17114e-10	upregulated	F1:Stroma	ambiguous	SMC-Pre vs. TCGA-Post
BIOCARTA_IL17_PATHWAY	0.259615	1.16081e-09	upregulated	F9:Tils	microenvironment	SMC-Pre vs. TCGA-Post
REACTOME_TRANSLOCATION_OF_ZAP_70_TO_IMMUNOLOGICAL_SYNAPSE	0.336608	1.57391e-09	upregulated	F9:Tils	microenvironment	SMC-Pre vs. TCGA-Post
BIOCARTA_BLYMPHOCYTE_PATHWAY	0.28154	2.32986e-09	upregulated	F9:Tils	microenvironment	SMC-Pre vs. TCGA-Post
BIOCARTA_TCAPOPTOSIS_PATHWAY	0.332215	4.23585e-09	upregulated	F9:Tils	microenvironment	SMC-Pre vs. TCGA-Post
angelova-Cytotoxic cells	0.301195	4.35592e-09	upregulated	F9:Tils	microenvironment	SMC-Pre vs. TCGA-Post
bindea-Tfh	0.34868	7.18582e-09	upregulated	F9:Tils	microenvironment	SMC-Pre vs. TCGA-Post
REACTOME_PHOSPHORYLATION_OF_CD3_AND_TCR_ZETA_CHAINS	0.302817	1.27255e-08	upregulated	F9:Tils	microenvironment	SMC-Pre vs. TCGA-Post
BIOCARTA_NO2IL12_PATHWAY	0.265346	2.07078e-08	upregulated	F9:Tils	microenvironment	SMC-Pre vs. TCGA-Post
ROETH_TERT_TARGETS_UP	0.259237	2.61903e-08	upregulated	F9:Tils	microenvironment	SMC-Pre vs. TCGA-Post
REACTOME_PD1_SIGNALING	0.282911	5.82219e-08	upregulated	F9:Tils	microenvironment	SMC-Pre vs. TCGA-Post
GRATIAS_RETINOBLASTOMA_16Q24	-0.255609	6.37707e-08	downregulated	F13:TN	ambiguous	SMC-Pre vs. TCGA-Post
BIOCARTA_CTL_PATHWAY	0.286276	9.55316e-08	upregulated	F9:Tils	microenvironment	SMC-Pre vs. TCGA-Post
BIOCARTA_TCRA_PATHWAY	0.299292	2.15207e-07	upregulated	F9:Tils	microenvironment	SMC-Pre vs. TCGA-Post
bindea-NK CD56dim cells	0.306173	7.6458e-07	upregulated	F9:Tils	microenvironment	SMC-Pre vs. TCGA-Post
bindea-T cells	0.253644	4.29258e-05	upregulated	F9:Tils	microenvironment	SMC-Pre vs. TCGA-Post
MUELLER_COMMON_TARGETS_OF_AML_FUSIONS_UP	-0.719872	7.566e-73	downregulated	F5:TCGA specific_1	ambiguous	SMC-Pre vs. TCGA-Pre
ACEVEDO_NORMAL_TISSUE_ADJACENT_TO_LIVER_TUMOR_DN	-0.346217	6.85452e-71	downregulated	F5:TCGA specific_1	ambiguous	SMC-Pre vs. TCGA-Pre
ZAMORA_NOS2_TARGETS_DN	-0.403684	4.04546e-68	downregulated	F1:Stroma	ambiguous	SMC-Pre vs. TCGA-Pre
JAZAERI_BREAST_CANCER_BRCA1_VS_BRCA2_UP	-0.475954	1.05717e-67	downregulated	F1:Stroma	ambiguous	SMC-Pre vs. TCGA-Pre
ACEVEDO_LIVER_CANCER_DN	-0.267766	2.47198e-65	downregulated	F14:Normal_3	ambiguous	SMC-Pre vs. TCGA-Pre
REACTOME_TGF_BETA_RECEPTOR_SIGNALING_IN_EMT_EPITHELIAL_TO_MESENCHYMAL_TRANSITION	-0.510862	3.86182e-64	downregulated	F1:Stroma	ambiguous	SMC-Pre vs. TCGA-Pre
DEBIASI_APOPTOSIS_BY_REOVIRUS_INFECTION_DN	-0.39907	2.44664e-61	downregulated	F1:Stroma	ambiguous	SMC-Pre vs. TCGA-Pre
QI_HYPOXIA_TARGETS_OF_HIF1A_AND_FOXA2	-0.475111	4.27241e-61	downregulated	F5:TCGA specific_1	ambiguous	SMC-Pre vs. TCGA-Pre
PROTEIN_SERINE_THREONINE_PHOSPHATASE_COMPLEX	-0.572345	1.0002e-60	downregulated	F1:Stroma	ambiguous	SMC-Pre vs. TCGA-Pre
JIANG_TIP30_TARGETS_DN	-0.506606	7.15079e-60	downregulated	F5:TCGA specific_1	ambiguous	SMC-Pre vs. TCGA-Pre
LOPEZ_MBD_TARGETS	-0.252738	1.05543e-56	downregulated	F1:Stroma	ambiguous	SMC-Pre vs. TCGA-Pre
SCHLOSSER_SERUM_RESPONSE_AUGMENTED_BY_MYC	-0.396855	9.51568e-56	downregulated	F5:TCGA specific_1	ambiguous	SMC-Pre vs. TCGA-Pre
ZHANG_TLX_TARGETS_36HR_UP	-0.351918	4.98432e-55	downregulated	F14:Normal_3	microenvironment	SMC-Pre vs. TCGA-Pre
STEROID_HORMONE_RECEPTOR_BINDING	-0.562435	2.55066e-54	downregulated	F1:Stroma	ambiguous	SMC-Pre vs. TCGA-Pre
LIN_APC_TARGETS	-0.448849	4.35715e-54	downregulated	F5:TCGA specific_1	cohort_specific	SMC-Pre vs. TCGA-Pre
MULLIGHAN_NPM1_MUTATED_SIGNATURE_2_DN	-0.317398	4.35731e-54	downregulated	F5:TCGA specific_1	ambiguous	SMC-Pre vs. TCGA-Pre
PARENT_MTOR_SIGNALING_UP	-0.283942	1.31893e-53	downregulated	F7:ER+_2	ambiguous	SMC-Pre vs. TCGA-Pre
MALONEY_RESPONSE_TO_17AAG_UP	-0.379598	1.39645e-53	downregulated	F5:TCGA specific_1	cohort_specific	SMC-Pre vs. TCGA-Pre
REACTOME_SPRY_REGULATION_OF_FGF_SIGNALING	-0.478517	1.43903e-53	downregulated	F11:TCGA specific_2	ambiguous	SMC-Pre vs. TCGA-Pre
PID_HNF3A_PATHWAY	-0.301342	6.4888e-53	downregulated	F7:ER+_2	tumor_specific	SMC-Pre vs. TCGA-Pre
BCAT_BILD_ET_AL_UP	-0.384066	3.35374e-52	downregulated	F5:TCGA specific_1	ambiguous	SMC-Pre vs. TCGA-Pre
LEE_CALORIE_RESTRICTION_NEOCORTEX_DN	-0.3055	5.84452e-52	downregulated	F1:Stroma	microenvironment	SMC-Pre vs. TCGA-Pre
AMIT_EGF_RESPONSE_480_HELA	-0.389552	5.84452e-52	downregulated	F5:TCGA specific_1	ambiguous	SMC-Pre vs. TCGA-Pre
WOOD_EBV_EBNA1_TARGETS_UP	-0.318391	2.44109e-51	downregulated	F1:Stroma	ambiguous	SMC-Pre vs. TCGA-Pre
PID_HDAC_CLASSI_PATHWAY	-0.395278	2.45854e-51	downregulated	F12:CCLE specific	ambiguous	SMC-Pre vs. TCGA-Pre
NING_CHRONIC_OBSTRUCTIVE_PULMONARY_DISEASE_UP	-0.282862	3.68e-51	downregulated	F5:TCGA specific_1	microenvironment	SMC-Pre vs. TCGA-Pre
REACTOME_DOWNREGULATION_OF_ERBB2_ERBB3_SIGNALING	-0.473252	2.20333e-50	downregulated	F3:Normal_1	ambiguous	SMC-Pre vs. TCGA-Pre
JIANG_VHL_TARGETS	-0.291033	4.28912e-50	downregulated	F1:Stroma	ambiguous	SMC-Pre vs. TCGA-Pre
MULLIGHAN_NPM1_MUTATED_SIGNATURE_1_DN	-0.25108	6.72322e-50	downregulated	F5:TCGA specific_1	ambiguous	SMC-Pre vs. TCGA-Pre
INDUCTION_OF_APOPTOSIS_BY_INTRACELLULAR_SIGNALS	-0.371883	1.66776e-49	downregulated	F13:TN	ambiguous	SMC-Pre vs. TCGA-Pre
DEMAGALHAES_AGING_DN	-0.442167	5.44794e-49	downregulated	F2:HER2+	ambiguous	SMC-Pre vs. TCGA-Pre
BYSTROEM_CORRELATED_WITH_IL5_UP	-0.266112	8.35686e-49	downregulated	F9:Tils	ambiguous	SMC-Pre vs. TCGA-Pre
MCBRYAN_PUBERTAL_BREAST_4_5WK_DN	-0.270718	1.46481e-48	downregulated	F14:Normal_3	microenvironment	SMC-Pre vs. TCGA-Pre
PROTEIN_PHOSPHATASE_TYPE_2A_REGULATOR_ACTIVITY	-0.457864	1.61847e-48	downregulated	F11:TCGA specific_2	ambiguous	SMC-Pre vs. TCGA-Pre
BANDRES_RESPONSE_TO_CARMUSTIN_MGMT_48HR_DN	-0.265108	3.18735e-48	downregulated	F5:TCGA specific_1	cohort_specific	SMC-Pre vs. TCGA-Pre
MILI_PSEUDOPODIA_HAPTOTAXIS_DN	-0.35636	3.41001e-48	downregulated	F1:Stroma	microenvironment	SMC-Pre vs. TCGA-Pre
ALFANO_MYC_TARGETS	-0.261258	6.20365e-48	downregulated	F1:Stroma	microenvironment	SMC-Pre vs. TCGA-Pre
REACTOME_EGFR_DOWNREGULATION	-0.391292	1.00575e-47	downregulated	F1:Stroma	ambiguous	SMC-Pre vs. TCGA-Pre
CORRADETTI_MTOR_PATHWAY_REGULATORS_DN	-0.536777	1.61983e-47	downregulated	F5:TCGA specific_1	ambiguous	SMC-Pre vs. TCGA-Pre
REACTOME_ERKS_ARE_INACTIVATED	-0.510343	3.90296e-47	downregulated	F11:TCGA specific_2	ambiguous	SMC-Pre vs. TCGA-Pre
MYLLYKANGAS_AMPLIFICATION_HOT_SPOT_30	-0.558146	9.30824e-47	downregulated	F11:TCGA specific_2	microenvironment	SMC-Pre vs. TCGA-Pre
KAAB_FAILED_HEART_ATRIUM_UP	-0.347567	1.39129e-46	downregulated	F14:Normal_3	microenvironment	SMC-Pre vs. TCGA-Pre
FLECHNER_PBL_KIDNEY_TRANSPLANT_OK_VS_DONOR_UP	-0.288766	1.42528e-46	downregulated	F1:Stroma	microenvironment	SMC-Pre vs. TCGA-Pre
FONTAINE_FOLLICULAR_THYROID_ADENOMA_UP	-0.272267	2.27424e-46	downregulated	F3:Normal_1	microenvironment	SMC-Pre vs. TCGA-Pre
REACTOME_ACTIVATION_OF_CHAPERONE_GENES_BY_XBP1S	-0.420383	4.31538e-46	downregulated	F1:Stroma	ambiguous	SMC-Pre vs. TCGA-Pre
CROMER_METASTASIS_DN	-0.354767	5.0856e-46	downregulated	F13:TN	tumor_specific	SMC-Pre vs. TCGA-Pre
GALLUZZI_PREVENT_MITOCHONDIAL_PERMEABILIZATION	-0.353027	3.18836e-45	downregulated	F1:Stroma	ambiguous	SMC-Pre vs. TCGA-Pre
ZHONG_SECRETOME_OF_LUNG_CANCER_AND_ENDOTHELIUM	-0.346915	3.44203e-45	downregulated	F1:Stroma	microenvironment	SMC-Pre vs. TCGA-Pre
PID_LKB1_PATHWAY	-0.369875	3.91692e-45	downregulated	F4:ER+_1	ambiguous	SMC-Pre vs. TCGA-Pre
BHAT_ESR1_TARGETS_NOT_VIA_AKT1_UP	-0.286506	5.19526e-45	downregulated	F4:ER+_1	ambiguous	SMC-Pre vs. TCGA-Pre
KIM_ALL_DISORDERS_OLIGODENDROCYTE_NUMBER_CORR_UP	-0.284709	6.50354e-45	downregulated	F5:TCGA specific_1	ambiguous	SMC-Pre vs. TCGA-Pre
PID_ARF_3PATHWAY	-0.475799	1.56578e-44	downregulated	F1:Stroma	ambiguous	SMC-Pre vs. TCGA-Pre
KEGG_TIGHT_JUNCTION	-0.294681	3.0596e-44	downregulated	F1:Stroma	microenvironment	SMC-Pre vs. TCGA-Pre
REACTOME_SIGNALING_BY_NOTCH	-0.323383	6.94557e-44	downregulated	F3:Normal_1	microenvironment	SMC-Pre vs. TCGA-Pre
KEGG_NOTCH_SIGNALING_PATHWAY	-0.378481	1.14866e-43	downregulated	F3:Normal_1	microenvironment	SMC-Pre vs. TCGA-Pre
KLEIN_PRIMARY_EFFUSION_LYMPHOMA_UP	-0.293491	1.89691e-43	downregulated	F9:Tils	ambiguous	SMC-Pre vs. TCGA-Pre
JIANG_AGING_HYPOTHALAMUS_DN	-0.400351	1.89691e-43	downregulated	F1:Stroma	ambiguous	SMC-Pre vs. TCGA-Pre
SANSOM_APC_MYC_TARGETS	-0.28539	4.28752e-43	downregulated	F12:CCLE specific	ambiguous	SMC-Pre vs. TCGA-Pre
REGULATION_OF_PROTEIN_IMPORT_INTO_NUCLEUS	-0.392953	5.03922e-43	downregulated	F5:TCGA specific_1	ambiguous	SMC-Pre vs. TCGA-Pre
HISTONE_MODIFICATION	-0.430858	6.26501e-43	downregulated	F4:ER+_1	tumor_specific	SMC-Pre vs. TCGA-Pre
GRADE_COLON_CANCER_UP	-0.271829	7.48523e-43	downregulated	F5:TCGA specific_1	ambiguous	SMC-Pre vs. TCGA-Pre
REACTOME_NFKB_IS_ACTIVATED_AND_SIGNALS_SURVIVAL	-0.463575	1.38347e-42	downregulated	F14:Normal_3	microenvironment	SMC-Pre vs. TCGA-Pre
WALLACE_PROSTATE_CANCER_UP	-0.429065	3.28399e-42	downregulated	F2:HER2+	ambiguous	SMC-Pre vs. TCGA-Pre
DOUGLAS_BMI1_TARGETS_UP	-0.253176	3.74144e-42	downregulated	F1:Stroma	microenvironment	SMC-Pre vs. TCGA-Pre
KEEN_RESPONSE_TO_ROSIGLITAZONE_UP	-0.37431	3.90258e-42	downregulated	F5:TCGA specific_1	ambiguous	SMC-Pre vs. TCGA-Pre
VALK_AML_CLUSTER_16	-0.290249	4.27521e-42	downregulated	F7:ER+_2	tumor_specific	SMC-Pre vs. TCGA-Pre
WELCSH_BRCA1_TARGETS_DN	-0.412938	4.93795e-42	downregulated	F12:CCLE specific	tumor_specific	SMC-Pre vs. TCGA-Pre
BHAT_ESR1_TARGETS_VIA_AKT1_UP	-0.301315	5.1137e-42	downregulated	F5:TCGA specific_1	tumor_specific	SMC-Pre vs. TCGA-Pre
MIKHAYLOVA_OXIDATIVE_STRESS_RESPONSE_VIA_VHL_UP	-0.593886	1.17239e-41	downregulated	F1:Stroma	ambiguous	SMC-Pre vs. TCGA-Pre
WEIGEL_OXIDATIVE_STRESS_RESPONSE	-0.33492	1.23699e-41	downregulated	F1:Stroma	ambiguous	SMC-Pre vs. TCGA-Pre
DACOSTA_UV_RESPONSE_VIA_ERCC3_COMMON_UP	-0.260075	2.18501e-41	downregulated	F5:TCGA specific_1	cohort_specific	SMC-Pre vs. TCGA-Pre
PROTEIN_DEACETYLASE_ACTIVITY	-0.526445	2.29079e-41	downregulated	F5:TCGA specific_1	ambiguous	SMC-Pre vs. TCGA-Pre
NEURON_PROJECTION	-0.320045	2.45866e-41	downregulated	F7:ER+_2	ambiguous	SMC-Pre vs. TCGA-Pre
FERREIRA_EWINGS_SARCOMA_UNSTABLE_VS_STABLE_DN	-0.309963	3.1321e-41	downregulated	F5:TCGA specific_1	ambiguous	SMC-Pre vs. TCGA-Pre
KASLER_HDAC7_TARGETS_2_DN	-0.323799	3.93898e-41	downregulated	F7:ER+_2	ambiguous	SMC-Pre vs. TCGA-Pre
YAO_TEMPORAL_RESPONSE_TO_PROGESTERONE_CLUSTER_7	-0.308984	4.58685e-41	downregulated	F4:ER+_1	ambiguous	SMC-Pre vs. TCGA-Pre
REACTOME_SIGNALING_BY_NOTCH1	-0.312572	4.74279e-41	downregulated	F3:Normal_1	microenvironment	SMC-Pre vs. TCGA-Pre
SPIELMAN_LYMPHOBLAST_EUROPEAN_VS_ASIAN_2FC_UP	-0.374747	6.32386e-41	downregulated	F5:TCGA specific_1	ambiguous	SMC-Pre vs. TCGA-Pre
BYSTRYKH_HEMATOPOIESIS_STEM_CELL_IL3RA	-0.565142	7.66422e-41	downregulated	F5:TCGA specific_1	ambiguous	SMC-Pre vs. TCGA-Pre
REACTOME_NOTCH1_INTRACELLULAR_DOMAIN_REGULATES_TRANSCRIPTION	-0.334179	9.43501e-41	downregulated	F3:Normal_1	microenvironment	SMC-Pre vs. TCGA-Pre
PID_HIF1A_PATHWAY	-0.327347	9.58932e-41	downregulated	F2:HER2+	ambiguous	SMC-Pre vs. TCGA-Pre
BANDRES_RESPONSE_TO_CARMUSTIN_WITHOUT_MGMT_48HR_DN	-0.344627	1.05078e-40	downregulated	F5:TCGA specific_1	cohort_specific	SMC-Pre vs. TCGA-Pre
HOFFMANN_IMMATURE_TO_MATURE_B_LYMPHOCYTE_DN	-0.269394	1.14586e-40	downregulated	F5:TCGA specific_1	cohort_specific	SMC-Pre vs. TCGA-Pre
REACTOME_ELONGATION_ARREST_AND_RECOVERY	-0.359243	1.37646e-40	downregulated	F12:CCLE specific	tumor_specific	SMC-Pre vs. TCGA-Pre
CHAUHAN_RESPONSE_TO_METHOXYESTRADIOL_DN	-0.284453	1.50098e-40	downregulated	F9:Tils	microenvironment	SMC-Pre vs. TCGA-Pre
JOHNSTONE_PARVB_TARGETS_3_UP	-0.293985	1.571e-40	downregulated	F1:Stroma	ambiguous	SMC-Pre vs. TCGA-Pre
GOLGI_STACK	-0.459989	2.26308e-40	downregulated	F7:ER+_2	ambiguous	SMC-Pre vs. TCGA-Pre
REACTOME_ACTIVATED_NOTCH1_TRANSMITS_SIGNAL_TO_THE_NUCLEUS	-0.318194	2.68999e-40	downregulated	F3:Normal_1	microenvironment	SMC-Pre vs. TCGA-Pre
JOHNSTONE_PARVB_TARGETS_2_UP	-0.335984	2.91973e-40	downregulated	F5:TCGA specific_1	ambiguous	SMC-Pre vs. TCGA-Pre
ZHAN_VARIABLE_EARLY_DIFFERENTIATION_GENES_DN	-0.400128	2.93524e-40	downregulated	F12:CCLE specific	ambiguous	SMC-Pre vs. TCGA-Pre
LIU_NASOPHARYNGEAL_CARCINOMA	-0.283411	3.03232e-40	downregulated	F1:Stroma	ambiguous	SMC-Pre vs. TCGA-Pre
PROTEIN_SERINE_THREONINE_PHOSPHATASE_ACTIVITY	-0.334548	3.03232e-40	downregulated	F11:TCGA specific_2	ambiguous	SMC-Pre vs. TCGA-Pre
PARK_HSC_AND_MULTIPOTENT_PROGENITORS	-0.29225	3.05564e-40	downregulated	F11:TCGA specific_2	ambiguous	SMC-Pre vs. TCGA-Pre
SCHAEFFER_PROSTATE_DEVELOPMENT_6HR_DN	-0.296985	4.06284e-40	downregulated	F1:Stroma	microenvironment	SMC-Pre vs. TCGA-Pre
DEACETYLASE_ACTIVITY	-0.478279	4.66822e-40	downregulated	F5:TCGA specific_1	ambiguous	SMC-Pre vs. TCGA-Pre
PROVENZANI_METASTASIS_DN	-0.283765	5.13341e-40	downregulated	F5:TCGA specific_1	ambiguous	SMC-Pre vs. TCGA-Pre
ZHOU_TNF_SIGNALING_30MIN	-0.331878	8.3701e-40	downregulated	F5:TCGA specific_1	ambiguous	SMC-Pre vs. TCGA-Pre
SIRNA_EIF4GI_UP	-0.278112	8.53276e-40	downregulated	F11:TCGA specific_2	ambiguous	SMC-Pre vs. TCGA-Pre
CHIARADONNA_NEOPLASTIC_TRANSFORMATION_CDC25_DN	-0.280519	1.67803e-39	downregulated	F14:Normal_3	microenvironment	SMC-Pre vs. TCGA-Pre
REACTOME_P75NTR_SIGNALS_VIA_NFKB	-0.399067	1.69342e-39	downregulated	F13:TN	ambiguous	SMC-Pre vs. TCGA-Pre
MILI_PSEUDOPODIA_CHEMOTAXIS_DN	-0.318078	1.77727e-39	downregulated	F1:Stroma	microenvironment	SMC-Pre vs. TCGA-Pre
CELLULAR_CARBOHYDRATE_CATABOLIC_PROCESS	-0.36643	1.94e-39	downregulated	F4:ER+_1	ambiguous	SMC-Pre vs. TCGA-Pre
SPIELMAN_LYMPHOBLAST_EUROPEAN_VS_ASIAN_UP	-0.286687	1.94578e-39	downregulated	F5:TCGA specific_1	ambiguous	SMC-Pre vs. TCGA-Pre
TOOKER_GEMCITABINE_RESISTANCE_UP	-0.264857	2.9779e-39	downregulated	F5:TCGA specific_1	ambiguous	SMC-Pre vs. TCGA-Pre
PID_HDAC_CLASSIII_PATHWAY	-0.316296	4.17366e-39	downregulated	F14:Normal_3	microenvironment	SMC-Pre vs. TCGA-Pre
AMYLOID_PRECURSOR_PROTEIN_METABOLIC_PROCESS	-0.494122	5.17533e-39	downregulated	F7:ER+_2	ambiguous	SMC-Pre vs. TCGA-Pre
MARCHINI_TRABECTEDIN_RESISTANCE_DN	-0.412194	5.28603e-39	downregulated	F1:Stroma	microenvironment	SMC-Pre vs. TCGA-Pre
KASLER_HDAC7_TARGETS_1_UP	-0.287754	5.4638e-39	downregulated	F9:Tils	microenvironment	SMC-Pre vs. TCGA-Pre
CHEN_HOXA5_TARGETS_9HR_DN	-0.359448	5.56575e-39	downregulated	F5:TCGA specific_1	ambiguous	SMC-Pre vs. TCGA-Pre
WATANABE_RECTAL_CANCER_RADIOTHERAPY_RESPONSIVE_UP	-0.250319	6.47281e-39	downregulated	F11:TCGA specific_2	ambiguous	SMC-Pre vs. TCGA-Pre
COVALENT_CHROMATIN_MODIFICATION	-0.401543	8.20503e-39	downregulated	F4:ER+_1	tumor_specific	SMC-Pre vs. TCGA-Pre
CARBOHYDRATE_CATABOLIC_PROCESS	-0.358275	8.62066e-39	downregulated	F4:ER+_1	ambiguous	SMC-Pre vs. TCGA-Pre
CASTELLANO_HRAS_TARGETS_UP	-0.517701	9.42726e-39	downregulated	F7:ER+_2	ambiguous	SMC-Pre vs. TCGA-Pre
PID_MTOR_4PATHWAY	-0.340626	1.1409e-38	downregulated	F12:CCLE specific	ambiguous	SMC-Pre vs. TCGA-Pre
QI_PLASMACYTOMA_DN	-0.285095	1.71173e-38	downregulated	F1:Stroma	microenvironment	SMC-Pre vs. TCGA-Pre
EARLY_ENDOSOME	-0.404212	1.79139e-38	downregulated	F1:Stroma	ambiguous	SMC-Pre vs. TCGA-Pre
REACTOME_MEMBRANE_BINDING_AND_TARGETTING_OF_GAG_PROTEINS	-0.425345	1.98647e-38	downregulated	F5:TCGA specific_1	cohort_specific	SMC-Pre vs. TCGA-Pre
OUYANG_PROSTATE_CANCER_PROGRESSION_DN	-0.339722	2.29875e-38	downregulated	F1:Stroma	ambiguous	SMC-Pre vs. TCGA-Pre
SIG_REGULATION_OF_THE_ACTIN_CYTOSKELETON_BY_RHO_GTPASES	-0.363291	2.51249e-38	downregulated	F1:Stroma	microenvironment	SMC-Pre vs. TCGA-Pre
RASHI_RESPONSE_TO_IONIZING_RADIATION_3	-0.343014	2.66405e-38	downregulated	F7:ER+_2	ambiguous	SMC-Pre vs. TCGA-Pre
BURTON_ADIPOGENESIS_4	-0.341594	3.13792e-38	downregulated	F13:TN	ambiguous	SMC-Pre vs. TCGA-Pre
REGULATION_OF_INTRACELLULAR_TRANSPORT	-0.337817	3.30484e-38	downregulated	F1:Stroma	microenvironment	SMC-Pre vs. TCGA-Pre
DING_LUNG_CANCER_MUTATED_FREQUENTLY	-0.38403	4.42761e-38	downregulated	F7:ER+_2	ambiguous	SMC-Pre vs. TCGA-Pre
CHENG_RESPONSE_TO_NICKEL_ACETATE	-0.270288	1.12177e-37	downregulated	F11:TCGA specific_2	ambiguous	SMC-Pre vs. TCGA-Pre
OUYANG_PROSTATE_CANCER_MARKERS	-0.285102	1.49401e-37	downregulated	F1:Stroma	ambiguous	SMC-Pre vs. TCGA-Pre
KEGG_THYROID_CANCER	-0.337141	2.91017e-37	downregulated	F1:Stroma	ambiguous	SMC-Pre vs. TCGA-Pre
SESTO_RESPONSE_TO_UV_C6	-0.328733	3.19062e-37	downregulated	F5:TCGA specific_1	ambiguous	SMC-Pre vs. TCGA-Pre
REACTOME_NRIF_SIGNALS_CELL_DEATH_FROM_THE_NUCLEUS	-0.375165	3.51216e-37	downregulated	F7:ER+_2	tumor_specific	SMC-Pre vs. TCGA-Pre
PID_ECADHERIN_KERATINOCYTE_PATHWAY	-0.482121	3.53801e-37	downregulated	F1:Stroma	microenvironment	SMC-Pre vs. TCGA-Pre
REACTOME_MRNA_SPLICING_MINOR_PATHWAY	-0.402687	5.43177e-37	downregulated	F12:CCLE specific	ambiguous	SMC-Pre vs. TCGA-Pre
TIMOFEEVA_GROWTH_STRESS_VIA_STAT1_DN	-0.39523	6.36887e-37	downregulated	F5:TCGA specific_1	cohort_specific	SMC-Pre vs. TCGA-Pre
REACTOME_SIGNALING_BY_ERBB4	-0.260901	8.88384e-37	downregulated	F7:ER+_2	ambiguous	SMC-Pre vs. TCGA-Pre
MYLLYKANGAS_AMPLIFICATION_HOT_SPOT_22	-0.59562	9.30289e-37	downregulated	F3:Normal_1	microenvironment	SMC-Pre vs. TCGA-Pre
WANG_BARRETTS_ESOPHAGUS_DN	-0.344037	9.63505e-37	downregulated	F11:TCGA specific_2	cohort_specific	SMC-Pre vs. TCGA-Pre
PERINUCLEAR_REGION_OF_CYTOPLASM	-0.289021	1.38094e-36	downregulated	F11:TCGA specific_2	ambiguous	SMC-Pre vs. TCGA-Pre
BIOCARTA_ERK_PATHWAY	-0.370262	1.44815e-36	downregulated	F1:Stroma	microenvironment	SMC-Pre vs. TCGA-Pre
REACTOME_NEGATIVE_REGULATION_OF_THE_PI3K_AKT_NETWORK	-0.479935	1.54488e-36	downregulated	F7:ER+_2	ambiguous	SMC-Pre vs. TCGA-Pre
PETRETTO_BLOOD_PRESSURE_UP	-0.414182	1.6517e-36	downregulated	F1:Stroma	ambiguous	SMC-Pre vs. TCGA-Pre
CHROMATIN_MODIFICATION	-0.356313	1.81831e-36	downregulated	F12:CCLE specific	tumor_specific	SMC-Pre vs. TCGA-Pre
REACTOME_MTORC1_MEDIATED_SIGNALLING	-0.418974	1.94058e-36	downregulated	F12:CCLE specific	tumor_specific	SMC-Pre vs. TCGA-Pre
AMIT_SERUM_RESPONSE_20_MCF10A	-0.274304	2.0814e-36	downregulated	F3:Normal_1	ambiguous	SMC-Pre vs. TCGA-Pre
RICKMAN_METASTASIS_DN	-0.302608	3.10634e-36	downregulated	F5:TCGA specific_1	ambiguous	SMC-Pre vs. TCGA-Pre
CHROMATIN_REMODELING_COMPLEX	-0.45713	3.94783e-36	downregulated	F11:TCGA specific_2	ambiguous	SMC-Pre vs. TCGA-Pre
LEE_CALORIE_RESTRICTION_MUSCLE_UP	-0.277897	4.37367e-36	downregulated	F14:Normal_3	microenvironment	SMC-Pre vs. TCGA-Pre
PID_WNT_CANONICAL_PATHWAY	-0.389941	7.62785e-36	downregulated	F1:Stroma	ambiguous	SMC-Pre vs. TCGA-Pre
KIM_TIAL1_TARGETS	-0.306406	8.52594e-36	downregulated	F13:TN	tumor_specific	SMC-Pre vs. TCGA-Pre
TURJANSKI_MAPK8_AND_MAPK9_TARGETS	-0.48352	8.52594e-36	downregulated	F3:Normal_1	microenvironment	SMC-Pre vs. TCGA-Pre
LAMB_CCND1_TARGETS	-0.391762	8.56073e-36	downregulated	F1:Stroma	ambiguous	SMC-Pre vs. TCGA-Pre
SARTIPY_BLUNTED_BY_INSULIN_RESISTANCE_DN	-0.331725	1.19614e-35	downregulated	F7:ER+_2	ambiguous	SMC-Pre vs. TCGA-Pre
HALLMARK_APICAL_SURFACE	-0.263497	1.42517e-35	downregulated	F1:Stroma	microenvironment	SMC-Pre vs. TCGA-Pre
BRACHAT_RESPONSE_TO_METHOTREXATE_DN	-0.340582	1.53963e-35	downregulated	F11:TCGA specific_2	ambiguous	SMC-Pre vs. TCGA-Pre
SCHLOSSER_MYC_AND_SERUM_RESPONSE_SYNERGY	-0.413647	1.82597e-35	downregulated	F5:TCGA specific_1	tumor_specific	SMC-Pre vs. TCGA-Pre
GOERING_BLOOD_HDL_CHOLESTEROL_QTL_TRANS	-0.404561	1.93134e-35	downregulated	F14:Normal_3	microenvironment	SMC-Pre vs. TCGA-Pre
DACOSTA_UV_RESPONSE_VIA_ERCC3_UP	-0.282305	2.14261e-35	downregulated	F5:TCGA specific_1	cohort_specific	SMC-Pre vs. TCGA-Pre
HUNSBERGER_EXERCISE_REGULATED_GENES	-0.263612	2.98638e-35	downregulated	F13:TN	ambiguous	SMC-Pre vs. TCGA-Pre
HASLINGER_B_CLL_WITH_17P13_DELETION	-0.405515	2.99471e-35	downregulated	F14:Normal_3	microenvironment	SMC-Pre vs. TCGA-Pre
FLECHNER_BIOPSY_KIDNEY_TRANSPLANT_OK_VS_DONOR_DN	-0.322548	3.36488e-35	downregulated	F12:CCLE specific	ambiguous	SMC-Pre vs. TCGA-Pre
GAJATE_RESPONSE_TO_TRABECTEDIN_DN	-0.33584	5.48019e-35	downregulated	F12:CCLE specific	ambiguous	SMC-Pre vs. TCGA-Pre
KIM_ALL_DISORDERS_DURATION_CORR_DN	-0.36074	5.64381e-35	downregulated	F5:TCGA specific_1	cohort_specific	SMC-Pre vs. TCGA-Pre
HETEROGENEOUS_NUCLEAR_RIBONUCLEOPROTEIN_COMPLEX	-0.554068	6.85973e-35	downregulated	F12:CCLE specific	ambiguous	SMC-Pre vs. TCGA-Pre
NF_KAPPAB_BINDING	-0.442579	7.08846e-35	downregulated	F13:TN	ambiguous	SMC-Pre vs. TCGA-Pre
SHEDDEN_LUNG_CANCER_GOOD_SURVIVAL_A5	-0.3476	8.93594e-35	downregulated	F7:ER+_2	ambiguous	SMC-Pre vs. TCGA-Pre
SCHLOSSER_SERUM_RESPONSE_UP	-0.292768	9.09651e-35	downregulated	F9:Tils	ambiguous	SMC-Pre vs. TCGA-Pre
REACTOME_PI3K_AKT_ACTIVATION	-0.339834	9.31773e-35	downregulated	F7:ER+_2	ambiguous	SMC-Pre vs. TCGA-Pre
REACTOME_SEMA4D_INDUCED_CELL_MIGRATION_AND_GROWTH_CONE_COLLAPSE	-0.385839	1.05036e-34	downregulated	F1:Stroma	ambiguous	SMC-Pre vs. TCGA-Pre
JOHANSSON_BRAIN_CANCER_EARLY_VS_LATE_DN	-0.292359	1.20946e-34	downregulated	F14:Normal_3	microenvironment	SMC-Pre vs. TCGA-Pre
SCIAN_CELL_CYCLE_TARGETS_OF_TP53_AND_TP73_UP	-0.48483	1.35812e-34	downregulated	F5:TCGA specific_1	microenvironment	SMC-Pre vs. TCGA-Pre
BIOCARTA_CARM_ER_PATHWAY	-0.331682	1.47269e-34	downregulated	F4:ER+_1	ambiguous	SMC-Pre vs. TCGA-Pre
REACTOME_PIP3_ACTIVATES_AKT_SIGNALING	-0.348562	1.48703e-34	downregulated	F7:ER+_2	ambiguous	SMC-Pre vs. TCGA-Pre
HOLLEMAN_PREDNISOLONE_RESISTANCE_B_ALL_UP	-0.43743	1.51829e-34	downregulated	F11:TCGA specific_2	ambiguous	SMC-Pre vs. TCGA-Pre
REACTOME_SIGNALLING_BY_NGF	-0.281691	1.52788e-34	downregulated	F1:Stroma	ambiguous	SMC-Pre vs. TCGA-Pre
MODY_HIPPOCAMPUS_POSTNATAL	-0.265268	1.52788e-34	downregulated	F14:Normal_3	microenvironment	SMC-Pre vs. TCGA-Pre
VERRECCHIA_EARLY_RESPONSE_TO_TGFB1	-0.407733	2.06838e-34	downregulated	F1:Stroma	microenvironment	SMC-Pre vs. TCGA-Pre
REGULATION_OF_NUCLEOCYTOPLASMIC_TRANSPORT	-0.333633	2.33857e-34	downregulated	F1:Stroma	microenvironment	SMC-Pre vs. TCGA-Pre
POSITIVE_REGULATION_OF_CELLULAR_COMPONENT_ORGANIZATION_AND_BIOGENESIS	-0.252729	2.52917e-34	downregulated	F3:Normal_1	microenvironment	SMC-Pre vs. TCGA-Pre
HSIAO_HOUSEKEEPING_GENES	-0.277244	4.30288e-34	downregulated	F5:TCGA specific_1	cohort_specific	SMC-Pre vs. TCGA-Pre
CREIGHTON_AKT1_SIGNALING_VIA_MTOR_UP	-0.459824	5.62813e-34	downregulated	F4:ER+_1	tumor_specific	SMC-Pre vs. TCGA-Pre
AMINO_ACID_TRANSPORT	-0.27678	6.65104e-34	downregulated	F1:Stroma	ambiguous	SMC-Pre vs. TCGA-Pre
ROVERSI_GLIOMA_COPY_NUMBER_UP	-0.256179	6.70938e-34	downregulated	F5:TCGA specific_1	ambiguous	SMC-Pre vs. TCGA-Pre
WANG_ESOPHAGUS_CANCER_VS_NORMAL_DN	-0.253581	6.84923e-34	downregulated	F1:Stroma	microenvironment	SMC-Pre vs. TCGA-Pre
WEIGEL_OXIDATIVE_STRESS_BY_HNE_AND_TBH	-0.261757	8.01791e-34	downregulated	F3:Normal_1	ambiguous	SMC-Pre vs. TCGA-Pre
KEGG_VASOPRESSIN_REGULATED_WATER_REABSORPTION	-0.317517	8.28315e-34	downregulated	F1:Stroma	ambiguous	SMC-Pre vs. TCGA-Pre
REACTOME_REGULATION_OF_HYPOXIA_INDUCIBLE_FACTOR_HIF_BY_OXYGEN	-0.310617	8.94643e-34	downregulated	F11:TCGA specific_2	ambiguous	SMC-Pre vs. TCGA-Pre
NADELLA_PRKAR1A_TARGETS_UP	-0.397485	1.51703e-33	downregulated	F13:TN	ambiguous	SMC-Pre vs. TCGA-Pre
DNA_DAMAGE_RESPONSESIGNAL_TRANSDUCTION_RESULTING_IN_INDUCTION_OF_APOPTOSIS	-0.354711	1.61435e-33	downregulated	F5:TCGA specific_1	ambiguous	SMC-Pre vs. TCGA-Pre
REACTOME_SIGNAL_ATTENUATION	-0.404436	1.64803e-33	downregulated	F14:Normal_3	microenvironment	SMC-Pre vs. TCGA-Pre
KEGG_AXON_GUIDANCE	-0.278999	1.68628e-33	downregulated	F3:Normal_1	microenvironment	SMC-Pre vs. TCGA-Pre
PRC2_EDD_UP.V1_UP	-0.294903	3.01943e-33	downregulated	F5:TCGA specific_1	ambiguous	SMC-Pre vs. TCGA-Pre
REACTOME_P2Y_RECEPTORS	0.487687	3.01943e-33	upregulated	F9:Tils	microenvironment	SMC-Pre vs. TCGA-Pre
BIOCARTA_CDK5_PATHWAY	-0.375079	3.04537e-33	downregulated	F4:ER+_1	ambiguous	SMC-Pre vs. TCGA-Pre
GLUCOSE_CATABOLIC_PROCESS	-0.411563	3.3445e-33	downregulated	F4:ER+_1	ambiguous	SMC-Pre vs. TCGA-Pre
SASSON_RESPONSE_TO_FORSKOLIN_UP	-0.256163	3.81711e-33	downregulated	F1:Stroma	ambiguous	SMC-Pre vs. TCGA-Pre
WEST_ADRENOCORTICAL_CARCINOMA_VS_ADENOMA_UP	-0.298012	3.81711e-33	downregulated	F13:TN	tumor_specific	SMC-Pre vs. TCGA-Pre
REACTOME_SEMA3A_PAK_DEPENDENT_AXON_REPULSION	-0.415441	4.02163e-33	downregulated	F1:Stroma	ambiguous	SMC-Pre vs. TCGA-Pre
BIOCARTA_BARR_MAPK_PATHWAY	-0.423576	5.26915e-33	downregulated	F4:ER+_1	ambiguous	SMC-Pre vs. TCGA-Pre
LI_CYTIDINE_ANALOGS_CYCTOTOXICITY	-0.361235	5.39525e-33	downregulated	F1:Stroma	ambiguous	SMC-Pre vs. TCGA-Pre
GLUCOSE_METABOLIC_PROCESS	-0.272658	6.80172e-33	downregulated	F2:HER2+	ambiguous	SMC-Pre vs. TCGA-Pre
BURTON_ADIPOGENESIS_2	-0.298444	7.27923e-33	downregulated	F1:Stroma	ambiguous	SMC-Pre vs. TCGA-Pre
BERENJENO_TRANSFORMED_BY_RHOA_DN	-0.269951	7.48279e-33	downregulated	F1:Stroma	microenvironment	SMC-Pre vs. TCGA-Pre
REACTOME_P75_NTR_RECEPTOR_MEDIATED_SIGNALLING	-0.263342	8.11341e-33	downregulated	F1:Stroma	ambiguous	SMC-Pre vs. TCGA-Pre
SMALL_NUCLEAR_RIBONUCLEOPROTEIN_COMPLEX	-0.419645	1.03713e-32	downregulated	F12:CCLE specific	tumor_specific	SMC-Pre vs. TCGA-Pre
REGULATION_OF_ANGIOGENESIS	-0.293447	1.23856e-32	downregulated	F14:Normal_3	microenvironment	SMC-Pre vs. TCGA-Pre
HALLMARK_APICAL_JUNCTION	-0.298814	1.30337e-32	downregulated	F3:Normal_1	microenvironment	SMC-Pre vs. TCGA-Pre
CAFFAREL_RESPONSE_TO_THC_24HR_3_UP	-0.428591	1.39162e-32	downregulated	F7:ER+_2	ambiguous	SMC-Pre vs. TCGA-Pre
KANG_CISPLATIN_RESISTANCE_UP	-0.333498	1.71919e-32	downregulated	F3:Normal_1	microenvironment	SMC-Pre vs. TCGA-Pre
REACTOME_ERK_MAPK_TARGETS	-0.385994	1.87449e-32	downregulated	F14:Normal_3	microenvironment	SMC-Pre vs. TCGA-Pre
ZHONG_SECRETOME_OF_LUNG_CANCER_AND_FIBROBLAST	-0.267924	2.7295e-32	downregulated	F1:Stroma	ambiguous	SMC-Pre vs. TCGA-Pre
REACTOME_P75NTR_RECRUITS_SIGNALLING_COMPLEXES	-0.342643	3.15587e-32	downregulated	F13:TN	ambiguous	SMC-Pre vs. TCGA-Pre
TOMLINS_PROSTATE_CANCER_UP	-0.303007	3.42802e-32	downregulated	F1:Stroma	ambiguous	SMC-Pre vs. TCGA-Pre
MAGRANGEAS_MULTIPLE_MYELOMA_IGLL_VS_IGLK_DN	-0.274024	3.74756e-32	downregulated	F3:Normal_1	microenvironment	SMC-Pre vs. TCGA-Pre
PROTEIN_IMPORT	-0.265561	3.80384e-32	downregulated	F1:Stroma	ambiguous	SMC-Pre vs. TCGA-Pre
BRACHAT_RESPONSE_TO_CAMPTOTHECIN_DN	-0.277524	3.85264e-32	downregulated	F11:TCGA specific_2	ambiguous	SMC-Pre vs. TCGA-Pre
NUCLEAR_HORMONE_RECEPTOR_BINDING	-0.316091	4.63812e-32	downregulated	F1:Stroma	ambiguous	SMC-Pre vs. TCGA-Pre
MAINTENANCE_OF_CELLULAR_PROTEIN_LOCALIZATION	-0.349107	5.11473e-32	downregulated	F13:TN	tumor_specific	SMC-Pre vs. TCGA-Pre
REACTOME_SEMA3A_PLEXIN_REPULSION_SIGNALING_BY_INHIBITING_INTEGRIN_ADHESION	-0.394651	5.18575e-32	downregulated	F14:Normal_3	microenvironment	SMC-Pre vs. TCGA-Pre
JIANG_AGING_CEREBRAL_CORTEX_DN	-0.314613	5.64687e-32	downregulated	F1:Stroma	ambiguous	SMC-Pre vs. TCGA-Pre
CORTICAL_CYTOSKELETON	-0.30001	5.76082e-32	downregulated	F14:Normal_3	ambiguous	SMC-Pre vs. TCGA-Pre
BIOCARTA_P35ALZHEIMERS_PATHWAY	-0.412594	7.20424e-32	downregulated	F4:ER+_1	ambiguous	SMC-Pre vs. TCGA-Pre
SCHAEFFER_PROSTATE_DEVELOPMENT_AND_CANCER_BOX4_UP	-0.435087	7.20424e-32	downregulated	F3:Normal_1	ambiguous	SMC-Pre vs. TCGA-Pre
PID_HDAC_CLASSII_PATHWAY	-0.286423	8.60021e-32	downregulated	F1:Stroma	ambiguous	SMC-Pre vs. TCGA-Pre
OXFORD_RALB_TARGETS_UP	-0.481138	8.8099e-32	downregulated	F14:Normal_3	microenvironment	SMC-Pre vs. TCGA-Pre
CORTICAL_ACTIN_CYTOSKELETON	-0.322554	9.45248e-32	downregulated	F14:Normal_3	ambiguous	SMC-Pre vs. TCGA-Pre
ENK_UV_RESPONSE_KERATINOCYTE_UP	-0.252172	1.29629e-31	downregulated	F5:TCGA specific_1	cohort_specific	SMC-Pre vs. TCGA-Pre
VERHAAK_GLIOBLASTOMA_CLASSICAL	-0.277507	1.30005e-31	downregulated	F3:Normal_1	microenvironment	SMC-Pre vs. TCGA-Pre
HALLMARK_NOTCH_SIGNALING	-0.306704	1.62888e-31	downregulated	F3:Normal_1	microenvironment	SMC-Pre vs. TCGA-Pre
DACOSTA_UV_RESPONSE_VIA_ERCC3_TTD_UP	-0.330784	1.89139e-31	downregulated	F5:TCGA specific_1	ambiguous	SMC-Pre vs. TCGA-Pre
TRANSMEMBRANE_RECEPTOR_PROTEIN_TYROSINE_KINASE_SIGNALING_PATHWAY	-0.256516	2.00145e-31	downregulated	F3:Normal_1	microenvironment	SMC-Pre vs. TCGA-Pre
KREPPEL_CD99_TARGETS_UP	-0.488522	2.09469e-31	downregulated	F11:TCGA specific_2	ambiguous	SMC-Pre vs. TCGA-Pre
HORMONE_RECEPTOR_BINDING	-0.308456	2.50153e-31	downregulated	F4:ER+_1	ambiguous	SMC-Pre vs. TCGA-Pre
PID_LIS1_PATHWAY	-0.357583	2.55993e-31	downregulated	F1:Stroma	microenvironment	SMC-Pre vs. TCGA-Pre
HALLMARK_WNT_BETA_CATENIN_SIGNALING	-0.315333	2.67269e-31	downregulated	F3:Normal_1	microenvironment	SMC-Pre vs. TCGA-Pre
BIOCARTA_UCALPAIN_PATHWAY	-0.447657	2.69732e-31	downregulated	F1:Stroma	microenvironment	SMC-Pre vs. TCGA-Pre
MAINTENANCE_OF_CELLULAR_LOCALIZATION	-0.321894	3.74435e-31	downregulated	F13:TN	tumor_specific	SMC-Pre vs. TCGA-Pre
REACTOME_UNFOLDED_PROTEIN_RESPONSE	-0.287397	4.98139e-31	downregulated	F1:Stroma	ambiguous	SMC-Pre vs. TCGA-Pre
VERRECCHIA_RESPONSE_TO_TGFB1_C2	-0.451456	5.05907e-31	downregulated	F1:Stroma	microenvironment	SMC-Pre vs. TCGA-Pre
BIOCARTA_PTDINS_PATHWAY	-0.359547	6.10618e-31	downregulated	F1:Stroma	ambiguous	SMC-Pre vs. TCGA-Pre
MCBRYAN_PUBERTAL_BREAST_6_7WK_UP	-0.290398	6.84337e-31	downregulated	F1:Stroma	microenvironment	SMC-Pre vs. TCGA-Pre
REACTOME_SIGNAL_TRANSDUCTION_BY_L1	-0.322093	7.57674e-31	downregulated	F1:Stroma	microenvironment	SMC-Pre vs. TCGA-Pre
PID_NOTCH_PATHWAY	-0.314734	9.78441e-31	downregulated	F1:Stroma	microenvironment	SMC-Pre vs. TCGA-Pre
PID_AR_NONGENOMIC_PATHWAY	-0.304034	1.11668e-30	downregulated	F14:Normal_3	microenvironment	SMC-Pre vs. TCGA-Pre
BROWNE_HCMV_INFECTION_18HR_DN	-0.257917	1.16381e-30	downregulated	F14:Normal_3	microenvironment	SMC-Pre vs. TCGA-Pre
HOLLEMAN_DAUNORUBICIN_B_ALL_UP	-0.388406	1.17513e-30	downregulated	F3:Normal_1	ambiguous	SMC-Pre vs. TCGA-Pre
POSITIVE_REGULATION_OF_TRANSCRIPTION	-0.281746	1.18734e-30	downregulated	F1:Stroma	ambiguous	SMC-Pre vs. TCGA-Pre
LUI_THYROID_CANCER_CLUSTER_2	-0.265777	1.56078e-30	downregulated	F14:Normal_3	ambiguous	SMC-Pre vs. TCGA-Pre
WONG_IFNA2_RESISTANCE_UP	-0.324804	1.89435e-30	downregulated	F5:TCGA specific_1	ambiguous	SMC-Pre vs. TCGA-Pre
OLSSON_E2F3_TARGETS_UP	-0.255173	2.02816e-30	downregulated	F3:Normal_1	microenvironment	SMC-Pre vs. TCGA-Pre
PID_LYSOPHOSPHOLIPID_PATHWAY	-0.291828	2.02907e-30	downregulated	F14:Normal_3	microenvironment	SMC-Pre vs. TCGA-Pre
BIOCARTA_MEF2D_PATHWAY	-0.361141	2.17361e-30	downregulated	F9:Tils	microenvironment	SMC-Pre vs. TCGA-Pre
REACTOME_PRE_NOTCH_PROCESSING_IN_GOLGI	-0.360247	2.37372e-30	downregulated	F1:Stroma	microenvironment	SMC-Pre vs. TCGA-Pre
CHESLER_BRAIN_HIGHEST_GENETIC_VARIANCE	-0.263551	2.46997e-30	downregulated	F1:Stroma	ambiguous	SMC-Pre vs. TCGA-Pre
POSITIVE_REGULATION_OF_TRANSPORT	-0.253786	2.47129e-30	downregulated	F4:ER+_1	ambiguous	SMC-Pre vs. TCGA-Pre
MAYBURD_RESPONSE_TO_L663536_UP	-0.294223	3.39573e-30	downregulated	F1:Stroma	ambiguous	SMC-Pre vs. TCGA-Pre
ABRAHAM_ALPC_VS_MULTIPLE_MYELOMA_DN	-0.320777	3.56649e-30	downregulated	F1:Stroma	ambiguous	SMC-Pre vs. TCGA-Pre
REACTOME_NGF_SIGNALLING_VIA_TRKA_FROM_THE_PLASMA_MEMBRANE	-0.278842	3.76231e-30	downregulated	F1:Stroma	ambiguous	SMC-Pre vs. TCGA-Pre
GHO_ATF5_TARGETS_DN	-0.365454	4.05018e-30	downregulated	F13:TN	ambiguous	SMC-Pre vs. TCGA-Pre
MACLACHLAN_BRCA1_TARGETS_UP	-0.345665	4.36194e-30	downregulated	F1:Stroma	ambiguous	SMC-Pre vs. TCGA-Pre
INTRAMOLECULAR_OXIDOREDUCTASE_ACTIVITY	-0.357486	4.36194e-30	downregulated	F2:HER2+	ambiguous	SMC-Pre vs. TCGA-Pre
BIOCARTA_CELL2CELL_PATHWAY	-0.425205	4.40848e-30	downregulated	F1:Stroma	microenvironment	SMC-Pre vs. TCGA-Pre
LIGASE_ACTIVITY_FORMING_CARBON_OXYGEN_BONDS	-0.435758	4.64343e-30	downregulated	F12:CCLE specific	tumor_specific	SMC-Pre vs. TCGA-Pre
CELL_CORTEX	-0.279547	7.19174e-30	downregulated	F1:Stroma	ambiguous	SMC-Pre vs. TCGA-Pre
KEGG_LIMONENE_AND_PINENE_DEGRADATION	-0.390084	8.78698e-30	downregulated	F11:TCGA specific_2	ambiguous	SMC-Pre vs. TCGA-Pre
HUMMERICH_SKIN_CANCER_PROGRESSION_DN	-0.250726	9.16421e-30	downregulated	F14:Normal_3	microenvironment	SMC-Pre vs. TCGA-Pre
BIOCARTA_MAL_PATHWAY	-0.32779	9.6591e-30	downregulated	F1:Stroma	microenvironment	SMC-Pre vs. TCGA-Pre
SIMBULAN_UV_RESPONSE_NORMAL_DN	-0.339926	1.0075e-29	downregulated	F3:Normal_1	microenvironment	SMC-Pre vs. TCGA-Pre
YAO_TEMPORAL_RESPONSE_TO_PROGESTERONE_CLUSTER_14	-0.305845	1.12351e-29	downregulated	F13:TN	ambiguous	SMC-Pre vs. TCGA-Pre
REACTOME_SEMAPHORIN_INTERACTIONS	-0.310673	1.15714e-29	downregulated	F1:Stroma	microenvironment	SMC-Pre vs. TCGA-Pre
HYDROLASE_ACTIVITY_ACTING_ON_CARBON_NITROGEN_NOT_PEPTIDEBONDSIN_LINEAR_AMIDES	-0.302041	1.35583e-29	downregulated	F5:TCGA specific_1	tumor_specific	SMC-Pre vs. TCGA-Pre
REACTOME_PI3K_EVENTS_IN_ERBB2_SIGNALING	-0.265419	1.37842e-29	downregulated	F3:Normal_1	ambiguous	SMC-Pre vs. TCGA-Pre
NUTT_GBM_VS_AO_GLIOMA_UP	-0.349003	1.65504e-29	downregulated	F1:Stroma	microenvironment	SMC-Pre vs. TCGA-Pre
SESTO_RESPONSE_TO_UV_C8	-0.313688	1.76052e-29	downregulated	F1:Stroma	microenvironment	SMC-Pre vs. TCGA-Pre
KANG_FLUOROURACIL_RESISTANCE_DN	-0.362676	1.81548e-29	downregulated	F13:TN	ambiguous	SMC-Pre vs. TCGA-Pre
BIOPOLYMER_BIOSYNTHETIC_PROCESS	-0.308762	1.83804e-29	downregulated	F1:Stroma	ambiguous	SMC-Pre vs. TCGA-Pre
REACTOME_OXYGEN_DEPENDENT_PROLINE_HYDROXYLATION_OF_HYPOXIA_INDUCIBLE_FACTOR_ALPHA	-0.305641	1.9219e-29	downregulated	F11:TCGA specific_2	ambiguous	SMC-Pre vs. TCGA-Pre
XU_CREBBP_TARGETS_DN	-0.316395	1.92972e-29	downregulated	F9:Tils	microenvironment	SMC-Pre vs. TCGA-Pre
REACTOME_SIGNALING_BY_EGFR_IN_CANCER	-0.273054	1.97555e-29	downregulated	F1:Stroma	ambiguous	SMC-Pre vs. TCGA-Pre
PEPTIDE_METABOLIC_PROCESS	-0.40864	2.24146e-29	downregulated	F14:Normal_3	microenvironment	SMC-Pre vs. TCGA-Pre
CAFFAREL_RESPONSE_TO_THC_8HR_3_DN	-0.467884	2.35832e-29	downregulated	F12:CCLE specific	ambiguous	SMC-Pre vs. TCGA-Pre
ITO_PTTG1_TARGETS_DN	-0.496582	2.44107e-29	downregulated	F5:TCGA specific_1	ambiguous	SMC-Pre vs. TCGA-Pre
REACTOME_AXON_GUIDANCE	-0.261077	2.60722e-29	downregulated	F1:Stroma	microenvironment	SMC-Pre vs. TCGA-Pre
GLYCOPROTEIN_CATABOLIC_PROCESS	-0.397709	2.92645e-29	downregulated	F7:ER+_2	ambiguous	SMC-Pre vs. TCGA-Pre
KEGG_ENDOMETRIAL_CANCER	-0.312502	3.05001e-29	downregulated	F1:Stroma	ambiguous	SMC-Pre vs. TCGA-Pre
BERENJENO_TRANSFORMED_BY_RHOA_REVERSIBLY_UP	-0.395785	3.07534e-29	downregulated	F14:Normal_3	microenvironment	SMC-Pre vs. TCGA-Pre
VERRECCHIA_RESPONSE_TO_TGFB1_C3	-0.411572	3.25517e-29	downregulated	F14:Normal_3	microenvironment	SMC-Pre vs. TCGA-Pre
ACTIN_FILAMENT_ORGANIZATION	-0.307278	3.26564e-29	downregulated	F7:ER+_2	ambiguous	SMC-Pre vs. TCGA-Pre
NOTCH_SIGNALING_PATHWAY	-0.438484	4.21467e-29	downregulated	F1:Stroma	ambiguous	SMC-Pre vs. TCGA-Pre
COATED_VESICLE	-0.288347	4.98604e-29	downregulated	F1:Stroma	ambiguous	SMC-Pre vs. TCGA-Pre
VERRECCHIA_RESPONSE_TO_TGFB1_C5	-0.393797	5.13937e-29	downregulated	F1:Stroma	microenvironment	SMC-Pre vs. TCGA-Pre
INSULIN_RECEPTOR_SIGNALING_PATHWAY	-0.347448	5.723e-29	downregulated	F14:Normal_3	ambiguous	SMC-Pre vs. TCGA-Pre
KEGG_ADHERENS_JUNCTION	-0.367468	5.99065e-29	downregulated	F1:Stroma	microenvironment	SMC-Pre vs. TCGA-Pre
WHITESIDE_CISPLATIN_RESISTANCE_UP	-0.398886	6.58032e-29	downregulated	F5:TCGA specific_1	ambiguous	SMC-Pre vs. TCGA-Pre
ESTABLISHMENT_AND_OR_MAINTENANCE_OF_CHROMATIN_ARCHITECTURE	-0.302651	6.96482e-29	downregulated	F12:CCLE specific	ambiguous	SMC-Pre vs. TCGA-Pre
ROSS_AML_WITH_PML_RARA_FUSION	-0.255234	7.06484e-29	downregulated	F14:Normal_3	microenvironment	SMC-Pre vs. TCGA-Pre
PID_PS1_PATHWAY	-0.28466	7.06484e-29	downregulated	F1:Stroma	ambiguous	SMC-Pre vs. TCGA-Pre
PID_ARF6_DOWNSTREAM_PATHWAY	-0.380119	7.99906e-29	downregulated	F1:Stroma	microenvironment	SMC-Pre vs. TCGA-Pre
NEBEN_AML_WITH_FLT3_OR_NRAS_DN	-0.327636	9.58262e-29	downregulated	F13:TN	ambiguous	SMC-Pre vs. TCGA-Pre
REACTOME_GLUCONEOGENESIS	-0.355205	1.00136e-28	downregulated	F2:HER2+	tumor_specific	SMC-Pre vs. TCGA-Pre
REACTOME_SIGNALING_BY_NOTCH3	-0.430045	1.01163e-28	downregulated	F7:ER+_2	ambiguous	SMC-Pre vs. TCGA-Pre
REACTOME_LIPID_DIGESTION_MOBILIZATION_AND_TRANSPORT	-0.262154	1.03599e-28	downregulated	F14:Normal_3	microenvironment	SMC-Pre vs. TCGA-Pre
BIOCARTA_RHO_PATHWAY	-0.354168	1.16775e-28	downregulated	F1:Stroma	microenvironment	SMC-Pre vs. TCGA-Pre
BIOCARTA_INTEGRIN_PATHWAY	-0.376156	1.39664e-28	downregulated	F14:Normal_3	microenvironment	SMC-Pre vs. TCGA-Pre
OUTER_MEMBRANE	-0.316827	1.40613e-28	downregulated	F11:TCGA specific_2	ambiguous	SMC-Pre vs. TCGA-Pre
REACTOME_GLUCOSE_METABOLISM	-0.302671	1.50123e-28	downregulated	F12:CCLE specific	ambiguous	SMC-Pre vs. TCGA-Pre
REACTOME_SIGNALING_BY_ROBO_RECEPTOR	-0.349813	1.70031e-28	downregulated	F1:Stroma	microenvironment	SMC-Pre vs. TCGA-Pre
PID_INSULIN_GLUCOSE_PATHWAY	-0.330606	2.19609e-28	downregulated	F11:TCGA specific_2	microenvironment	SMC-Pre vs. TCGA-Pre
GHANDHI_DIRECT_IRRADIATION_DN	-0.291431	2.30585e-28	downregulated	F3:Normal_1	microenvironment	SMC-Pre vs. TCGA-Pre
WEIGEL_OXIDATIVE_STRESS_BY_TBH_AND_H2O2	-0.28499	2.78295e-28	downregulated	F1:Stroma	microenvironment	SMC-Pre vs. TCGA-Pre
REACTOME_SHC_RELATED_EVENTS	-0.340085	3.3322e-28	downregulated	F4:ER+_1	ambiguous	SMC-Pre vs. TCGA-Pre
REACTOME_GAB1_SIGNALOSOME	-0.298777	3.3923e-28	downregulated	F1:Stroma	ambiguous	SMC-Pre vs. TCGA-Pre
PHOSPHATASE_REGULATOR_ACTIVITY	-0.263114	3.53535e-28	downregulated	F11:TCGA specific_2	ambiguous	SMC-Pre vs. TCGA-Pre
MONOVALENT_INORGANIC_CATION_HOMEOSTASIS	-0.322551	4.36651e-28	downregulated	F7:ER+_2	tumor_specific	SMC-Pre vs. TCGA-Pre
WIERENGA_PML_INTERACTOME	-0.281711	4.91606e-28	downregulated	F13:TN	ambiguous	SMC-Pre vs. TCGA-Pre
CHARAFE_BREAST_CANCER_LUMINAL_VS_MESENCHYMAL_UP	-0.274111	5.0026e-28	downregulated	F7:ER+_2	tumor_specific	SMC-Pre vs. TCGA-Pre
ACTIN_FILAMENT_BINDING	-0.312104	5.01202e-28	downregulated	F1:Stroma	microenvironment	SMC-Pre vs. TCGA-Pre
CREIGHTON_AKT1_SIGNALING_VIA_MTOR_DN	-0.458849	5.62245e-28	downregulated	F2:HER2+	ambiguous	SMC-Pre vs. TCGA-Pre
REACTOME_REGULATORY_RNA_PATHWAYS	-0.299313	7.40696e-28	downregulated	F12:CCLE specific	tumor_specific	SMC-Pre vs. TCGA-Pre
OXIDOREDUCTASE_ACTIVITY_ACTING_ON_SULFUR_GROUP_OF_DONORS	-0.375436	7.4113e-28	downregulated	F7:ER+_2	ambiguous	SMC-Pre vs. TCGA-Pre
POSITIVE_REGULATION_OF_NUCLEOBASENUCLEOSIDENUCLEOTIDE_AND_NUCLEIC_ACID_METABOLIC_PROCESS	-0.257223	8.65703e-28	downregulated	F1:Stroma	microenvironment	SMC-Pre vs. TCGA-Pre
REACTOME_REGULATED_PROTEOLYSIS_OF_P75NTR	-0.421395	8.71653e-28	downregulated	F7:ER+_2	ambiguous	SMC-Pre vs. TCGA-Pre
KIM_RESPONSE_TO_TSA_AND_DECITABINE_DN	-0.311759	8.78529e-28	downregulated	F7:ER+_2	ambiguous	SMC-Pre vs. TCGA-Pre
POSITIVE_REGULATION_OF_TRANSCRIPTIONDNA_DEPENDENT	-0.267855	8.87784e-28	downregulated	F1:Stroma	ambiguous	SMC-Pre vs. TCGA-Pre
BARRIER_CANCER_RELAPSE_TUMOR_SAMPLE_UP	0.386256	9.68427e-28	upregulated	F1:Stroma	ambiguous	SMC-Pre vs. TCGA-Pre
LOPEZ_MESOTHELIOMA_SURVIVAL_WORST_VS_BEST_UP	-0.377352	1.11441e-27	downregulated	F1:Stroma	ambiguous	SMC-Pre vs. TCGA-Pre
BIOCARTA_BARRESTIN_SRC_PATHWAY	-0.370704	1.17137e-27	downregulated	F4:ER+_1	ambiguous	SMC-Pre vs. TCGA-Pre
REACTOME_RETROGRADE_NEUROTROPHIN_SIGNALLING	-0.376372	1.51323e-27	downregulated	F4:ER+_1	ambiguous	SMC-Pre vs. TCGA-Pre
REACTOME_VIRAL_MESSENGER_RNA_SYNTHESIS	-0.340002	1.98414e-27	downregulated	F12:CCLE specific	tumor_specific	SMC-Pre vs. TCGA-Pre
NEUTRAL_AMINO_ACID_TRANSPORT	-0.331731	2.13161e-27	downregulated	F11:TCGA specific_2	ambiguous	SMC-Pre vs. TCGA-Pre
KEGG_ACUTE_MYELOID_LEUKEMIA	-0.284123	2.36642e-27	downregulated	F9:Tils	microenvironment	SMC-Pre vs. TCGA-Pre
VERRECCHIA_DELAYED_RESPONSE_TO_TGFB1	-0.388703	2.52077e-27	downregulated	F1:Stroma	microenvironment	SMC-Pre vs. TCGA-Pre
MARTIN_INTERACT_WITH_HDAC	-0.275745	2.69989e-27	downregulated	F1:Stroma	ambiguous	SMC-Pre vs. TCGA-Pre
CLATHRIN_COATED_VESICLE	-0.254752	2.93047e-27	downregulated	F1:Stroma	ambiguous	SMC-Pre vs. TCGA-Pre
PID_HEDGEHOG_GLI_PATHWAY	-0.286949	2.93323e-27	downregulated	F1:Stroma	ambiguous	SMC-Pre vs. TCGA-Pre
ZHU_CMV_8_HR_DN	-0.290161	3.04203e-27	downregulated	F14:Normal_3	microenvironment	SMC-Pre vs. TCGA-Pre
POMEROY_MEDULLOBLASTOMA_PROGNOSIS_UP	-0.259848	3.06739e-27	downregulated	F14:Normal_3	microenvironment	SMC-Pre vs. TCGA-Pre
REACTOME_MRNA_SPLICING	-0.33354	3.55127e-27	downregulated	F12:CCLE specific	ambiguous	SMC-Pre vs. TCGA-Pre
NIKOLSKY_BREAST_CANCER_10Q22_AMPLICON	-0.426302	4.52e-27	downregulated	F7:ER+_2	ambiguous	SMC-Pre vs. TCGA-Pre
REACTOME_SIGNALING_BY_NOTCH4	-0.398322	5.24164e-27	downregulated	F7:ER+_2	ambiguous	SMC-Pre vs. TCGA-Pre
KEGG_CHRONIC_MYELOID_LEUKEMIA	-0.282662	5.41134e-27	downregulated	F1:Stroma	microenvironment	SMC-Pre vs. TCGA-Pre
SA_TRKA_RECEPTOR	-0.334113	1.03875e-26	downregulated	F14:Normal_3	microenvironment	SMC-Pre vs. TCGA-Pre
PID_P38_MK2_PATHWAY	-0.331404	1.10461e-26	downregulated	F1:Stroma	ambiguous	SMC-Pre vs. TCGA-Pre
BIOCARTA_FMLP_PATHWAY	-0.293668	1.14698e-26	downregulated	F9:Tils	microenvironment	SMC-Pre vs. TCGA-Pre
REACTOME_ABORTIVE_ELONGATION_OF_HIV1_TRANSCRIPT_IN_THE_ABSENCE_OF_TAT	-0.30496	1.19029e-26	downregulated	F12:CCLE specific	tumor_specific	SMC-Pre vs. TCGA-Pre
CHIARADONNA_NEOPLASTIC_TRANSFORMATION_KRAS_DN	-0.262507	1.19316e-26	downregulated	F14:Normal_3	microenvironment	SMC-Pre vs. TCGA-Pre
SHIN_B_CELL_LYMPHOMA_CLUSTER_7	-0.293098	1.51181e-26	downregulated	F3:Normal_1	microenvironment	SMC-Pre vs. TCGA-Pre
CELL_CORTEX_PART	-0.281816	1.58387e-26	downregulated	F12:CCLE specific	ambiguous	SMC-Pre vs. TCGA-Pre
KEGG_RENAL_CELL_CARCINOMA	-0.288091	1.61119e-26	downregulated	F1:Stroma	microenvironment	SMC-Pre vs. TCGA-Pre
REACTOME_SIGNALING_BY_NOTCH2	-0.408875	1.73595e-26	downregulated	F7:ER+_2	ambiguous	SMC-Pre vs. TCGA-Pre
BIOCARTA_BARRESTIN_PATHWAY	-0.397301	1.81882e-26	downregulated	F1:Stroma	ambiguous	SMC-Pre vs. TCGA-Pre
REACTOME_SEMA4D_IN_SEMAPHORIN_SIGNALING	-0.307711	1.997e-26	downregulated	F1:Stroma	ambiguous	SMC-Pre vs. TCGA-Pre
REACTOME_RECEPTOR_LIGAND_BINDING_INITIATES_THE_SECOND_PROTEOLYTIC_CLEAVAGE_OF_NOTCH_RECEPTOR	-0.422514	2.20725e-26	downregulated	F3:Normal_1	microenvironment	SMC-Pre vs. TCGA-Pre
CHARAFE_BREAST_CANCER_LUMINAL_VS_BASAL_UP	-0.2643	2.53978e-26	downregulated	F7:ER+_2	tumor_specific	SMC-Pre vs. TCGA-Pre
ORGANELLE_OUTER_MEMBRANE	-0.308574	2.61061e-26	downregulated	F4:ER+_1	ambiguous	SMC-Pre vs. TCGA-Pre
PID_HIF2PATHWAY	-0.282013	2.67873e-26	downregulated	F1:Stroma	microenvironment	SMC-Pre vs. TCGA-Pre
POSITIVE_REGULATION_OF_ANGIOGENESIS	-0.335654	2.67873e-26	downregulated	F3:Normal_1	microenvironment	SMC-Pre vs. TCGA-Pre
DACOSTA_LOW_DOSE_UV_RESPONSE_VIA_ERCC3_XPCS_DN	-0.416959	3.00799e-26	downregulated	F5:TCGA specific_1	ambiguous	SMC-Pre vs. TCGA-Pre
YAO_TEMPORAL_RESPONSE_TO_PROGESTERONE_CLUSTER_4	-0.311249	3.16783e-26	downregulated	F5:TCGA specific_1	tumor_specific	SMC-Pre vs. TCGA-Pre
GINESTIER_BREAST_CANCER_ZNF217_AMPLIFIED_DN	-0.334737	3.87898e-26	downregulated	F5:TCGA specific_1	ambiguous	SMC-Pre vs. TCGA-Pre
TERAO_AOX4_TARGETS_SKIN_DN	0.292019	3.93006e-26	upregulated	F8:Normal_2	microenvironment	SMC-Pre vs. TCGA-Pre
DAZARD_UV_RESPONSE_CLUSTER_G4	-0.364085	4.69596e-26	downregulated	F5:TCGA specific_1	cohort_specific	SMC-Pre vs. TCGA-Pre
INTERACTION_WITH_HOST	-0.276171	5.11856e-26	downregulated	F14:Normal_3	ambiguous	SMC-Pre vs. TCGA-Pre
REGULATION_OF_PH	-0.31821	5.28168e-26	downregulated	F7:ER+_2	tumor_specific	SMC-Pre vs. TCGA-Pre
PID_PI3KCI_AKT_PATHWAY	-0.344546	5.28969e-26	downregulated	F1:Stroma	ambiguous	SMC-Pre vs. TCGA-Pre
PID_ECADHERIN_STABILIZATION_PATHWAY	-0.314648	5.70368e-26	downregulated	F3:Normal_1	microenvironment	SMC-Pre vs. TCGA-Pre
PID_IGF1_PATHWAY	-0.319022	6.69401e-26	downregulated	F1:Stroma	ambiguous	SMC-Pre vs. TCGA-Pre
POSITIVE_REGULATION_OF_RNA_METABOLIC_PROCESS	-0.260186	7.02009e-26	downregulated	F1:Stroma	ambiguous	SMC-Pre vs. TCGA-Pre
BIOCARTA_ETS_PATHWAY	-0.32097	8.10108e-26	downregulated	F14:Normal_3	microenvironment	SMC-Pre vs. TCGA-Pre
MYLLYKANGAS_AMPLIFICATION_HOT_SPOT_11	-0.563131	9.52326e-26	downregulated	F7:ER+_2	tumor_specific	SMC-Pre vs. TCGA-Pre
VALK_AML_CLUSTER_10	-0.283964	9.55468e-26	downregulated	F14:Normal_3	microenvironment	SMC-Pre vs. TCGA-Pre
PID_RXR_VDR_PATHWAY	-0.27435	9.91811e-26	downregulated	F14:Normal_3	microenvironment	SMC-Pre vs. TCGA-Pre
REGULATION_OF_CATABOLIC_PROCESS	-0.294644	1.04179e-25	downregulated	F14:Normal_3	ambiguous	SMC-Pre vs. TCGA-Pre
GU_PDEF_TARGETS_DN	-0.281036	1.22383e-25	downregulated	F1:Stroma	ambiguous	SMC-Pre vs. TCGA-Pre
BONOME_OVARIAN_CANCER_POOR_SURVIVAL_DN	-0.355772	1.29821e-25	downregulated	F13:TN	ambiguous	SMC-Pre vs. TCGA-Pre
ACTIN_FILAMENT_BUNDLE_FORMATION	-0.334217	1.39397e-25	downregulated	F7:ER+_2	ambiguous	SMC-Pre vs. TCGA-Pre
SIG_PIP3_SIGNALING_IN_CARDIAC_MYOCTES	-0.257728	1.40675e-25	downregulated	F1:Stroma	ambiguous	SMC-Pre vs. TCGA-Pre
DASU_IL6_SIGNALING_SCAR_UP	-0.310023	1.56188e-25	downregulated	F1:Stroma	microenvironment	SMC-Pre vs. TCGA-Pre
REACTOME_RECYCLING_PATHWAY_OF_L1	-0.296981	1.62129e-25	downregulated	F1:Stroma	microenvironment	SMC-Pre vs. TCGA-Pre
DELLA_RESPONSE_TO_TSA_AND_BUTYRATE	-0.294185	1.85942e-25	downregulated	F5:TCGA specific_1	ambiguous	SMC-Pre vs. TCGA-Pre
FAELT_B_CLL_WITH_VH3_21_UP	-0.360499	2.12289e-25	downregulated	F12:CCLE specific	ambiguous	SMC-Pre vs. TCGA-Pre
PID_P38_GAMMA_DELTA_PATHWAY	-0.307585	2.19178e-25	downregulated	F4:ER+_1	ambiguous	SMC-Pre vs. TCGA-Pre
REACTOME_APOBEC3G_MEDIATED_RESISTANCE_TO_HIV1_INFECTION	-0.44207	2.46456e-25	downregulated	F13:TN	ambiguous	SMC-Pre vs. TCGA-Pre
MCCABE_HOXC6_TARGETS_CANCER_DN	-0.288446	2.64487e-25	downregulated	F1:Stroma	ambiguous	SMC-Pre vs. TCGA-Pre
KIM_PTEN_TARGETS_DN	-0.432496	3.13917e-25	downregulated	F1:Stroma	ambiguous	SMC-Pre vs. TCGA-Pre
TAGHAVI_NEOPLASTIC_TRANSFORMATION	-0.408198	3.41073e-25	downregulated	F3:Normal_1	microenvironment	SMC-Pre vs. TCGA-Pre
HO_LIVER_CANCER_VASCULAR_INVASION	-0.325343	3.89839e-25	downregulated	F7:ER+_2	ambiguous	SMC-Pre vs. TCGA-Pre
PROTEIN_IMPORT_INTO_NUCLEUS	-0.275221	4.15927e-25	downregulated	F1:Stroma	ambiguous	SMC-Pre vs. TCGA-Pre
KEGG_LYSINE_DEGRADATION	-0.274442	4.21163e-25	downregulated	F12:CCLE specific	cohort_specific	SMC-Pre vs. TCGA-Pre
TRANSLATION_INITIATION_FACTOR_ACTIVITY	-0.370005	4.81202e-25	downregulated	F12:CCLE specific	ambiguous	SMC-Pre vs. TCGA-Pre
SIG_IL4RECEPTOR_IN_B_LYPHOCYTES	-0.331454	4.91089e-25	downregulated	F14:Normal_3	microenvironment	SMC-Pre vs. TCGA-Pre
JACKSON_DNMT1_TARGETS_DN	-0.325149	4.96247e-25	downregulated	F1:Stroma	ambiguous	SMC-Pre vs. TCGA-Pre
KEGG_BETA_ALANINE_METABOLISM	-0.268648	5.38905e-25	downregulated	F14:Normal_3	ambiguous	SMC-Pre vs. TCGA-Pre
PID_S1P_S1P2_PATHWAY	-0.337925	6.59988e-25	downregulated	F1:Stroma	microenvironment	SMC-Pre vs. TCGA-Pre
PID_SMAD2_3PATHWAY	-0.423137	8.1501e-25	downregulated	F1:Stroma	ambiguous	SMC-Pre vs. TCGA-Pre
TRANS_GOLGI_NETWORK	-0.32375	8.90656e-25	downregulated	F11:TCGA specific_2	ambiguous	SMC-Pre vs. TCGA-Pre
GARGALOVIC_RESPONSE_TO_OXIDIZED_PHOSPHOLIPIDS_GREEN_DN	-0.27775	9.75269e-25	downregulated	F12:CCLE specific	ambiguous	SMC-Pre vs. TCGA-Pre
SIG_INSULIN_RECEPTOR_PATHWAY_IN_CARDIAC_MYOCYTES	-0.316025	1.02711e-24	downregulated	F1:Stroma	microenvironment	SMC-Pre vs. TCGA-Pre
CELLULAR_RESPONSE_TO_STIMULUS	-0.295574	1.0379e-24	downregulated	F4:ER+_1	ambiguous	SMC-Pre vs. TCGA-Pre
PID_ERBB2_ERBB3_PATHWAY	-0.283253	1.06244e-24	downregulated	F1:Stroma	microenvironment	SMC-Pre vs. TCGA-Pre
PIGMENT_BIOSYNTHETIC_PROCESS	-0.281108	1.16125e-24	downregulated	F12:CCLE specific	ambiguous	SMC-Pre vs. TCGA-Pre
REACTOME_NEPHRIN_INTERACTIONS	-0.344445	1.26714e-24	downregulated	F3:Normal_1	ambiguous	SMC-Pre vs. TCGA-Pre
PID_ILK_PATHWAY	-0.283296	1.30267e-24	downregulated	F1:Stroma	microenvironment	SMC-Pre vs. TCGA-Pre
REACTOME_PRE_NOTCH_EXPRESSION_AND_PROCESSING	-0.306475	1.31428e-24	downregulated	F1:Stroma	ambiguous	SMC-Pre vs. TCGA-Pre
SPLICEOSOME	-0.30003	1.75739e-24	downregulated	F12:CCLE specific	ambiguous	SMC-Pre vs. TCGA-Pre
REACTOME_NUCLEAR_EVENTS_KINASE_AND_TRANSCRIPTION_FACTOR_ACTIVATION	-0.331119	1.82052e-24	downregulated	F3:Normal_1	ambiguous	SMC-Pre vs. TCGA-Pre
KAUFFMANN_MELANOMA_RELAPSE_DN	-0.404187	1.82925e-24	downregulated	F3:Normal_1	ambiguous	SMC-Pre vs. TCGA-Pre
NUCLEAR_IMPORT	-0.264917	1.99856e-24	downregulated	F1:Stroma	ambiguous	SMC-Pre vs. TCGA-Pre
ADHERENS_JUNCTION	-0.303739	2.39576e-24	downregulated	F3:Normal_1	microenvironment	SMC-Pre vs. TCGA-Pre
IIZUKA_LIVER_CANCER_PROGRESSION_L0_L1_UP	-0.28611	2.40611e-24	downregulated	F3:Normal_1	microenvironment	SMC-Pre vs. TCGA-Pre
REGULATION_OF_GENE_SPECIFIC_TRANSCRIPTION	-0.282106	2.72158e-24	downregulated	F4:ER+_1	ambiguous	SMC-Pre vs. TCGA-Pre
BIOCARTA_RAS_PATHWAY	-0.315748	3.78435e-24	downregulated	F1:Stroma	ambiguous	SMC-Pre vs. TCGA-Pre
WALLACE_JAK2_TARGETS_UP	-0.316292	3.96987e-24	downregulated	F5:TCGA specific_1	tumor_specific	SMC-Pre vs. TCGA-Pre
NUTT_GBM_VS_AO_GLIOMA_DN	-0.271649	4.19137e-24	downregulated	F5:TCGA specific_1	microenvironment	SMC-Pre vs. TCGA-Pre
REACTOME_AKT_PHOSPHORYLATES_TARGETS_IN_THE_CYTOSOL	-0.344048	4.58949e-24	downregulated	F7:ER+_2	ambiguous	SMC-Pre vs. TCGA-Pre
OUELLET_OVARIAN_CANCER_INVASIVE_VS_LMP_DN	-0.313381	4.60639e-24	downregulated	F7:ER+_2	ambiguous	SMC-Pre vs. TCGA-Pre
HERNANDEZ_MITOTIC_ARREST_BY_DOCETAXEL_2_DN	-0.278486	4.88643e-24	downregulated	F3:Normal_1	microenvironment	SMC-Pre vs. TCGA-Pre
STEROID_HORMONE_RECEPTOR_SIGNALING_PATHWAY	-0.298137	4.92367e-24	downregulated	F1:Stroma	ambiguous	SMC-Pre vs. TCGA-Pre
URS_ADIPOCYTE_DIFFERENTIATION_DN	-0.323156	4.95578e-24	downregulated	F1:Stroma	microenvironment	SMC-Pre vs. TCGA-Pre
LI_AMPLIFIED_IN_LUNG_CANCER	-0.260498	5.447e-24	downregulated	F5:TCGA specific_1	ambiguous	SMC-Pre vs. TCGA-Pre
KEGG_PENTOSE_PHOSPHATE_PATHWAY	-0.257931	5.65934e-24	downregulated	F12:CCLE specific	ambiguous	SMC-Pre vs. TCGA-Pre
REACTOME_NUCLEOTIDE_LIKE_PURINERGIC_RECEPTORS	0.34611	5.98504e-24	upregulated	F9:Tils	microenvironment	SMC-Pre vs. TCGA-Pre
REACTOME_HORMONE_SENSITIVE_LIPASE_HSL_MEDIATED_TRIACYLGLYCEROL_HYDROLYSIS	-0.354098	6.72591e-24	downregulated	F14:Normal_3	microenvironment	SMC-Pre vs. TCGA-Pre
REACTOME_RNA_POL_III_TRANSCRIPTION_INITIATION_FROM_TYPE_2_PROMOTER	-0.272516	7.15511e-24	downregulated	F12:CCLE specific	ambiguous	SMC-Pre vs. TCGA-Pre
ULE_SPLICING_VIA_NOVA2	-0.2637	7.41953e-24	downregulated	F1:Stroma	microenvironment	SMC-Pre vs. TCGA-Pre
PID_SYNDECAN_3_PATHWAY	-0.279458	8.43364e-24	downregulated	F1:Stroma	microenvironment	SMC-Pre vs. TCGA-Pre
LOPEZ_TRANSLATION_VIA_FN1_SIGNALING	-0.272783	8.7345e-24	downregulated	F1:Stroma	microenvironment	SMC-Pre vs. TCGA-Pre
PENG_GLUTAMINE_DEPRIVATION_DN	-0.282095	1.30872e-23	downregulated	F12:CCLE specific	ambiguous	SMC-Pre vs. TCGA-Pre
MATZUK_POST-IMPLANTATION_AND_POST-PARTUM	-0.281208	1.33608e-23	downregulated	F14:Normal_3	microenvironment	SMC-Pre vs. TCGA-Pre
MAINTENANCE_OF_PROTEIN_LOCALIZATION	-0.263386	1.62208e-23	downregulated	F13:TN	tumor_specific	SMC-Pre vs. TCGA-Pre
POS_HISTAMINE_RESPONSE_NETWORK	-0.254004	1.62208e-23	downregulated	F1:Stroma	ambiguous	SMC-Pre vs. TCGA-Pre
REACTOME_IRAK2_MEDIATED_ACTIVATION_OF_TAK1_COMPLEX_UPON_TLR7_8_OR_9_STIMULATION	-0.346154	1.74176e-23	downregulated	F3:Normal_1	microenvironment	SMC-Pre vs. TCGA-Pre
PID_A6B1_A6B4_INTEGRIN_PATHWAY	-0.278078	1.87489e-23	downregulated	F3:Normal_1	microenvironment	SMC-Pre vs. TCGA-Pre
SENSORY_ORGAN_DEVELOPMENT	-0.271335	1.92471e-23	downregulated	F1:Stroma	microenvironment	SMC-Pre vs. TCGA-Pre
TRIACYLGLYCEROL_METABOLIC_PROCESS	-0.340689	2.02394e-23	downregulated	F14:Normal_3	microenvironment	SMC-Pre vs. TCGA-Pre
VARELA_ZMPSTE24_TARGETS_UP	-0.253544	2.56316e-23	downregulated	F14:Normal_3	microenvironment	SMC-Pre vs. TCGA-Pre
PIGMENT_METABOLIC_PROCESS	-0.258994	2.68336e-23	downregulated	F12:CCLE specific	ambiguous	SMC-Pre vs. TCGA-Pre
REACTOME_MICRORNA_MIRNA_BIOGENESIS	-0.299129	2.97568e-23	downregulated	F12:CCLE specific	tumor_specific	SMC-Pre vs. TCGA-Pre
ZHANG_ADIPOGENESIS_BY_BMP7	-0.297539	3.50764e-23	downregulated	F14:Normal_3	microenvironment	SMC-Pre vs. TCGA-Pre
HISTONE_DEACETYLASE_COMPLEX	-0.282807	3.6619e-23	downregulated	F7:ER+_2	ambiguous	SMC-Pre vs. TCGA-Pre
NUCLEAR_CHROMOSOME_PART	-0.272204	3.7657e-23	downregulated	F12:CCLE specific	tumor_specific	SMC-Pre vs. TCGA-Pre
KEGG_RNA_POLYMERASE	-0.254847	3.76813e-23	downregulated	F12:CCLE specific	tumor_specific	SMC-Pre vs. TCGA-Pre
CHEN_LUNG_CANCER_SURVIVAL	-0.275888	4.60562e-23	downregulated	F13:TN	ambiguous	SMC-Pre vs. TCGA-Pre
VESICLE_COAT	-0.324356	4.62361e-23	downregulated	F1:Stroma	ambiguous	SMC-Pre vs. TCGA-Pre
VERRECCHIA_RESPONSE_TO_TGFB1_C1	-0.325725	5.05857e-23	downregulated	F1:Stroma	microenvironment	SMC-Pre vs. TCGA-Pre
ER_GOLGI_INTERMEDIATE_COMPARTMENT	-0.353394	5.18656e-23	downregulated	F1:Stroma	microenvironment	SMC-Pre vs. TCGA-Pre
REACTOME_RNA_POL_III_TRANSCRIPTION_TERMINATION	-0.254211	5.92173e-23	downregulated	F12:CCLE specific	tumor_specific	SMC-Pre vs. TCGA-Pre
MAGRANGEAS_MULTIPLE_MYELOMA_IGG_VS_IGA_UP	-0.271372	6.33543e-23	downregulated	F14:Normal_3	microenvironment	SMC-Pre vs. TCGA-Pre
BIOCARTA_HDAC_PATHWAY	-0.282493	6.60995e-23	downregulated	F14:Normal_3	microenvironment	SMC-Pre vs. TCGA-Pre
CELLULAR_RESPONSE_TO_EXTRACELLULAR_STIMULUS	-0.307196	7.01078e-23	downregulated	F4:ER+_1	ambiguous	SMC-Pre vs. TCGA-Pre
KASLER_HDAC7_TARGETS_1_DN	-0.306077	7.38734e-23	downregulated	F14:Normal_3	microenvironment	SMC-Pre vs. TCGA-Pre
REACTOME_SIGNALING_BY_NODAL	-0.25742	8.39783e-23	downregulated	F14:Normal_3	microenvironment	SMC-Pre vs. TCGA-Pre
REACTOME_SIGNALING_BY_PDGF	-0.257992	8.40359e-23	downregulated	F1:Stroma	microenvironment	SMC-Pre vs. TCGA-Pre
SAKAI_TUMOR_INFILTRATING_MONOCYTES_UP	-0.318482	8.61942e-23	downregulated	F14:Normal_3	microenvironment	SMC-Pre vs. TCGA-Pre
KEGG_COLORECTAL_CANCER	-0.256442	9.63168e-23	downregulated	F1:Stroma	microenvironment	SMC-Pre vs. TCGA-Pre
NGO_MALIGNANT_GLIOMA_1P_LOH	-0.358642	9.79447e-23	downregulated	F1:Stroma	ambiguous	SMC-Pre vs. TCGA-Pre
TOMIDA_METASTASIS_UP	-0.273193	1.03112e-22	downregulated	F2:HER2+	ambiguous	SMC-Pre vs. TCGA-Pre
BARRIER_CANCER_RELAPSE_TUMOR_SAMPLE_DN	-0.315678	1.05348e-22	downregulated	F3:Normal_1	microenvironment	SMC-Pre vs. TCGA-Pre
OXIDOREDUCTASE_ACTIVITY_ACTING_ON_PEROXIDE_AS_ACCEPTOR	-0.323548	1.09893e-22	downregulated	F14:Normal_3	microenvironment	SMC-Pre vs. TCGA-Pre
REACTOME_RNA_POL_III_CHAIN_ELONGATION	-0.27256	1.16693e-22	downregulated	F12:CCLE specific	ambiguous	SMC-Pre vs. TCGA-Pre
SCHLOSSER_MYC_TARGETS_AND_SERUM_RESPONSE_UP	-0.300772	1.2917e-22	downregulated	F12:CCLE specific	tumor_specific	SMC-Pre vs. TCGA-Pre
PROTEIN_MATURATION	-0.325909	1.34871e-22	downregulated	F7:ER+_2	ambiguous	SMC-Pre vs. TCGA-Pre
MCBRYAN_PUBERTAL_TGFB1_TARGETS_UP	-0.266152	1.52779e-22	downregulated	F1:Stroma	microenvironment	SMC-Pre vs. TCGA-Pre
RHO_PROTEIN_SIGNAL_TRANSDUCTION	-0.253913	2.009e-22	downregulated	F1:Stroma	microenvironment	SMC-Pre vs. TCGA-Pre
RUFFLE	-0.265829	2.07965e-22	downregulated	F1:Stroma	microenvironment	SMC-Pre vs. TCGA-Pre
BYSTRYKH_HEMATOPOIESIS_STEM_CELL_FLI1	-0.284723	2.1016e-22	downregulated	F9:Tils	ambiguous	SMC-Pre vs. TCGA-Pre
MARIADASON_RESPONSE_TO_BUTYRATE_CURCUMIN_SULINDAC_TSA_2	-0.354568	2.41451e-22	downregulated	F5:TCGA specific_1	microenvironment	SMC-Pre vs. TCGA-Pre
WU_HBX_TARGETS_3_DN	-0.292193	2.52009e-22	downregulated	F5:TCGA specific_1	ambiguous	SMC-Pre vs. TCGA-Pre
CHEN_PDGF_TARGETS	-0.334102	2.78876e-22	downregulated	F3:Normal_1	microenvironment	SMC-Pre vs. TCGA-Pre
REACTOME_DOWNSTREAM_SIGNAL_TRANSDUCTION	-0.255952	3.08639e-22	downregulated	F1:Stroma	ambiguous	SMC-Pre vs. TCGA-Pre
JECHLINGER_EPITHELIAL_TO_MESENCHYMAL_TRANSITION_DN	-0.257418	3.35874e-22	downregulated	F3:Normal_1	microenvironment	SMC-Pre vs. TCGA-Pre
MODY_HIPPOCAMPUS_NEONATAL	-0.284376	4.42282e-22	downregulated	F13:TN	ambiguous	SMC-Pre vs. TCGA-Pre
BARRIER_COLON_CANCER_RECURRENCE_DN	-0.267314	4.53282e-22	downregulated	F5:TCGA specific_1	microenvironment	SMC-Pre vs. TCGA-Pre
YANAGISAWA_LUNG_CANCER_RECURRENCE	0.453744	5.04984e-22	upregulated	F5:TCGA specific_1	cohort_specific	SMC-Pre vs. TCGA-Pre
S_PHASE_OF_MITOTIC_CELL_CYCLE	-0.326051	6.33587e-22	downregulated	F12:CCLE specific	tumor_specific	SMC-Pre vs. TCGA-Pre
WU_HBX_TARGETS_1_DN	-0.311378	7.0594e-22	downregulated	F1:Stroma	microenvironment	SMC-Pre vs. TCGA-Pre
BIOCARTA_IGF1MTOR_PATHWAY	-0.290771	7.99424e-22	downregulated	F11:TCGA specific_2	ambiguous	SMC-Pre vs. TCGA-Pre
LI_ADIPOGENESIS_BY_ACTIVATED_PPARG	-0.324693	8.18321e-22	downregulated	F14:Normal_3	microenvironment	SMC-Pre vs. TCGA-Pre
INTRACELLULAR_RECEPTOR_MEDIATED_SIGNALING_PATHWAY	-0.273515	8.80174e-22	downregulated	F1:Stroma	ambiguous	SMC-Pre vs. TCGA-Pre
CHAUHAN_RESPONSE_TO_METHOXYESTRADIOL_UP	-0.257937	9.82509e-22	downregulated	F12:CCLE specific	tumor_specific	SMC-Pre vs. TCGA-Pre
ST_GAQ_PATHWAY	-0.271551	1.00433e-21	downregulated	F9:Tils	ambiguous	SMC-Pre vs. TCGA-Pre
TRANSLATION_FACTOR_ACTIVITY_NUCLEIC_ACID_BINDING	-0.30354	1.01717e-21	downregulated	F11:TCGA specific_2	ambiguous	SMC-Pre vs. TCGA-Pre
SEKI_INFLAMMATORY_RESPONSE_LPS_DN	-0.270287	1.08239e-21	downregulated	F3:Normal_1	microenvironment	SMC-Pre vs. TCGA-Pre
NIELSEN_MALIGNAT_FIBROUS_HISTIOCYTOMA_DN	-0.250568	1.23379e-21	downregulated	F3:Normal_1	ambiguous	SMC-Pre vs. TCGA-Pre
CHIN_BREAST_CANCER_COPY_NUMBER_DN	-0.31899	1.28785e-21	downregulated	F1:Stroma	ambiguous	SMC-Pre vs. TCGA-Pre
TSUDA_ALVEOLAR_SOFT_PART_SARCOMA	-0.274777	1.34643e-21	downregulated	F14:Normal_3	microenvironment	SMC-Pre vs. TCGA-Pre
PID_EPHA2_FWD_PATHWAY	-0.310292	1.6285e-21	downregulated	F1:Stroma	microenvironment	SMC-Pre vs. TCGA-Pre
REACTOME_MITOCHONDRIAL_TRNA_AMINOACYLATION	-0.342642	2.02481e-21	downregulated	F12:CCLE specific	ambiguous	SMC-Pre vs. TCGA-Pre
DAZARD_UV_RESPONSE_CLUSTER_G5	-0.383411	2.16718e-21	downregulated	F5:TCGA specific_1	cohort_specific	SMC-Pre vs. TCGA-Pre
MCBRYAN_PUBERTAL_BREAST_5_6WK_DN	-0.251715	2.21077e-21	downregulated	F1:Stroma	microenvironment	SMC-Pre vs. TCGA-Pre
NUCLEAR_CHROMOSOME	-0.26636	2.24127e-21	downregulated	F12:CCLE specific	tumor_specific	SMC-Pre vs. TCGA-Pre
BURTON_ADIPOGENESIS_PEAK_AT_0HR	-0.260642	2.43127e-21	downregulated	F14:Normal_3	microenvironment	SMC-Pre vs. TCGA-Pre
REACTOME_SIGNALLING_TO_RAS	-0.251328	2.57798e-21	downregulated	F1:Stroma	ambiguous	SMC-Pre vs. TCGA-Pre
REACTOME_CHYLOMICRON_MEDIATED_LIPID_TRANSPORT	-0.28109	2.64525e-21	downregulated	F5:TCGA specific_1	ambiguous	SMC-Pre vs. TCGA-Pre
COATED_VESICLE_MEMBRANE	-0.292957	2.66972e-21	downregulated	F1:Stroma	ambiguous	SMC-Pre vs. TCGA-Pre
BIOCARTA_CERAMIDE_PATHWAY	-0.272423	2.83471e-21	downregulated	F1:Stroma	ambiguous	SMC-Pre vs. TCGA-Pre
RESPIRATORY_GASEOUS_EXCHANGE	0.266802	2.96693e-21	upregulated	F6:SMC specific	ambiguous	SMC-Pre vs. TCGA-Pre
PID_ALK1_PATHWAY	-0.322036	3.12815e-21	downregulated	F1:Stroma	microenvironment	SMC-Pre vs. TCGA-Pre
PID_RHOA_PATHWAY	-0.26193	3.13053e-21	downregulated	F1:Stroma	microenvironment	SMC-Pre vs. TCGA-Pre
PID_CIRCADIAN_PATHWAY	-0.306596	3.59427e-21	downregulated	F8:Normal_2	ambiguous	SMC-Pre vs. TCGA-Pre
REACTOME_GOLGI_ASSOCIATED_VESICLE_BIOGENESIS	-0.269186	3.65956e-21	downregulated	F1:Stroma	ambiguous	SMC-Pre vs. TCGA-Pre
DASU_IL6_SIGNALING_UP	-0.258029	3.96533e-21	downregulated	F5:TCGA specific_1	ambiguous	SMC-Pre vs. TCGA-Pre
BIOCARTA_MCALPAIN_PATHWAY	-0.260009	4.3627e-21	downregulated	F14:Normal_3	microenvironment	SMC-Pre vs. TCGA-Pre
CELLULAR_RESPONSE_TO_NUTRIENT_LEVELS	-0.290247	5.36891e-21	downregulated	F13:TN	ambiguous	SMC-Pre vs. TCGA-Pre
VALK_AML_WITH_EVI1	-0.257952	5.43042e-21	downregulated	F14:Normal_3	microenvironment	SMC-Pre vs. TCGA-Pre
NUCLEAR_SPECK	-0.289649	5.59447e-21	downregulated	F7:ER+_2	ambiguous	SMC-Pre vs. TCGA-Pre
MURAKAMI_UV_RESPONSE_6HR_DN	-0.257675	5.59447e-21	downregulated	F5:TCGA specific_1	cohort_specific	SMC-Pre vs. TCGA-Pre
BIOCARTA_CCR3_PATHWAY	-0.280566	6.46008e-21	downregulated	F1:Stroma	ambiguous	SMC-Pre vs. TCGA-Pre
ER_NUCLEAR_SIGNALING_PATHWAY	-0.315398	6.65596e-21	downregulated	F1:Stroma	ambiguous	SMC-Pre vs. TCGA-Pre
GRADE_METASTASIS_DN	-0.3098	7.04019e-21	downregulated	F13:TN	ambiguous	SMC-Pre vs. TCGA-Pre
HENDRICKS_SMARCA4_TARGETS_UP	-0.272622	7.26606e-21	downregulated	F1:Stroma	microenvironment	SMC-Pre vs. TCGA-Pre
HORMONE_BINDING	-0.271595	7.93816e-21	downregulated	F14:Normal_3	microenvironment	SMC-Pre vs. TCGA-Pre
CHESLER_BRAIN_QTL_TRANS	-0.362251	7.94306e-21	downregulated	F1:Stroma	ambiguous	SMC-Pre vs. TCGA-Pre
BAFNA_MUC4_TARGETS_DN	-0.385198	8.63939e-21	downregulated	F9:Tils	ambiguous	SMC-Pre vs. TCGA-Pre
LOPEZ_MESOTHELIOMA_SURVIVAL_OVERALL_DN	-0.315962	1.03204e-20	downregulated	F1:Stroma	ambiguous	SMC-Pre vs. TCGA-Pre
REACTOME_TGF_BETA_RECEPTOR_SIGNALING_ACTIVATES_SMADS	-0.280664	1.05792e-20	downregulated	F1:Stroma	microenvironment	SMC-Pre vs. TCGA-Pre
KEGG_AMINOACYL_TRNA_BIOSYNTHESIS	-0.327803	1.15884e-20	downregulated	F12:CCLE specific	ambiguous	SMC-Pre vs. TCGA-Pre
REACTOME_A_TETRASACCHARIDE_LINKER_SEQUENCE_IS_REQUIRED_FOR_GAG_SYNTHESIS	-0.31868	1.18245e-20	downregulated	F1:Stroma	microenvironment	SMC-Pre vs. TCGA-Pre
REACTOME_TRANS_GOLGI_NETWORK_VESICLE_BUDDING	-0.274357	1.2035e-20	downregulated	F1:Stroma	ambiguous	SMC-Pre vs. TCGA-Pre
PID_PRL_SIGNALING_EVENTS_PATHWAY	-0.288972	1.20784e-20	downregulated	F1:Stroma	microenvironment	SMC-Pre vs. TCGA-Pre
HOLLEMAN_DAUNORUBICIN_B_ALL_DN	-0.323535	1.2396e-20	downregulated	F11:TCGA specific_2	ambiguous	SMC-Pre vs. TCGA-Pre
RAMPON_ENRICHED_LEARNING_ENVIRONMENT_EARLY_DN	-0.265672	1.3992e-20	downregulated	F12:CCLE specific	ambiguous	SMC-Pre vs. TCGA-Pre
PRAMOONJAGO_SOX4_TARGETS_DN	-0.262549	1.43185e-20	downregulated	F13:TN	ambiguous	SMC-Pre vs. TCGA-Pre
BIOCARTA_VEGF_PATHWAY	-0.25924	1.51192e-20	downregulated	F14:Normal_3	microenvironment	SMC-Pre vs. TCGA-Pre
ANDROGEN_RECEPTOR_SIGNALING_PATHWAY	-0.3382	1.54472e-20	downregulated	F4:ER+_1	ambiguous	SMC-Pre vs. TCGA-Pre
PENG_LEUCINE_DEPRIVATION_DN	-0.293313	1.56586e-20	downregulated	F12:CCLE specific	ambiguous	SMC-Pre vs. TCGA-Pre
REACTOME_COPI_MEDIATED_TRANSPORT	-0.416078	1.78419e-20	downregulated	F1:Stroma	ambiguous	SMC-Pre vs. TCGA-Pre
REACTOME_SHC_MEDIATED_SIGNALLING	-0.29451	2.08275e-20	downregulated	F4:ER+_1	ambiguous	SMC-Pre vs. TCGA-Pre
BALLIF_DEVELOPMENTAL_DISABILITY_P16_P12_DELETION	-0.266596	2.08677e-20	downregulated	F5:TCGA specific_1	ambiguous	SMC-Pre vs. TCGA-Pre
VERRECCHIA_RESPONSE_TO_TGFB1_C6	-0.436837	2.15289e-20	downregulated	F1:Stroma	ambiguous	SMC-Pre vs. TCGA-Pre
REACTOME_ADHERENS_JUNCTIONS_INTERACTIONS	-0.271784	2.27353e-20	downregulated	F1:Stroma	microenvironment	SMC-Pre vs. TCGA-Pre
REACTOME_N_GLYCAN_TRIMMING_IN_THE_ER_AND_CALNEXIN_CALRETICULIN_CYCLE	-0.395324	2.28723e-20	downregulated	F1:Stroma	ambiguous	SMC-Pre vs. TCGA-Pre
ATP_DEPENDENT_RNA_HELICASE_ACTIVITY	-0.363413	2.29655e-20	downregulated	F12:CCLE specific	cohort_specific	SMC-Pre vs. TCGA-Pre
MITOCHONDRIAL_MEMBRANE_ORGANIZATION_AND_BIOGENESIS	-0.293185	2.37951e-20	downregulated	F4:ER+_1	tumor_specific	SMC-Pre vs. TCGA-Pre
GLUTAMINE_FAMILY_AMINO_ACID_METABOLIC_PROCESS	-0.257202	2.40417e-20	downregulated	F11:TCGA specific_2	ambiguous	SMC-Pre vs. TCGA-Pre
NEGATIVE_REGULATION_OF_ANGIOGENESIS	-0.2808	2.41238e-20	downregulated	F14:Normal_3	microenvironment	SMC-Pre vs. TCGA-Pre
ANTIOXIDANT_ACTIVITY	-0.259769	2.64425e-20	downregulated	F14:Normal_3	microenvironment	SMC-Pre vs. TCGA-Pre
POSITIVE_REGULATION_OF_CYTOKINE_SECRETION	0.317485	2.72872e-20	upregulated	F9:Tils	microenvironment	SMC-Pre vs. TCGA-Pre
REACTOME_HS_GAG_DEGRADATION	-0.303264	2.7294e-20	downregulated	F1:Stroma	microenvironment	SMC-Pre vs. TCGA-Pre
NIELSEN_LEIOMYOSARCOMA_DN	-0.273454	2.99069e-20	downregulated	F3:Normal_1	microenvironment	SMC-Pre vs. TCGA-Pre
REACTOME_CTNNB1_PHOSPHORYLATION_CASCADE	-0.332422	3.98306e-20	downregulated	F1:Stroma	ambiguous	SMC-Pre vs. TCGA-Pre
NIKOLSKY_BREAST_CANCER_19Q13.1_AMPLICON	0.416778	4.07868e-20	upregulated	F8:Normal_2	ambiguous	SMC-Pre vs. TCGA-Pre
NUCLEOCYTOPLASMIC_TRANSPORT	-0.271759	4.16619e-20	downregulated	F12:CCLE specific	ambiguous	SMC-Pre vs. TCGA-Pre
REACTOME_PROCESSING_OF_CAPPED_INTRON_CONTAINING_PRE_MRNA	-0.291248	4.33597e-20	downregulated	F12:CCLE specific	cohort_specific	SMC-Pre vs. TCGA-Pre
BANDRES_RESPONSE_TO_CARMUSTIN_WITHOUT_MGMT_24HR_DN	-0.334545	4.39706e-20	downregulated	F7:ER+_2	ambiguous	SMC-Pre vs. TCGA-Pre
NEUTRAL_AMINO_ACID_TRANSMEMBRANE_TRANSPORTER_ACTIVITY	-0.26483	5.56638e-20	downregulated	F11:TCGA specific_2	ambiguous	SMC-Pre vs. TCGA-Pre
YAO_TEMPORAL_RESPONSE_TO_PROGESTERONE_CLUSTER_16	-0.259397	5.679e-20	downregulated	F1:Stroma	microenvironment	SMC-Pre vs. TCGA-Pre
REACTOME_HEPARAN_SULFATE_HEPARIN_HS_GAG_METABOLISM	-0.250083	5.7035e-20	downregulated	F1:Stroma	microenvironment	SMC-Pre vs. TCGA-Pre
BIOCARTA_EIF2_PATHWAY	-0.381984	5.8654e-20	downregulated	F11:TCGA specific_2	ambiguous	SMC-Pre vs. TCGA-Pre
ONE_CARBON_COMPOUND_METABOLIC_PROCESS	-0.270707	5.95924e-20	downregulated	F12:CCLE specific	ambiguous	SMC-Pre vs. TCGA-Pre
INTRINSIC_TO_ENDOPLASMIC_RETICULUM_MEMBRANE	-0.262851	6.68257e-20	downregulated	F7:ER+_2	ambiguous	SMC-Pre vs. TCGA-Pre
INTEGRAL_TO_ENDOPLASMIC_RETICULUM_MEMBRANE	-0.262851	6.68257e-20	downregulated	F7:ER+_2	ambiguous	SMC-Pre vs. TCGA-Pre
BIOCARTA_PYK2_PATHWAY	-0.264165	6.72658e-20	downregulated	F1:Stroma	microenvironment	SMC-Pre vs. TCGA-Pre
CLASPER_LYMPHATIC_VESSELS_DURING_METASTASIS_UP	-0.329304	6.8414e-20	downregulated	F3:Normal_1	microenvironment	SMC-Pre vs. TCGA-Pre
KEGG_SYSTEMIC_LUPUS_ERYTHEMATOSUS	0.277031	7.19127e-20	upregulated	F9:Tils	microenvironment	SMC-Pre vs. TCGA-Pre
MYLLYKANGAS_AMPLIFICATION_HOT_SPOT_6	-0.391082	7.40015e-20	downregulated	F7:ER+_2	ambiguous	SMC-Pre vs. TCGA-Pre
SCHEIDEREIT_IKK_TARGETS	-0.304923	1.04818e-19	downregulated	F7:ER+_2	ambiguous	SMC-Pre vs. TCGA-Pre
BIOCARTA_SPRY_PATHWAY	-0.293856	1.10613e-19	downregulated	F14:Normal_3	microenvironment	SMC-Pre vs. TCGA-Pre
BIOCARTA_FEEDER_PATHWAY	-0.321378	1.12708e-19	downregulated	F13:TN	ambiguous	SMC-Pre vs. TCGA-Pre
REACTOME_DARPP_32_EVENTS	-0.257204	1.13004e-19	downregulated	F11:TCGA specific_2	ambiguous	SMC-Pre vs. TCGA-Pre
REACTOME_CALNEXIN_CALRETICULIN_CYCLE	-0.402318	1.23601e-19	downregulated	F1:Stroma	ambiguous	SMC-Pre vs. TCGA-Pre
MUNSHI_MULTIPLE_MYELOMA_DN	-0.263515	1.24012e-19	downregulated	F4:ER+_1	ambiguous	SMC-Pre vs. TCGA-Pre
SCHRAMM_INHBA_TARGETS_UP	-0.277881	1.30095e-19	downregulated	F1:Stroma	ambiguous	SMC-Pre vs. TCGA-Pre
KEGG_FOCAL_ADHESION	-0.265978	1.56388e-19	downregulated	F1:Stroma	microenvironment	SMC-Pre vs. TCGA-Pre
KANG_AR_TARGETS_UP	-0.349035	1.57442e-19	downregulated	F1:Stroma	microenvironment	SMC-Pre vs. TCGA-Pre
REACTOME_ACTIVATION_OF_RAC	-0.327679	1.69699e-19	downregulated	F1:Stroma	microenvironment	SMC-Pre vs. TCGA-Pre
REACTOME_CRMPS_IN_SEMA3A_SIGNALING	-0.300028	1.84727e-19	downregulated	F14:Normal_3	microenvironment	SMC-Pre vs. TCGA-Pre
REACTOME_DOWNREGULATION_OF_TGF_BETA_RECEPTOR_SIGNALING	-0.269146	2.36523e-19	downregulated	F1:Stroma	microenvironment	SMC-Pre vs. TCGA-Pre
PID_SYNDECAN_2_PATHWAY	-0.253053	2.5974e-19	downregulated	F1:Stroma	microenvironment	SMC-Pre vs. TCGA-Pre
BIOCARTA_ARAP_PATHWAY	-0.298496	2.69662e-19	downregulated	F1:Stroma	ambiguous	SMC-Pre vs. TCGA-Pre
PENG_RAPAMYCIN_RESPONSE_DN	-0.257582	3.10223e-19	downregulated	F12:CCLE specific	ambiguous	SMC-Pre vs. TCGA-Pre
NUCLEAR_TRANSPORT	-0.263247	3.4199e-19	downregulated	F12:CCLE specific	ambiguous	SMC-Pre vs. TCGA-Pre
ZHANG_RESPONSE_TO_CANTHARIDIN_DN	-0.259984	3.99554e-19	downregulated	F12:CCLE specific	tumor_specific	SMC-Pre vs. TCGA-Pre
BIOCARTA_IL4_PATHWAY	-0.344383	4.42207e-19	downregulated	F9:Tils	ambiguous	SMC-Pre vs. TCGA-Pre
RNA_ELONGATION	-0.272949	4.85805e-19	downregulated	F5:TCGA specific_1	tumor_specific	SMC-Pre vs. TCGA-Pre
REACTOME_SIGNALING_BY_CONSTITUTIVELY_ACTIVE_EGFR	-0.260953	5.66136e-19	downregulated	F3:Normal_1	ambiguous	SMC-Pre vs. TCGA-Pre
TRANSLATION_REGULATOR_ACTIVITY	-0.274332	6.18467e-19	downregulated	F11:TCGA specific_2	cohort_specific	SMC-Pre vs. TCGA-Pre
BIOCARTA_IL6_PATHWAY	-0.284773	6.37734e-19	downregulated	F14:Normal_3	microenvironment	SMC-Pre vs. TCGA-Pre
BIOCARTA_TFF_PATHWAY	-0.275141	7.53746e-19	downregulated	F1:Stroma	microenvironment	SMC-Pre vs. TCGA-Pre
OXFORD_RALB_TARGETS_DN	-0.300052	8.433e-19	downregulated	F13:TN	ambiguous	SMC-Pre vs. TCGA-Pre
WANG_CLASSIC_ADIPOGENIC_TARGETS_OF_PPARG	-0.295982	8.70408e-19	downregulated	F14:Normal_3	microenvironment	SMC-Pre vs. TCGA-Pre
GRAHAM_CML_QUIESCENT_VS_CML_DIVIDING_DN	0.33549	8.84495e-19	upregulated	F9:Tils	ambiguous	SMC-Pre vs. TCGA-Pre
PID_NFKAPPAB_ATYPICAL_PATHWAY	-0.294701	8.94372e-19	downregulated	F9:Tils	microenvironment	SMC-Pre vs. TCGA-Pre
BIOCARTA_ECM_PATHWAY	-0.328102	9.12429e-19	downregulated	F14:Normal_3	microenvironment	SMC-Pre vs. TCGA-Pre
RUAN_RESPONSE_TO_TROGLITAZONE_UP	-0.261285	1.14893e-18	downregulated	F14:Normal_3	microenvironment	SMC-Pre vs. TCGA-Pre
NOUSHMEHR_GBM_GERMLINE_MUTATED	-0.333511	1.40505e-18	downregulated	F2:HER2+	ambiguous	SMC-Pre vs. TCGA-Pre
SIGNAL_SEQUENCE_BINDING	-0.343045	1.4378e-18	downregulated	F11:TCGA specific_2	microenvironment	SMC-Pre vs. TCGA-Pre
BOYAULT_LIVER_CANCER_SUBCLASS_G6_DN	-0.264429	1.56935e-18	downregulated	F1:Stroma	ambiguous	SMC-Pre vs. TCGA-Pre
PID_VEGFR1_2_PATHWAY	-0.267952	1.5698e-18	downregulated	F1:Stroma	microenvironment	SMC-Pre vs. TCGA-Pre
JIANG_CORE_DUPLICON_GENES	0.300528	1.58196e-18	upregulated	F8:Normal_2	ambiguous	SMC-Pre vs. TCGA-Pre
MOOTHA_TCA	-0.326049	1.64549e-18	downregulated	F12:CCLE specific	tumor_specific	SMC-Pre vs. TCGA-Pre
REACTOME_ENDOSOMAL_VACUOLAR_PATHWAY	0.501595	1.75254e-18	upregulated	F9:Tils	microenvironment	SMC-Pre vs. TCGA-Pre
PID_AURORA_A_PATHWAY	-0.269398	1.88755e-18	downregulated	F12:CCLE specific	ambiguous	SMC-Pre vs. TCGA-Pre
MITOCHONDRIAL_OUTER_MEMBRANE	-0.261112	1.91964e-18	downregulated	F4:ER+_1	ambiguous	SMC-Pre vs. TCGA-Pre
POSITIVE_REGULATION_OF_PROTEIN_SECRETION	0.273148	2.00015e-18	upregulated	F9:Tils	microenvironment	SMC-Pre vs. TCGA-Pre
PID_AJDISS_2PATHWAY	-0.257393	2.32664e-18	downregulated	F1:Stroma	microenvironment	SMC-Pre vs. TCGA-Pre
CELLULAR_MONOVALENT_INORGANIC_CATION_HOMEOSTASIS	-0.265785	2.40436e-18	downregulated	F7:ER+_2	tumor_specific	SMC-Pre vs. TCGA-Pre
CHIANG_LIVER_CANCER_SUBCLASS_INTERFERON_UP	0.325571	2.49574e-18	upregulated	F9:Tils	microenvironment	SMC-Pre vs. TCGA-Pre
MOOTHA_FFA_OXYDATION	-0.277988	2.50783e-18	downregulated	F14:Normal_3	ambiguous	SMC-Pre vs. TCGA-Pre
BIOCARTA_AGR_PATHWAY	-0.257299	2.56068e-18	downregulated	F3:Normal_1	microenvironment	SMC-Pre vs. TCGA-Pre
angelova-NK56 dim	-0.271804	2.75596e-18	downregulated	F5:TCGA specific_1	cohort_specific	SMC-Pre vs. TCGA-Pre
BARRIER_CANCER_RELAPSE_NORMAL_SAMPLE_DN	-0.318789	2.85921e-18	downregulated	F8:Normal_2	microenvironment	SMC-Pre vs. TCGA-Pre
SIG_BCR_SIGNALING_PATHWAY	-0.268771	2.96141e-18	downregulated	F9:Tils	microenvironment	SMC-Pre vs. TCGA-Pre
KUUSELO_PANCREATIC_CANCER_19Q13_AMPLIFICATION	-0.281077	3.19578e-18	downregulated	F5:TCGA specific_1	cohort_specific	SMC-Pre vs. TCGA-Pre
ZHU_CMV_ALL_DN	-0.268708	3.81673e-18	downregulated	F14:Normal_3	microenvironment	SMC-Pre vs. TCGA-Pre
REGULATION_OF_CELL_SHAPE	-0.297259	3.96063e-18	downregulated	F14:Normal_3	microenvironment	SMC-Pre vs. TCGA-Pre
MACLACHLAN_BRCA1_TARGETS_DN	-0.269493	4.10539e-18	downregulated	F5:TCGA specific_1	ambiguous	SMC-Pre vs. TCGA-Pre
SHARMA_PILOCYTIC_ASTROCYTOMA_LOCATION_UP	0.277591	4.99398e-18	upregulated	F1:Stroma	microenvironment	SMC-Pre vs. TCGA-Pre
RAMPON_ENRICHED_LEARNING_ENVIRONMENT_EARLY_UP	-0.289452	5.10313e-18	downregulated	F1:Stroma	ambiguous	SMC-Pre vs. TCGA-Pre
DANG_MYC_TARGETS_DN	-0.25095	6.36468e-18	downregulated	F1:Stroma	microenvironment	SMC-Pre vs. TCGA-Pre
REACTOME_NEF_MEDIATES_DOWN_MODULATION_OF_CELL_SURFACE_RECEPTORS_BY_RECRUITING_THEM_TO_CLATHRIN_ADAPTERS	-0.308143	6.40136e-18	downregulated	F9:Tils	microenvironment	SMC-Pre vs. TCGA-Pre
NEBEN_AML_WITH_FLT3_OR_NRAS_UP	-0.284297	6.47006e-18	downregulated	F7:ER+_2	ambiguous	SMC-Pre vs. TCGA-Pre
REACTOME_DEADENYLATION_OF_MRNA	-0.328326	6.83767e-18	downregulated	F11:TCGA specific_2	ambiguous	SMC-Pre vs. TCGA-Pre
BIOCARTA_ETC_PATHWAY	-0.32405	6.92777e-18	downregulated	F12:CCLE specific	ambiguous	SMC-Pre vs. TCGA-Pre
GOLGI_ASSOCIATED_VESICLE	-0.289227	7.5716e-18	downregulated	F1:Stroma	ambiguous	SMC-Pre vs. TCGA-Pre
REACTOME_GLYCOLYSIS	-0.274432	7.95177e-18	downregulated	F12:CCLE specific	ambiguous	SMC-Pre vs. TCGA-Pre
HOLLEMAN_PREDNISOLONE_RESISTANCE_ALL_UP	-0.283862	8.17432e-18	downregulated	F12:CCLE specific	ambiguous	SMC-Pre vs. TCGA-Pre
PID_S1P_S1P1_PATHWAY	-0.27905	9.7748e-18	downregulated	F14:Normal_3	microenvironment	SMC-Pre vs. TCGA-Pre
ST_INTEGRIN_SIGNALING_PATHWAY	-0.252248	1.04518e-17	downregulated	F1:Stroma	microenvironment	SMC-Pre vs. TCGA-Pre
ATP_DEPENDENT_HELICASE_ACTIVITY	-0.313863	1.08649e-17	downregulated	F12:CCLE specific	ambiguous	SMC-Pre vs. TCGA-Pre
HOFMANN_MYELODYSPLASTIC_SYNDROM_LOW_RISK_DN	-0.267498	1.26373e-17	downregulated	F2:HER2+	ambiguous	SMC-Pre vs. TCGA-Pre
ZIRN_TRETINOIN_RESPONSE_WT1_DN	-0.343171	1.27875e-17	downregulated	F3:Normal_1	microenvironment	SMC-Pre vs. TCGA-Pre
PID_THROMBIN_PAR1_PATHWAY	-0.266698	1.5396e-17	downregulated	F14:Normal_3	microenvironment	SMC-Pre vs. TCGA-Pre
BIOCARTA_HER2_PATHWAY	-0.266093	1.61942e-17	downregulated	F1:Stroma	ambiguous	SMC-Pre vs. TCGA-Pre
MEMBRANE_COAT	-0.266714	1.65194e-17	downregulated	F1:Stroma	ambiguous	SMC-Pre vs. TCGA-Pre
COATED_MEMBRANE	-0.266714	1.65194e-17	downregulated	F1:Stroma	ambiguous	SMC-Pre vs. TCGA-Pre
RNA_POLYMERASE_ACTIVITY	-0.258073	1.65521e-17	downregulated	F12:CCLE specific	tumor_specific	SMC-Pre vs. TCGA-Pre
PID_BETA_CATENIN_DEG_PATHWAY	-0.278935	1.67264e-17	downregulated	F12:CCLE specific	ambiguous	SMC-Pre vs. TCGA-Pre
TRANSMEMBRANE_RECEPTOR_PROTEIN_TYROSINE_KINASE_ACTIVITY	-0.265868	1.92805e-17	downregulated	F3:Normal_1	microenvironment	SMC-Pre vs. TCGA-Pre
REACTOME_ADENYLATE_CYCLASE_INHIBITORY_PATHWAY	-0.256555	2.08179e-17	downregulated	F14:Normal_3	microenvironment	SMC-Pre vs. TCGA-Pre
BIOCARTA_WNT_PATHWAY	-0.263249	2.35089e-17	downregulated	F7:ER+_2	ambiguous	SMC-Pre vs. TCGA-Pre
MATZUK_FERTILIZATION	-0.282578	2.36291e-17	downregulated	F2:HER2+	tumor_specific	SMC-Pre vs. TCGA-Pre
ANTIPORTER_ACTIVITY	-0.256271	2.39954e-17	downregulated	F12:CCLE specific	tumor_specific	SMC-Pre vs. TCGA-Pre
REACTOME_LYSOSOME_VESICLE_BIOGENESIS	-0.280687	2.49878e-17	downregulated	F1:Stroma	ambiguous	SMC-Pre vs. TCGA-Pre
BIOCARTA_IL3_PATHWAY	-0.288593	2.5486e-17	downregulated	F14:Normal_3	microenvironment	SMC-Pre vs. TCGA-Pre
BIOCARTA_CXCR4_PATHWAY	-0.267856	2.57742e-17	downregulated	F14:Normal_3	microenvironment	SMC-Pre vs. TCGA-Pre
REACTOME_SHC1_EVENTS_IN_EGFR_SIGNALING	-0.281409	3.57665e-17	downregulated	F12:CCLE specific	ambiguous	SMC-Pre vs. TCGA-Pre
REGULATION_OF_CELL_MORPHOGENESIS	-0.270567	4.2746e-17	downregulated	F14:Normal_3	microenvironment	SMC-Pre vs. TCGA-Pre
REACTOME_PRE_NOTCH_TRANSCRIPTION_AND_TRANSLATION	-0.292733	6.85127e-17	downregulated	F8:Normal_2	microenvironment	SMC-Pre vs. TCGA-Pre
HESSON_TUMOR_SUPPRESSOR_CLUSTER_3P21_3	-0.437647	7.40225e-17	downregulated	F7:ER+_2	tumor_specific	SMC-Pre vs. TCGA-Pre
LYSOSOME_ORGANIZATION_AND_BIOGENESIS	-0.268161	7.5916e-17	downregulated	F1:Stroma	ambiguous	SMC-Pre vs. TCGA-Pre
REACTOME_REGULATION_OF_MRNA_STABILITY_BY_PROTEINS_THAT_BIND_AU_RICH_ELEMENTS	-0.25786	8.54766e-17	downregulated	F2:HER2+	ambiguous	SMC-Pre vs. TCGA-Pre
LINDGREN_BLADDER_CANCER_HIGH_RECURRENCE	-0.279376	8.81643e-17	downregulated	F1:Stroma	microenvironment	SMC-Pre vs. TCGA-Pre
TRANSMEMBRANE_RECEPTOR_PROTEIN_KINASE_ACTIVITY	-0.268406	9.1994e-17	downregulated	F3:Normal_1	microenvironment	SMC-Pre vs. TCGA-Pre
OXFORD_RALA_AND_RALB_TARGETS_DN	-0.357346	1.01221e-16	downregulated	F1:Stroma	microenvironment	SMC-Pre vs. TCGA-Pre
BIOCARTA_ERK5_PATHWAY	-0.269685	1.03781e-16	downregulated	F14:Normal_3	microenvironment	SMC-Pre vs. TCGA-Pre
PID_S1P_S1P4_PATHWAY	-0.278716	1.04421e-16	downregulated	F1:Stroma	ambiguous	SMC-Pre vs. TCGA-Pre
RNA_DEPENDENT_ATPASE_ACTIVITY	-0.31776	1.1284e-16	downregulated	F12:CCLE specific	cohort_specific	SMC-Pre vs. TCGA-Pre
IIZUKA_LIVER_CANCER_PROGRESSION_G2_G3_DN	-0.309459	1.2715e-16	downregulated	F9:Tils	ambiguous	SMC-Pre vs. TCGA-Pre
REGULATION_OF_CELL_MIGRATION	-0.251248	1.27815e-16	downregulated	F14:Normal_3	microenvironment	SMC-Pre vs. TCGA-Pre
KEGG_CITRATE_CYCLE_TCA_CYCLE	-0.287234	1.42799e-16	downregulated	F12:CCLE specific	ambiguous	SMC-Pre vs. TCGA-Pre
DING_LUNG_CANCER_MUTATED_RECURRENTLY	-0.295174	1.47659e-16	downregulated	F3:Normal_1	ambiguous	SMC-Pre vs. TCGA-Pre
PELLICCIOTTA_HDAC_IN_ANTIGEN_PRESENTATION_UP	-0.2613	1.57177e-16	downregulated	F1:Stroma	ambiguous	SMC-Pre vs. TCGA-Pre
BIOCARTA_CDMAC_PATHWAY	-0.26218	1.78133e-16	downregulated	F14:Normal_3	microenvironment	SMC-Pre vs. TCGA-Pre
AMINO_ACID_DERIVATIVE_BIOSYNTHETIC_PROCESS	-0.269522	1.84148e-16	downregulated	F3:Normal_1	ambiguous	SMC-Pre vs. TCGA-Pre
VERRECCHIA_RESPONSE_TO_TGFB1_C4	-0.338969	1.8528e-16	downregulated	F1:Stroma	microenvironment	SMC-Pre vs. TCGA-Pre
BIOCARTA_RNA_PATHWAY	-0.333623	2.02217e-16	downregulated	F9:Tils	ambiguous	SMC-Pre vs. TCGA-Pre
PROTEIN_EXPORT_FROM_NUCLEUS	-0.312229	2.08478e-16	downregulated	F12:CCLE specific	ambiguous	SMC-Pre vs. TCGA-Pre
BIOCARTA_PTEN_PATHWAY	-0.28884	2.19495e-16	downregulated	F1:Stroma	ambiguous	SMC-Pre vs. TCGA-Pre
OXFORD_RALA_TARGETS_DN	-0.299764	2.22783e-16	downregulated	F1:Stroma	microenvironment	SMC-Pre vs. TCGA-Pre
SCHMAHL_PDGF_SIGNALING	-0.350067	2.37975e-16	downregulated	F3:Normal_1	microenvironment	SMC-Pre vs. TCGA-Pre
FERRARI_RESPONSE_TO_FENRETINIDE_DN	-0.334299	2.53567e-16	downregulated	F7:ER+_2	ambiguous	SMC-Pre vs. TCGA-Pre
YUAN_ZNF143_PARTNERS	-0.30006	2.73248e-16	downregulated	F12:CCLE specific	ambiguous	SMC-Pre vs. TCGA-Pre
BIOCARTA_CYTOKINE_PATHWAY	0.261939	3.28792e-16	upregulated	F9:Tils	microenvironment	SMC-Pre vs. TCGA-Pre
KEGG_CIRCADIAN_RHYTHM_MAMMAL	-0.306048	3.32302e-16	downregulated	F3:Normal_1	microenvironment	SMC-Pre vs. TCGA-Pre
CASPASE_REGULATOR_ACTIVITY	0.285737	3.35722e-16	upregulated	F9:Tils	microenvironment	SMC-Pre vs. TCGA-Pre
TRANSCRIPTION_ELONGATION_REGULATOR_ACTIVITY	-0.266399	3.37782e-16	downregulated	F4:ER+_1	ambiguous	SMC-Pre vs. TCGA-Pre
PID_INTEGRIN4_PATHWAY	-0.379131	3.46819e-16	downregulated	F3:Normal_1	microenvironment	SMC-Pre vs. TCGA-Pre
BIOCARTA_GLYCOLYSIS_PATHWAY	-0.345798	3.59178e-16	downregulated	F12:CCLE specific	ambiguous	SMC-Pre vs. TCGA-Pre
PID_TGFBR_PATHWAY	-0.253908	3.6197e-16	downregulated	F1:Stroma	microenvironment	SMC-Pre vs. TCGA-Pre
COLLIS_PRKDC_SUBSTRATES	-0.269245	4.01628e-16	downregulated	F12:CCLE specific	ambiguous	SMC-Pre vs. TCGA-Pre
INSULIN_LIKE_GROWTH_FACTOR_RECEPTOR_BINDING	-0.285051	4.7265e-16	downregulated	F14:Normal_3	microenvironment	SMC-Pre vs. TCGA-Pre
REGULATION_OF_CELLULAR_PH	-0.254359	5.28049e-16	downregulated	F7:ER+_2	tumor_specific	SMC-Pre vs. TCGA-Pre
OXFORD_RALA_AND_RALB_TARGETS_UP	-0.266664	5.66198e-16	downregulated	F13:TN	tumor_specific	SMC-Pre vs. TCGA-Pre
FOCAL_ADHESION	-0.260371	5.71528e-16	downregulated	F3:Normal_1	microenvironment	SMC-Pre vs. TCGA-Pre
HEME_BIOSYNTHETIC_PROCESS	-0.251903	6.37054e-16	downregulated	F12:CCLE specific	ambiguous	SMC-Pre vs. TCGA-Pre
HALLMARK_MYC_TARGETS_V2	-0.316834	6.70068e-16	downregulated	F12:CCLE specific	tumor_specific	SMC-Pre vs. TCGA-Pre
LIM_MAMMARY_LUMINAL_PROGENITOR_DN	-0.267055	6.95009e-16	downregulated	F3:Normal_1	microenvironment	SMC-Pre vs. TCGA-Pre
CYTOPLASM_ORGANIZATION_AND_BIOGENESIS	-0.298292	7.02231e-16	downregulated	F1:Stroma	microenvironment	SMC-Pre vs. TCGA-Pre
CAIRO_PML_TARGETS_BOUND_BY_MYC_DN	-0.250392	7.39185e-16	downregulated	F14:Normal_3	microenvironment	SMC-Pre vs. TCGA-Pre
NABA_BASEMENT_MEMBRANES	-0.305329	9.20073e-16	downregulated	F14:Normal_3	microenvironment	SMC-Pre vs. TCGA-Pre
NEGATIVE_REGULATION_OF_CELL_MIGRATION	-0.272384	9.78929e-16	downregulated	F1:Stroma	microenvironment	SMC-Pre vs. TCGA-Pre
MIKKELSEN_PARTIALLY_REPROGRAMMED_TO_PLURIPOTENCY	-0.253435	1.01499e-15	downregulated	F1:Stroma	microenvironment	SMC-Pre vs. TCGA-Pre
LAU_APOPTOSIS_CDKN2A_DN	-0.321771	1.07893e-15	downregulated	F1:Stroma	ambiguous	SMC-Pre vs. TCGA-Pre
TURJANSKI_MAPK1_AND_MAPK2_TARGETS	-0.309836	1.10235e-15	downregulated	F11:TCGA specific_2	ambiguous	SMC-Pre vs. TCGA-Pre
PID_S1P_S1P3_PATHWAY	-0.277066	1.22741e-15	downregulated	F1:Stroma	microenvironment	SMC-Pre vs. TCGA-Pre
SHIN_B_CELL_LYMPHOMA_CLUSTER_1	0.276007	1.25269e-15	upregulated	F9:Tils	microenvironment	SMC-Pre vs. TCGA-Pre
REACTOME_CITRIC_ACID_CYCLE_TCA_CYCLE	-0.311284	1.28058e-15	downregulated	F12:CCLE specific	ambiguous	SMC-Pre vs. TCGA-Pre
MYLLYKANGAS_AMPLIFICATION_HOT_SPOT_17	-0.312604	1.56391e-15	downregulated	F1:Stroma	ambiguous	SMC-Pre vs. TCGA-Pre
VETTER_TARGETS_OF_PRKCA_AND_ETS1_UP	-0.271974	1.78424e-15	downregulated	F1:Stroma	microenvironment	SMC-Pre vs. TCGA-Pre
MAHADEVAN_RESPONSE_TO_MP470_UP	0.324698	2.31861e-15	upregulated	F9:Tils	ambiguous	SMC-Pre vs. TCGA-Pre
IRITANI_MAD1_TARGETS_DN	-0.255909	2.33166e-15	downregulated	F12:CCLE specific	tumor_specific	SMC-Pre vs. TCGA-Pre
BIOCARTA_KREB_PATHWAY	-0.373437	2.38116e-15	downregulated	F2:HER2+	ambiguous	SMC-Pre vs. TCGA-Pre
LINDSTEDT_DENDRITIC_CELL_MATURATION_A	0.272166	2.57025e-15	upregulated	F9:Tils	microenvironment	SMC-Pre vs. TCGA-Pre
REACTOME_PLATELET_SENSITIZATION_BY_LDL	-0.258871	2.80269e-15	downregulated	F11:TCGA specific_2	ambiguous	SMC-Pre vs. TCGA-Pre
SEIKE_LUNG_CANCER_POOR_SURVIVAL	0.304484	2.99564e-15	upregulated	F9:Tils	ambiguous	SMC-Pre vs. TCGA-Pre
BAKER_HEMATOPOESIS_STAT5_TARGETS	-0.255993	3.06456e-15	downregulated	F14:Normal_3	ambiguous	SMC-Pre vs. TCGA-Pre
MENSSEN_MYC_TARGETS	-0.265003	3.63933e-15	downregulated	F12:CCLE specific	tumor_specific	SMC-Pre vs. TCGA-Pre
SMID_BREAST_CANCER_NORMAL_LIKE_DN	-0.349497	3.65853e-15	downregulated	F4:ER+_1	ambiguous	SMC-Pre vs. TCGA-Pre
BIOCARTA_TEL_PATHWAY	-0.267943	4.22544e-15	downregulated	F11:TCGA specific_2	ambiguous	SMC-Pre vs. TCGA-Pre
REACTOME_SOS_MEDIATED_SIGNALLING	-0.274785	4.48857e-15	downregulated	F4:ER+_1	ambiguous	SMC-Pre vs. TCGA-Pre
SA_G1_AND_S_PHASES	-0.282756	4.79019e-15	downregulated	F4:ER+_1	ambiguous	SMC-Pre vs. TCGA-Pre
CROONQUIST_NRAS_SIGNALING_UP	0.275797	4.96319e-15	upregulated	F9:Tils	microenvironment	SMC-Pre vs. TCGA-Pre
GUENTHER_GROWTH_SPHERICAL_VS_ADHERENT_DN	-0.260345	5.2092e-15	downregulated	F1:Stroma	microenvironment	SMC-Pre vs. TCGA-Pre
INTERCELLULAR_JUNCTION_ASSEMBLY	-0.304117	5.54658e-15	downregulated	F1:Stroma	ambiguous	SMC-Pre vs. TCGA-Pre
JU_AGING_TERC_TARGETS_DN	0.328466	5.60395e-15	upregulated	F9:Tils	microenvironment	SMC-Pre vs. TCGA-Pre
REACTOME_THE_ROLE_OF_NEF_IN_HIV1_REPLICATION_AND_DISEASE_PATHOGENESIS	-0.287696	5.82702e-15	downregulated	F9:Tils	microenvironment	SMC-Pre vs. TCGA-Pre
BUDHU_LIVER_CANCER_METASTASIS_DN	0.319635	6.01172e-15	upregulated	F9:Tils	ambiguous	SMC-Pre vs. TCGA-Pre
INTERCELLULAR_JUNCTION_ASSEMBLY_AND_MAINTENANCE	-0.277683	6.59826e-15	downregulated	F1:Stroma	ambiguous	SMC-Pre vs. TCGA-Pre
CHNG_MULTIPLE_MYELOMA_HYPERPLOID_DN	-0.271366	8.49845e-15	downregulated	F11:TCGA specific_2	ambiguous	SMC-Pre vs. TCGA-Pre
TERAO_AOX4_TARGETS_HG_UP	-0.271601	8.74287e-15	downregulated	F1:Stroma	microenvironment	SMC-Pre vs. TCGA-Pre
NUCLEAR_REPLICATION_FORK	-0.313246	8.94964e-15	downregulated	F12:CCLE specific	ambiguous	SMC-Pre vs. TCGA-Pre
CYTOKINE_SECRETION	0.260707	9.32764e-15	upregulated	F9:Tils	microenvironment	SMC-Pre vs. TCGA-Pre
FOCAL_ADHESION_FORMATION	-0.293986	1.00534e-14	downregulated	F14:Normal_3	microenvironment	SMC-Pre vs. TCGA-Pre
PID_VEGF_VEGFR_PATHWAY	-0.33609	1.02996e-14	downregulated	F14:Normal_3	microenvironment	SMC-Pre vs. TCGA-Pre
KEGG_GRAFT_VERSUS_HOST_DISEASE	0.38689	1.04635e-14	upregulated	F9:Tils	microenvironment	SMC-Pre vs. TCGA-Pre
PID_PDGFRA_PATHWAY	-0.280307	1.05011e-14	downregulated	F3:Normal_1	microenvironment	SMC-Pre vs. TCGA-Pre
REACTOME_HYALURONAN_UPTAKE_AND_DEGRADATION	-0.259618	1.08102e-14	downregulated	F3:Normal_1	ambiguous	SMC-Pre vs. TCGA-Pre
PID_ECADHERIN_NASCENT_AJ_PATHWAY	-0.269565	1.23681e-14	downregulated	F1:Stroma	microenvironment	SMC-Pre vs. TCGA-Pre
PID_NECTIN_PATHWAY	-0.295363	1.32979e-14	downregulated	F1:Stroma	microenvironment	SMC-Pre vs. TCGA-Pre
LEE_LIVER_CANCER_HEPATOBLAST	-0.252745	2.76421e-14	downregulated	F3:Normal_1	microenvironment	SMC-Pre vs. TCGA-Pre
BIOCARTA_ASBCELL_PATHWAY	0.402864	3.19617e-14	upregulated	F9:Tils	microenvironment	SMC-Pre vs. TCGA-Pre
KEGG_TYPE_I_DIABETES_MELLITUS	0.337337	3.30274e-14	upregulated	F9:Tils	microenvironment	SMC-Pre vs. TCGA-Pre
ESTABLISHMENT_OF_VESICLE_LOCALIZATION	-0.254635	3.62179e-14	downregulated	F7:ER+_2	ambiguous	SMC-Pre vs. TCGA-Pre
REGULATION_OF_CYTOKINE_SECRETION	0.251317	3.7832e-14	upregulated	F9:Tils	microenvironment	SMC-Pre vs. TCGA-Pre
OKAMOTO_LIVER_CANCER_MULTICENTRIC_OCCURRENCE_DN	-0.302972	3.8397e-14	downregulated	F9:Tils	microenvironment	SMC-Pre vs. TCGA-Pre
ZHU_CMV_24_HR_DN	-0.255291	4.28767e-14	downregulated	F1:Stroma	microenvironment	SMC-Pre vs. TCGA-Pre
HASINA_NOL7_TARGETS_UP	-0.261278	4.61756e-14	downregulated	F14:Normal_3	microenvironment	SMC-Pre vs. TCGA-Pre
PROTEIN_POLYUBIQUITINATION	-0.254199	5.04789e-14	downregulated	F11:TCGA specific_2	ambiguous	SMC-Pre vs. TCGA-Pre
POSITIVE_REGULATION_OF_CYTOKINE_BIOSYNTHETIC_PROCESS	0.261537	5.18583e-14	upregulated	F9:Tils	microenvironment	SMC-Pre vs. TCGA-Pre
ACTIN_FILAMENT_BASED_MOVEMENT	-0.268531	5.40806e-14	downregulated	F1:Stroma	microenvironment	SMC-Pre vs. TCGA-Pre
RNA_SPLICING_FACTOR_ACTIVITYTRANSESTERIFICATION_MECHANISM	-0.296812	5.99119e-14	downregulated	F12:CCLE specific	ambiguous	SMC-Pre vs. TCGA-Pre
U12_DEPENDENT_SPLICEOSOME	-0.271841	6.91172e-14	downregulated	F4:ER+_1	ambiguous	SMC-Pre vs. TCGA-Pre
DEFENSE_RESPONSE_TO_VIRUS	0.276079	8.01371e-14	upregulated	F9:Tils	microenvironment	SMC-Pre vs. TCGA-Pre
PORE_COMPLEX	-0.277353	1.03518e-13	downregulated	F12:CCLE specific	ambiguous	SMC-Pre vs. TCGA-Pre
MIZUSHIMA_AUTOPHAGOSOME_FORMATION	-0.250582	1.04369e-13	downregulated	F11:TCGA specific_2	ambiguous	SMC-Pre vs. TCGA-Pre
CASORELLI_APL_SECONDARY_VS_DE_NOVO_DN	-0.348609	1.04807e-13	downregulated	F5:TCGA specific_1	cohort_specific	SMC-Pre vs. TCGA-Pre
NIKOLSKY_BREAST_CANCER_20Q11_AMPLICON	-0.267492	1.24537e-13	downregulated	F4:ER+_1	tumor_specific	SMC-Pre vs. TCGA-Pre
INTERLEUKIN_1_SECRETION	0.272272	1.24976e-13	upregulated	F9:Tils	microenvironment	SMC-Pre vs. TCGA-Pre
COURTOIS_SENESCENCE_TRIGGERS	-0.320233	1.2601e-13	downregulated	F1:Stroma	ambiguous	SMC-Pre vs. TCGA-Pre
MYLLYKANGAS_AMPLIFICATION_HOT_SPOT_24	-0.295374	1.33858e-13	downregulated	F1:Stroma	ambiguous	SMC-Pre vs. TCGA-Pre
REACTOME_CHEMOKINE_RECEPTORS_BIND_CHEMOKINES	0.287246	1.35853e-13	upregulated	F9:Tils	microenvironment	SMC-Pre vs. TCGA-Pre
CONDENSED_NUCLEAR_CHROMOSOME	-0.259089	1.41393e-13	downregulated	F12:CCLE specific	tumor_specific	SMC-Pre vs. TCGA-Pre
PID_ERBB1_RECEPTOR_PROXIMAL_PATHWAY	-0.255233	1.42486e-13	downregulated	F1:Stroma	microenvironment	SMC-Pre vs. TCGA-Pre
GAUSSMANN_MLL_AF4_FUSION_TARGETS_D_DN	-0.251588	1.56059e-13	downregulated	F1:Stroma	ambiguous	SMC-Pre vs. TCGA-Pre
AMIT_EGF_RESPONSE_20_MCF10A	-0.260803	1.6151e-13	downregulated	F1:Stroma	ambiguous	SMC-Pre vs. TCGA-Pre
VANDESLUIS_NORMAL_EMBRYOS_UP	0.26072	1.67869e-13	upregulated	F5:TCGA specific_1	microenvironment	SMC-Pre vs. TCGA-Pre
STARK_HYPPOCAMPUS_22Q11_DELETION_DN	-0.348413	2.04913e-13	downregulated	F5:TCGA specific_1	cohort_specific	SMC-Pre vs. TCGA-Pre
angelova-TGD	0.362405	2.08865e-13	upregulated	F9:Tils	microenvironment	SMC-Pre vs. TCGA-Pre
KEGG_AUTOIMMUNE_THYROID_DISEASE	0.292348	3.06571e-13	upregulated	F9:Tils	microenvironment	SMC-Pre vs. TCGA-Pre
SA_FAS_SIGNALING	0.267161	3.74637e-13	upregulated	F9:Tils	microenvironment	SMC-Pre vs. TCGA-Pre
REACTOME_DEPOSITION_OF_NEW_CENPA_CONTAINING_NUCLEOSOMES_AT_THE_CENTROMERE	0.256513	4.10016e-13	upregulated	F2:HER2+	ambiguous	SMC-Pre vs. TCGA-Pre
REACTOME_TRNA_AMINOACYLATION	-0.261742	4.22618e-13	downregulated	F12:CCLE specific	ambiguous	SMC-Pre vs. TCGA-Pre
REACTOME_SMOOTH_MUSCLE_CONTRACTION	-0.304002	4.33654e-13	downregulated	F3:Normal_1	microenvironment	SMC-Pre vs. TCGA-Pre
FUKUSHIMA_TNFSF11_TARGETS	-0.256385	5.06023e-13	downregulated	F14:Normal_3	microenvironment	SMC-Pre vs. TCGA-Pre
SCHAEFFER_PROSTATE_DEVELOPMENT_AND_CANCER_BOX2_DN	-0.285923	6.4966e-13	downregulated	F7:ER+_2	ambiguous	SMC-Pre vs. TCGA-Pre
REACTOME_CELL_EXTRACELLULAR_MATRIX_INTERACTIONS	-0.302946	7.56391e-13	downregulated	F14:Normal_3	microenvironment	SMC-Pre vs. TCGA-Pre
bindea-Blood vessels	-0.460296	7.64908e-13	downregulated	F14:Normal_3	microenvironment	SMC-Pre vs. TCGA-Pre
FUNG_IL2_SIGNALING_2	0.264026	1.03711e-12	upregulated	F9:Tils	microenvironment	SMC-Pre vs. TCGA-Pre
GALI_TP53_TARGETS_APOPTOTIC_UP	0.332911	1.05389e-12	upregulated	F9:Tils	microenvironment	SMC-Pre vs. TCGA-Pre
CLIMENT_BREAST_CANCER_COPY_NUMBER_DN	-0.292208	1.13967e-12	downregulated	F3:Normal_1	microenvironment	SMC-Pre vs. TCGA-Pre
angelova-Effector memory CD8	0.312507	1.20697e-12	upregulated	F9:Tils	microenvironment	SMC-Pre vs. TCGA-Pre
CHEMOKINE_RECEPTOR_BINDING	0.260636	1.22432e-12	upregulated	F9:Tils	microenvironment	SMC-Pre vs. TCGA-Pre
REACTOME_VEGF_LIGAND_RECEPTOR_INTERACTIONS	-0.304376	1.24435e-12	downregulated	F14:Normal_3	microenvironment	SMC-Pre vs. TCGA-Pre
KEGG_ALLOGRAFT_REJECTION	0.363673	1.65364e-12	upregulated	F9:Tils	microenvironment	SMC-Pre vs. TCGA-Pre
XU_RESPONSE_TO_TRETINOIN_AND_NSC682994_DN	-0.270247	1.70462e-12	downregulated	F12:CCLE specific	tumor_specific	SMC-Pre vs. TCGA-Pre
RNA_HELICASE_ACTIVITY	-0.270427	1.70462e-12	downregulated	F12:CCLE specific	cohort_specific	SMC-Pre vs. TCGA-Pre
DEN_INTERACT_WITH_LCA5	-0.282692	1.81233e-12	downregulated	F11:TCGA specific_2	ambiguous	SMC-Pre vs. TCGA-Pre
KOMMAGANI_TP63_GAMMA_TARGETS	-0.250648	1.93236e-12	downregulated	F3:Normal_1	microenvironment	SMC-Pre vs. TCGA-Pre
REACTOME_REMOVAL_OF_THE_FLAP_INTERMEDIATE_FROM_THE_C_STRAND	-0.294024	1.96351e-12	downregulated	F12:CCLE specific	ambiguous	SMC-Pre vs. TCGA-Pre
RNA_EXPORT_FROM_NUCLEUS	-0.286398	2.17399e-12	downregulated	F12:CCLE specific	ambiguous	SMC-Pre vs. TCGA-Pre
CALVET_IRINOTECAN_SENSITIVE_VS_RESISTANT_DN	-0.289243	2.20521e-12	downregulated	F1:Stroma	microenvironment	SMC-Pre vs. TCGA-Pre
BUDHU_LIVER_CANCER_METASTASIS_UP	0.317665	2.27147e-12	upregulated	F9:Tils	microenvironment	SMC-Pre vs. TCGA-Pre
CHEMOKINE_ACTIVITY	0.252081	2.55014e-12	upregulated	F9:Tils	microenvironment	SMC-Pre vs. TCGA-Pre
STANHILL_HRAS_TRANSFROMATION_UP	-0.323565	3.29777e-12	downregulated	F5:TCGA specific_1	microenvironment	SMC-Pre vs. TCGA-Pre
NIKOLSKY_BREAST_CANCER_1Q21_AMPLICON	-0.315993	3.47687e-12	downregulated	F7:ER+_2	tumor_specific	SMC-Pre vs. TCGA-Pre
INGRAM_SHH_TARGETS	-0.279013	3.83795e-12	downregulated	F14:Normal_3	microenvironment	SMC-Pre vs. TCGA-Pre
XU_HGF_TARGETS_REPRESSED_BY_AKT1_UP	0.255053	4.11624e-12	upregulated	F14:Normal_3	ambiguous	SMC-Pre vs. TCGA-Pre
BIOCARTA_EIF_PATHWAY	-0.269715	4.76431e-12	downregulated	F12:CCLE specific	ambiguous	SMC-Pre vs. TCGA-Pre
HOFMANN_MYELODYSPLASTIC_SYNDROM_HIGH_RISK_UP	-0.285698	5.31137e-12	downregulated	F12:CCLE specific	ambiguous	SMC-Pre vs. TCGA-Pre
BIOCARTA_PITX2_PATHWAY	-0.261375	5.85016e-12	downregulated	F1:Stroma	ambiguous	SMC-Pre vs. TCGA-Pre
MYLLYKANGAS_AMPLIFICATION_HOT_SPOT_1	-0.285129	6.68105e-12	downregulated	F14:Normal_3	microenvironment	SMC-Pre vs. TCGA-Pre
REACTOME_RAF_MAP_KINASE_CASCADE	-0.255669	6.99822e-12	downregulated	F4:ER+_1	ambiguous	SMC-Pre vs. TCGA-Pre
NAISHIRO_CTNNB1_TARGETS_WITH_LEF1_MOTIF	-0.251293	8.07563e-12	downregulated	F3:Normal_1	microenvironment	SMC-Pre vs. TCGA-Pre
EUKARYOTIC_TRANSLATION_INITIATION_FACTOR_3_COMPLEX	-0.283794	8.155e-12	downregulated	F11:TCGA specific_2	ambiguous	SMC-Pre vs. TCGA-Pre
IIZUKA_LIVER_CANCER_PROGRESSION_G1_G2_DN	-0.269528	8.4391e-12	downregulated	F1:Stroma	ambiguous	SMC-Pre vs. TCGA-Pre
KEGG_ASTHMA	0.30987	8.5128e-12	upregulated	F9:Tils	microenvironment	SMC-Pre vs. TCGA-Pre
MYLLYKANGAS_AMPLIFICATION_HOT_SPOT_2	-0.37402	8.73477e-12	downregulated	F3:Normal_1	ambiguous	SMC-Pre vs. TCGA-Pre
NIKOLSKY_BREAST_CANCER_19P13_AMPLICON	-0.361069	9.7595e-12	downregulated	F5:TCGA specific_1	cohort_specific	SMC-Pre vs. TCGA-Pre
SOUCEK_MYC_TARGETS	0.291112	1.13893e-11	upregulated	F9:Tils	ambiguous	SMC-Pre vs. TCGA-Pre
FIGUEROA_AML_METHYLATION_CLUSTER_7_DN	-0.266544	1.38319e-11	downregulated	F1:Stroma	microenvironment	SMC-Pre vs. TCGA-Pre
BIOCARTA_VDR_PATHWAY	-0.302158	1.99483e-11	downregulated	F1:Stroma	ambiguous	SMC-Pre vs. TCGA-Pre
LEE_METASTASIS_AND_RNA_PROCESSING_UP	-0.258097	2.3618e-11	downregulated	F12:CCLE specific	ambiguous	SMC-Pre vs. TCGA-Pre
REACTOME_PACKAGING_OF_TELOMERE_ENDS	0.255144	2.93171e-11	upregulated	F4:ER+_1	tumor_specific	SMC-Pre vs. TCGA-Pre
REACTOME_NOTCH_HLH_TRANSCRIPTION_PATHWAY	-0.272422	3.02563e-11	downregulated	F14:Normal_3	microenvironment	SMC-Pre vs. TCGA-Pre
NUCLEAR_PORE	-0.268461	4.52912e-11	downregulated	F12:CCLE specific	ambiguous	SMC-Pre vs. TCGA-Pre
BIOCARTA_TGFB_PATHWAY	-0.268865	4.80652e-11	downregulated	F1:Stroma	microenvironment	SMC-Pre vs. TCGA-Pre
KAPOSI_LIVER_CANCER_MET_DN	-0.262144	4.85467e-11	downregulated	F14:Normal_3	microenvironment	SMC-Pre vs. TCGA-Pre
NIKOLSKY_BREAST_CANCER_12Q24_AMPLICON	-0.306398	8.22606e-11	downregulated	F12:CCLE specific	ambiguous	SMC-Pre vs. TCGA-Pre
angelova-NKT	0.266932	1.18286e-10	upregulated	F9:Tils	microenvironment	SMC-Pre vs. TCGA-Pre
BIOCARTA_IL5_PATHWAY	0.281305	1.77821e-10	upregulated	F9:Tils	microenvironment	SMC-Pre vs. TCGA-Pre
HINATA_NFKB_MATRIX	-0.254087	1.9764e-10	downregulated	F1:Stroma	microenvironment	SMC-Pre vs. TCGA-Pre
MAHADEVAN_GIST_MORPHOLOGICAL_SWITCH	-0.250275	2.29477e-10	downregulated	F14:Normal_3	microenvironment	SMC-Pre vs. TCGA-Pre
GAURNIER_PSMD4_TARGETS	0.276276	2.61327e-10	upregulated	F9:Tils	microenvironment	SMC-Pre vs. TCGA-Pre
NIKOLSKY_BREAST_CANCER_21Q22_AMPLICON	-0.258835	4.60387e-10	downregulated	F14:Normal_3	microenvironment	SMC-Pre vs. TCGA-Pre
BIOCARTA_RAB_PATHWAY	-0.261713	4.85413e-10	downregulated	F11:TCGA specific_2	microenvironment	SMC-Pre vs. TCGA-Pre
KREPPEL_CD99_TARGETS_DN	0.256165	7.01707e-10	upregulated	F14:Normal_3	microenvironment	SMC-Pre vs. TCGA-Pre
bindea-Cytotoxic cells	0.396087	8.22842e-10	upregulated	F9:Tils	microenvironment	SMC-Pre vs. TCGA-Pre
WONG_ENDOMETRIAL_CANCER_LATE	0.280692	1.18937e-09	upregulated	F9:Tils	microenvironment	SMC-Pre vs. TCGA-Pre
BIOCARTA_TH1TH2_PATHWAY	0.2664	2.3821e-09	upregulated	F9:Tils	microenvironment	SMC-Pre vs. TCGA-Pre
MYLLYKANGAS_AMPLIFICATION_HOT_SPOT_13	-0.260672	2.52353e-09	downregulated	F3:Normal_1	ambiguous	SMC-Pre vs. TCGA-Pre
NIKOLSKY_BREAST_CANCER_16P13_AMPLICON	-0.263995	2.65496e-09	downregulated	F5:TCGA specific_1	cohort_specific	SMC-Pre vs. TCGA-Pre
REACTOME_E2F_ENABLED_INHIBITION_OF_PRE_REPLICATION_COMPLEX_FORMATION	0.28549	3.63546e-09	upregulated	F12:CCLE specific	ambiguous	SMC-Pre vs. TCGA-Pre
FARMER_BREAST_CANCER_CLUSTER_1	0.334035	4.28981e-09	upregulated	F9:Tils	microenvironment	SMC-Pre vs. TCGA-Pre
CHAN_INTERFERON_PRODUCING_DENDRITIC_CELL	0.366333	5.36032e-09	upregulated	F9:Tils	microenvironment	SMC-Pre vs. TCGA-Pre
bindea-Th1	0.314617	6.1142e-09	upregulated	F9:Tils	microenvironment	SMC-Pre vs. TCGA-Pre
GLINSKY_CANCER_DEATH_UP	-0.267885	6.54728e-09	downregulated	F12:CCLE specific	ambiguous	SMC-Pre vs. TCGA-Pre
WATANABE_ULCERATIVE_COLITIS_WITH_CANCER_DN	0.317955	6.85263e-09	upregulated	F9:Tils	microenvironment	SMC-Pre vs. TCGA-Pre
BASSO_HAIRY_CELL_LEUKEMIA_UP	0.264006	1.13018e-08	upregulated	F9:Tils	microenvironment	SMC-Pre vs. TCGA-Pre
bindea-aDCs	0.324139	1.7335e-08	upregulated	F9:Tils	microenvironment	SMC-Pre vs. TCGA-Pre
bindea-NK cells	0.3172	3.20309e-08	upregulated	F9:Tils	microenvironment	SMC-Pre vs. TCGA-Pre
bindea-Th17	-0.330089	4.44242e-08	downregulated	F7:ER+_2	tumor_specific	SMC-Pre vs. TCGA-Pre
BIOCARTA_BLYMPHOCYTE_PATHWAY	0.295315	5.00135e-08	upregulated	F9:Tils	microenvironment	SMC-Pre vs. TCGA-Pre
angelova-Immature B cells	0.272263	5.41322e-08	upregulated	F9:Tils	microenvironment	SMC-Pre vs. TCGA-Pre
MOSERLE_IFNA_RESPONSE	0.327523	7.58365e-08	upregulated	F9:Tils	microenvironment	SMC-Pre vs. TCGA-Pre
REACTOME_BINDING_AND_ENTRY_OF_HIV_VIRION	-0.273837	8.44168e-08	downregulated	F9:Tils	microenvironment	SMC-Pre vs. TCGA-Pre
GRATIAS_RETINOBLASTOMA_16Q24	-0.306698	9.14663e-08	downregulated	F13:TN	ambiguous	SMC-Pre vs. TCGA-Pre
KUROZUMI_RESPONSE_TO_ONCOCYTIC_VIRUS_AND_CYCLIC_RGD	0.253891	2.28684e-07	upregulated	F9:Tils	microenvironment	SMC-Pre vs. TCGA-Pre
BIOCARTA_CTLA4_PATHWAY	0.278595	4.29064e-07	upregulated	F9:Tils	microenvironment	SMC-Pre vs. TCGA-Pre
REACTOME_TRANSLOCATION_OF_ZAP_70_TO_IMMUNOLOGICAL_SYNAPSE	0.317274	7.1216e-07	upregulated	F9:Tils	microenvironment	SMC-Pre vs. TCGA-Pre
ROETH_TERT_TARGETS_UP	0.262312	7.3329e-07	upregulated	F9:Tils	microenvironment	SMC-Pre vs. TCGA-Pre
FINETTI_BREAST_CANCERS_KINOME_GRAY	0.252084	1.01995e-06	upregulated	F1:Stroma	ambiguous	SMC-Pre vs. TCGA-Pre
MYLLYKANGAS_AMPLIFICATION_HOT_SPOT_14	-0.261688	1.06171e-06	downregulated	F13:TN	tumor_specific	SMC-Pre vs. TCGA-Pre
REACTOME_PHOSPHORYLATION_OF_CD3_AND_TCR_ZETA_CHAINS	0.285084	3.53807e-06	upregulated	F9:Tils	microenvironment	SMC-Pre vs. TCGA-Pre
REACTOME_PD1_SIGNALING	0.267829	9.41073e-06	upregulated	F9:Tils	microenvironment	SMC-Pre vs. TCGA-Pre
BIOCARTA_TCAPOPTOSIS_PATHWAY	0.271594	3.33306e-05	upregulated	F9:Tils	microenvironment	SMC-Pre vs. TCGA-Pre
BIOCARTA_CTL_PATHWAY	0.256195	3.66642e-05	upregulated	F9:Tils	microenvironment	SMC-Pre vs. TCGA-Pre
bindea-NK CD56dim cells	0.294106	0.000130321	upregulated	F9:Tils	microenvironment	SMC-Pre vs. TCGA-Pre
bindea-Tfh	0.251487	0.000471675	upregulated	F9:Tils	microenvironment	SMC-Pre vs. TCGA-Pre
