# Supplementary material for: Multi-omics profiling of younger Asian breast cancers reveals distinctive molecular signatures
Source: Nat Commun. 2018 Apr 30;9:1725. doi: 10.1038/s41467-018-04129-4 (PMC5928087; doi:10.1038/s41467-018-04129-4)
Supplement: Supplementary file 16 — Supplementary Data 13 [file 41467_2018_4129_MOESM16_ESM.xlsx]

## Sheet: S13
Supplementary Data 13: Multivariate analyses of distinctive molecular features
All subtypes:
Variables	Variable Usage (%)	P-value	FDR	TCGA	SMC
Patient Age	100	1.10421e-13	1.98758e-12	58.97 ± 13.15	39.85 ± 8.42
TGFB-Sig	100	2.91352e-13	2.62217e-12	0.038 ± 0.284	-0.148 ±0.236
F9	100	5.33739e-06	3.20244e-05	0.027 ± 0.022	0.038 ± 0.025
Menopausal Status-Pre	100	0.0167362	0.0502087	218 (24.3%)	145 (87.8%)
Subtype-HER2+	94	0.145205	0.29041	27 (3.03%)	14 (8.48%)
ERBB2-AMP	79.6	0.0946392	0.212938	81 (9%)	33 (20%)
Histology-Lobular	75.2	0.0158592	0.0502087	164 (18.30%)	6 (3.63%)
BRCA-Mut	68.2	0.909187	0.909187	38 (4.24%)	17 (10.3%)
Subtype-TN	64.2	0.360714	0.459065	153 (17.21%)	37 (22.42%)
LumB	55.2	0.2273	0.371945	303 (33.8%)	64 (38.8%)
LumA	22.8	0.34611	0.459065	0.042 ± 0.038	0.026 ± 0.03
Subtype-ER+HER2+	22.2	0.179405	0.322928	105 (11.81%)	26 (15.75%)
Tumor Stage-Early	21.6	0.423889	0.463302	152 (17.19%)	23 (13.94%)
S3	19.8	0.298215	0.447323	0.15 ± 0.18	0.21 ± 0.23
F7	19.2	0.437563	0.463302	0.042 ± 0.038	0.026 ± 0.03
TP53-Mut	16.6	0.0493478	0.126894	283 (31.58%)	79 (47.88%)
ESR1-Exp	15.6	0.382554	0.459065	5.69±3.30	4.29±2.85
TNBC-only:
Variables	Variable Usage (%)	P-value	FDR	TCGA	SMC
Patient Age	100	0.000247377	0.0022264	55.44 ± 11.98	38.2 ± 8.17
Menopausal Status-Pre	100	0.540808	0.540808	39 (25.49%)	33 (89.19%)
TGFB-Sig	98.8	0.0317958	0.0953875	-0.071 ± 0.30	-0.225 ±0.22
F9	95.2	0.0146242	0.0658088	0.037 ± 0.026	0.045 ± 0.03
S3	86.4	0.156112	0.234168	0.32 ± 0.21	0.455 ± 0.214
Tumor Stage-Early	81.6	0.143234	0.234168	22 (14.37%)	4 (10.8%)
TP53-Mut	73.4	0.321235	0.413016	119 (77.78%)	32 (86.48%)
BRCA-Mut	64.2	0.530506	0.540808	0.092 ± 0.29	0.16 ± 0.37
